# Supplementary material for: The Expression of NTAL and Its Protein Interactors Is Associated With Clinical Outcomes in Acute Myeloid Leukemia
Source: Mol Cell Proteomics. 2021 May 7;20:100091. doi: 10.1016/j.mcpro.2021.100091 (PMC8220000; doi:10.1016/j.mcpro.2021.100091)
Supplement: Supplemental Table S1 [file mmc1.xlsx]

## Sheet: supplementary table 1
Supplementary table 1 - Identification of proteins interacting with LAT2/NTAL based on immunoprecipitation.																													TOTAL INTENSITY (average = 1.412e+10)	1.51155e+10	1.49882e+10	1.4174e+10	13498358089	1.35219e+10	1.05392e+10	1.27274e+10	1.22753e+10	1.22429e+10	14774566489	1.47904e+10	1.48081e+10
										*CANDIDATES SELECTED BASED ON A RATIO >30 FOR BOTH CELL LINES AND 2+ PEPTIDE IDENTIFICATIONS			Averaged iBAQ intensities ( *missing values were arbitrarily replaced by 1000 to represent a background for proteins not identified in each particular sample)				NORMALIZED (individual iBAQ values divided by the total iBAQ for each particular run and multiplied by the average of total iBAQ for all runs [1.412e10])												Minimal intensity	1093.9	4515.5	3304.8	1533.6	3547.4	1238.9	1394.8	1961.4	1219	5209.5	5932.7	5835
Protein IDs	Majority protein IDs	Peptide counts (all)	Peptide counts (razor+unique)	Peptide counts (unique)	MS/MS count	iBAQ peptides	Protein names	Gene names	Fasta headers	NTAL INTERACTORS RANK	NB4 [NTAL/CTRL]	U937 [NTAL/CTRL]	Av NB4-NTAL	Av NB4-CTRL	Av U937-NTAL	Av U937-CTRL	iBAQ NB4_CTRL_1	iBAQ NB4_CTRL_2	iBAQ NB4_CTRL_3	iBAQ NB4_NTAL_1	iBAQ NB4_NTAL_2	iBAQ NB4_NTAL_3	iBAQ U937_CTRl_1	iBAQ U937_CTRl_2	iBAQ U937_CTRl_3	iBAQ U937_NTAL_1	iBAQ U937_NTAL_2	iBAQ U937_NTAL_3	Total iBAQ	iBAQ NB4_CTRL_1	iBAQ NB4_CTRL_2	iBAQ NB4_CTRL_3	iBAQ NB4_NTAL_1	iBAQ NB4_NTAL_2	iBAQ NB4_NTAL_3	iBAQ U937_CTRl_1	iBAQ U937_CTRl_2	iBAQ U937_CTRl_3	iBAQ U937_NTAL_1	iBAQ U937_NTAL_2	iBAQ U937_NTAL_3
P13987	P13987	3	3	3	8	6	CD59 glycoprotein	CD59	sp|P13987|CD59_HUMAN CD59 glycoprotein OS=Homo sapiens OX=9606 GN=CD59 PE=1 SV=1	1	11003.3	65.7899	1.10033e+07	1000	65789.9	1000	1000	1000	1000	1.09925e+07	1.01286e+07	1.18889e+07	1000	1000	1000	114884	1000	81485.5	30623000				10992000	10177000	9241400				123860		88041
P63218	P63218	3	3	3	11	4	Guanine nucleotide-binding protein G(I)/G(S)/G(O) subunit gamma-5	GNG5	sp|P63218|GBG5_HUMAN Guanine nucleotide-binding protein G(I)/G(S)/G(O) subunit gamma-5 OS=Homo sapiens OX=9606 GN=GNG5 PE=1 SV=3	2	8234.27	3375.9	8.23427e+06	1000	3.3759e+06	1000	1000	1000	1000	8.39057e+06	8.62657e+06	7.68568e+06	1000	1000	1000	3.54327e+06	3.47944e+06	3.105e+06	33961000				8390200	8667800	5974200				3820100	3754400	3354800
O43504	O43504	2	2	2	7	5	Ragulator complex protein LAMTOR5	LAMTOR5	sp|O43504|LTOR5_HUMAN Ragulator complex protein LAMTOR5 OS=Homo sapiens OX=9606 GN=LAMTOR5 PE=1 SV=1	3	7832.41	417.52	7.83241e+06	1000	417520	1000	1000	1000	1000	7.88435e+06	8.0341e+06	7.57877e+06	1000	1000	1000	386234	408777	457550	23199000				7884000	8072500	5891100				416410	441080	494360
Q6IAA8	Q6IAA8	4	4	4	8	9	Ragulator complex protein LAMTOR1	LAMTOR1	sp|Q6IAA8|LTOR1_HUMAN Ragulator complex protein LAMTOR1 OS=Homo sapiens OX=9606 GN=LAMTOR1 PE=1 SV=2	4	7359.82	195.241	7.35982e+06	1000	195241	1000	1000	1000	1000	8.85559e+06	5.22532e+06	7.99855e+06	1000	1000	1000	162151	327648	95923	20955000				8855200	5250300	6217400				174820	353540	103640
Q9Y6H1;Q5T1J5	Q9Y6H1;Q5T1J5	3;2	3;2	3;2	9	5	Coiled-coil-helix-coiled-coil-helix domain-containing protein 2;Putative coiled-coil-helix-coiled-coil-helix domain-containing protein CHCHD2P9, mitochondrial	CHCHD2;CHCHD2P9	sp|Q9Y6H1|CHCH2_HUMAN Coiled-coil-helix-coiled-coil-helix domain-containing protein 2 OS=Homo sapiens OX=9606 GN=CHCHD2 PE=1 SV=1;sp|Q5T1J5|CHCH9_HUMAN Putative coiled-coil-helix-coiled-coil-helix domain-containing protein CHCHD2P9, mitochondrial OS=Homo s	5	5420.04	584.032	5.42004e+06	1000	584032	1000	1000	1000	1000	6.7248e+06	6.32517e+06	3.21015e+06	1000	1000	1000	542931	555363	653802	17466000				6724500	6355400	2495300				585350	599250	706400
P49795	P49795	4	4	4	15	13	Regulator of G-protein signaling 19	RGS19	sp|P49795|RGS19_HUMAN Regulator of G-protein signaling 19 OS=Homo sapiens OX=9606 GN=RGS19 PE=1 SV=1	6	5149.09	1959.82	5.14909e+06	1000	1.95982e+06	1000	1000	1000	1000	6.08727e+06	4.42147e+06	4.93853e+06	1000	1000	1000	1.78225e+06	2.25547e+06	1.84173e+06	20714000				6087000	4442600	3838800				1921500	2433700	1989900
O60262	O60262	2	2	2	7	4	Guanine nucleotide-binding protein G(I)/G(S)/G(O) subunit gamma-7	GNG7	sp|O60262|GBG7_HUMAN Guanine nucleotide-binding protein G(I)/G(S)/G(O) subunit gamma-7 OS=Homo sapiens OX=9606 GN=GNG7 PE=1 SV=1	7	4588.96	3036.13	4.58896e+06	1000	3.03613e+06	1000	1000	1000	1000	3.24744e+06	5.37302e+06	5.14643e+06	1000	1000	1000	3.36249e+06	2.97556e+06	2.77033e+06	22475000				3247300	5398700	4000400				3625200	3210700	2993200
Q9Y2Q5	Q9Y2Q5	2	2	2	8	6	Ragulator complex protein LAMTOR2	LAMTOR2	sp|Q9Y2Q5|LTOR2_HUMAN Ragulator complex protein LAMTOR2 OS=Homo sapiens OX=9606 GN=LAMTOR2 PE=1 SV=1	8	4507.38	59.025	4.50738e+06	1000	59025	1000	1000	1000	1000	4.00448e+06	4.79229e+06	4.72536e+06	1000	1000	1000	1000	175075	1000	12681000				4004300	4815200	3673100					188910
Q9UHA4	Q9UHA4	2	2	2	5	7	Ragulator complex protein LAMTOR3	LAMTOR3	sp|Q9UHA4|LTOR3_HUMAN Ragulator complex protein LAMTOR3 OS=Homo sapiens OX=9606 GN=LAMTOR3 PE=1 SV=1	9	3491.67	170.531	3.49167e+06	1000	170531	1000	1000	1000	1000	3.60356e+06	3.33158e+06	3.53987e+06	1000	1000	1000	1000	1000	509593	10253000				3603400	3347500	2751600						550590
Q14699;Q52LD8	Q14699	8;1	8;1	8;1	32	28	Raftlin	RFTN1	sp|Q14699|RFTN1_HUMAN Raftlin OS=Homo sapiens OX=9606 GN=RFTN1 PE=1 SV=4	10	2865.07	1337.46	2.86507e+06	1000	1.33746e+06	1000	1000	1000	1000	3.02403e+06	2.71791e+06	2.85328e+06	1000	1000	1000	1.46745e+06	1.10887e+06	1.43607e+06	12303000				3023900	2730900	2217900				1582100	1196500	1551600
O60232	O60232	2	2	2	7	12	Sjoegren syndrome/scleroderma autoantigen 1	SSSCA1	sp|O60232|ZNRD2_HUMAN Protein ZNRD2 OS=Homo sapiens OX=9606 GN=ZNRD2 PE=1 SV=1	11	2363.64	2000.01	2.36364e+06	1000	2.00001e+06	1000	1000	1000	1000	2.46251e+06	2.40809e+06	2.22033e+06	1000	1000	1000	2.06636e+06	2.13443e+06	1.79925e+06	13083000				2462400	2419600	1725900				2227800	2303100	1944000
Q10589	Q10589	2	2	2	8	10	Bone marrow stromal antigen 2	BST2	sp|Q10589|BST2_HUMAN Bone marrow stromal antigen 2 OS=Homo sapiens OX=9606 GN=BST2 PE=1 SV=1	12	2207.63	465.402	2.20763e+06	1000	465402	1000	1000	1000	1000	2.38421e+06	2.24786e+06	1.99082e+06	1000	1000	1000	417937	450027	528243	7697200				2384100	2258600	1547500				450590	485590	570740
Q9NWQ8	Q9NWQ8	5	5	5	12	19	Phosphoprotein associated with glycosphingolipid-enriched microdomains 1	PAG1	sp|Q9NWQ8|PHAG1_HUMAN Phosphoprotein associated with glycosphingolipid-enriched microdomains 1 OS=Homo sapiens OX=9606 GN=PAG1 PE=1 SV=2	13	1932.26	1251.04	1.93226e+06	1000	1.25104e+06	1000	1000	1000	1000	2.3248e+06	1.13109e+06	2.34088e+06	1000	1000	1000	1.32183e+06	1.17782e+06	1.25346e+06	9331200				2324700	1136500	1819600				1425100	1270900	1354300
P10606	P10606	2	2	2	3	8	Cytochrome c oxidase subunit 5B, mitochondrial	COX5B	sp|P10606|COX5B_HUMAN Cytochrome c oxidase subunit 5B, mitochondrial OS=Homo sapiens OX=9606 GN=COX5B PE=1 SV=2	14	1396.1	71.8981	1.3961e+06	1000	71898.1	1000	1000	1000	1000	1.39446e+06	1.30924e+06	1.4846e+06	1000	1000	1000	213694	1000	1000	4094200				1394400	1315500	1154000				230390
P41240	P41240	3	3	3	17	28	Tyrosine-protein kinase CSK	CSK	sp|P41240|CSK_HUMAN Tyrosine-protein kinase CSK OS=Homo sapiens OX=9606 GN=CSK PE=1 SV=1	15	1391.21	947.273	1.39121e+06	1000	947273	1000	1000	1000	1000	1.42836e+06	1.39165e+06	1.35363e+06	1000	1000	1000	889124	799751	1.15295e+06	6946000				1428300	1398300	1052200				958590	862950	1245700
P29966	P29966	4	4	4	19	14	Myristoylated alanine-rich C-kinase substrate	MARCKS	sp|P29966|MARCS_HUMAN Myristoylated alanine-rich C-kinase substrate OS=Homo sapiens OX=9606 GN=MARCKS PE=1 SV=4	16	1304.47	643.213	1.30447e+06	1000	643213	1000	1000	1000	1000	1.31506e+06	1.3595e+06	1.23885e+06	1000	1000	1000	641686	624129	663825	5726500				1315000	1366000	962980				691820	673450	717230
P16070	P16070	4	4	4	12	27	CD44 antigen	CD44	sp|P16070|CD44_HUMAN CD44 antigen OS=Homo sapiens OX=9606 GN=CD44 PE=1 SV=3	17	768.65	1810.18	768650	1000	1.81018e+06	1000	1000	1000	1000	565325	1.08213e+06	658497	1000	1000	1000	2.06098e+06	2.05779e+06	1.31177e+06	8024000				565300	1087300	511860				2222000	2220400	1417300
O75695	O75695	2	2	2	12	16	Protein XRP2	RP2	sp|O75695|XRP2_HUMAN Protein XRP2 OS=Homo sapiens OX=9606 GN=RP2 PE=1 SV=4	18	620.405	280.047	620405	1000	280047	1000	1000	1000	1000	613707	620235	627274	1000	1000	1000	170054	327463	342626	2631300				613680	623200	487590				183340	353340	370190
P04156	P04156	2	2	2	1	12	Major prion protein	PRNP	sp|P04156|PRIO_HUMAN Major prion protein OS=Homo sapiens OX=9606 GN=PRNP PE=1 SV=1	19	605.569	213.255	605569	1000	213255	1000	1000	1000	1000	522533	647833	646339	1000	1000	1000	157106	167744	314915	2366500				522510	650930	502410				169380	181000	340250
Q9GZY6	Q9GZY6	7	7	7	47	10	Linker for activation of T-cells family member 2	LAT2, NTAL	sp|Q9GZY6|NTAL_HUMAN Linker for activation of T-cells family member 2 OS=Homo sapiens OX=9606 GN=LAT2 PE=1 SV=1	20	601.908	23203.6	2.91456e+07	48422.1	2.32036e+07	1000	143266	1000	1000	2.93543e+07	3.12377e+07	2.68449e+07	1000	1000	1000	2.41186e+07	2.25426e+07	2.29497e+07	156890000	157870			29353000	31387000	20867000				26003000	24324000	24796000
Q9P0J0	Q9P0J0	2	2	2	3	8	NADH dehydrogenase [ubiquinone] 1 alpha subcomplex subunit 13	NDUFA13	sp|Q9P0J0|NDUAD_HUMAN NADH dehydrogenase [ubiquinone] 1 alpha subcomplex subunit 13 OS=Homo sapiens OX=9606 GN=NDUFA13 PE=1 SV=3	21	560.224	31.0361	560224	1000	31036.1	1000	1000	1000	1000	639988	517616	523069	1000	1000	1000	1000	1000	91108.3	1665100				639960	520090	406590						98438
Q9BTV4	Q9BTV4	3	3	3	7	23	Transmembrane protein 43	TMEM43	sp|Q9BTV4|TMM43_HUMAN Transmembrane protein 43 OS=Homo sapiens OX=9606 GN=TMEM43 PE=1 SV=1	22	558.339	30.5583	558339	1000	30558.3	1000	1000	1000	1000	642118	630168	402732	1000	1000	1000	26922.6	29290.4	35462.1	1687300				642090	633180	313050				29026	31605	38315
Q96BS2	Q96BS2	2	2	2	2	11	Calcineurin B homologous protein 3	TESC	sp|Q96BS2|CHP3_HUMAN Calcineurin B homologous protein 3 OS=Homo sapiens OX=9606 GN=TESC PE=1 SV=3	23	547.807	130.582	547807	1000	130582	1000	1000	1000	1000	327385	1.05755e+06	258492	1000	1000	1000	142080	113019	136647	2013700				327370	1062600	200930				153180	121950	147640
P37235;P84074;P61601	P37235;P84074;P61601	3;2;2	3;2;2	3;2;2	4	15	Hippocalcin-like protein 1;Neuron-specific calcium-binding protein hippocalcin;Neurocalcin-delta	HPCAL1;HPCA;NCALD	sp|P37235|HPCL1_HUMAN Hippocalcin-like protein 1 OS=Homo sapiens OX=9606 GN=HPCAL1 PE=1 SV=3;sp|P84074|HPCA_HUMAN Neuron-specific calcium-binding protein hippocalcin OS=Homo sapiens OX=9606 GN=HPCA PE=1 SV=2;sp|P61601|NCALD_HUMAN Neurocalcin-delta OS=Homo	24	547.801	283.068	547801	1000	283068	1000	1000	1000	1000	558665	615508	469230	1000	1000	1000	254821	288946	305438	2458300				558640	618450	364740				274730	311780	330010
O75955	O75955	4	4	4	9	27	Flotillin-1	FLOT1	sp|O75955|FLOT1_HUMAN Flotillin-1 OS=Homo sapiens OX=9606 GN=FLOT1 PE=1 SV=3	25	401.209	381.527	401209	1000	381527	1000	1000	1000	1000	207149	397570	598907	1000	1000	1000	438232	381400	324948	2307200				207140	399470	465540				472470	411540	351090
P59768	P59768	2	2	2	15	4	Guanine nucleotide-binding protein G(I)/G(S)/G(O) subunit gamma-2	GNG2	sp|P59768|GBG2_HUMAN Guanine nucleotide-binding protein G(I)/G(S)/G(O) subunit gamma-2 OS=Homo sapiens OX=9606 GN=GNG2 PE=1 SV=2	26	196.718	4926.98	1.08584e+07	55197.9	4.92698e+06	1000	1000	163594	1000	1.06435e+07	1.10094e+07	1.09225e+07	1000	1000	1000	5.91673e+06	5.49979e+06	3.36443e+06	46323000		179240		10643000	11062000	8490200				6379000	5934400	3635100
Q02218;Q9ULD0	Q02218;Q9ULD0	2;1	2;1	2;1	3	45	2-oxoglutarate dehydrogenase, mitochondrial;2-oxoglutarate dehydrogenase-like, mitochondrial	OGDH;OGDHL	sp|Q02218|ODO1_HUMAN 2-oxoglutarate dehydrogenase, mitochondrial OS=Homo sapiens OX=9606 GN=OGDH PE=1 SV=3;sp|Q9ULD0|OGDHL_HUMAN 2-oxoglutarate dehydrogenase-like, mitochondrial OS=Homo sapiens OX=9606 GN=OGDHL PE=1 SV=3	27	131.048	87.7571	131048	1000	87757.1	1000	1000	1000	1000	83408.7	140409	169326	1000	1000	1000	106972	115790	40509	640140				83405	141080	131620				115330	124940	43768
Q96B97	Q96B97	2	2	2	2	35	SH3 domain-containing kinase-binding protein 1	SH3KBP1	sp|Q96B97|SH3K1_HUMAN SH3 domain-containing kinase-binding protein 1 OS=Homo sapiens OX=9606 GN=SH3KBP1 PE=1 SV=2	28	126.086	147.213	126086	1000	147213	1000	1000	1000	1000	124736	100161	153361	1000	1000	1000	137748	160692	143200	821190				124730	100640	119210				148510	173390	154720
P51665	P51665	2	2	2	2	15	26S proteasome non-ATPase regulatory subunit 7	PSMD7	sp|P51665|PSMD7_HUMAN 26S proteasome non-ATPase regulatory subunit 7 OS=Homo sapiens OX=9606 GN=PSMD7 PE=1 SV=2	29	124.022	484.027	124022	1000	484027	1000	1000	1000	1000	370066	1000	1000	1000	1000	1000	455780	458804	537498	1937200				370050						491390	495060	580740
E9PAV3;Q13765;Q9BZK3	E9PAV3;Q13765;Q9BZK3	2;2;1	2;2;1	2;2;1	4	106	Nascent polypeptide-associated complex subunit alpha, muscle-specific form;Nascent polypeptide-associated complex subunit alpha;Putative nascent polypeptide-associated complex subunit alpha-like protein	NACA;NACAP1	sp|E9PAV3|NACAM_HUMAN Nascent polypeptide-associated complex subunit alpha, muscle-specific form OS=Homo sapiens OX=9606 GN=NACA PE=1 SV=1;sp|Q13765|NACA_HUMAN Nascent polypeptide-associated complex subunit alpha OS=Homo sapiens OX=9606 GN=NACA PE=1 SV=1;s	30	107.673	37.2073	107673	1000	37207.3	1000	1000	1000	1000	122285	108332	92400	1000	1000	1000	60888.8	24257.1	26476	423380				122280	108850	71824				65646	26174	28606
Q32MZ4	Q32MZ4	2	2	2	5	34	Leucine-rich repeat flightless-interacting protein 1	LRRFIP1	sp|Q32MZ4|LRRF1_HUMAN Leucine-rich repeat flightless-interacting protein 1 OS=Homo sapiens OX=9606 GN=LRRFIP1 PE=1 SV=2	31	90.8649	212.84	90864.9	1000	212840	1000	1000	1000	1000	105945	71080.2	95569.9	1000	1000	1000	210596	204157	223768	940750				105940	71420	74288				227050	220290	241770
P07948	P07948	13	13	10	30	27	Tyrosine-protein kinase Lyn	LYN	sp|P07948|LYN_HUMAN Tyrosine-protein kinase Lyn OS=Homo sapiens OX=9606 GN=LYN PE=1 SV=3	32	75.97	2664.86	6.68889e+06	88046.4	2.66486e+06	1000	100923	62958.5	100258	7.01011e+06	6.86101e+06	6.19555e+06	1000	1000	1000	2.72361e+06	2.68029e+06	2.59068e+06	27631000	111210	68980	103870	7009800	6893800	4815900				2936400	2892100	2799100
P09382	P09382	9	9	9	67	9	Galectin-1	LGALS1	sp|P09382|LEG1_HUMAN Galectin-1 OS=Homo sapiens OX=9606 GN=LGALS1 PE=1 SV=2	33	75.2281	68.2122	1.42777e+08	1.89792e+06	3.56963e+07	523313	1.61552e+06	2.25521e+06	1.82302e+06	1.30396e+08	1.53257e+08	1.44677e+08	332428	414667	822843	3.61478e+07	3.53088e+07	3.56324e+07	519980000	1780200	2470900	1888700	130390000	153990000	112460000	311440	375770	743590	38972000	38099000	38499000
O00182;Q6DKI2;Q3B8N2	O00182	7;3;3	7;3;3	7;3;3	50	16	Galectin-9	LGALS9	sp|O00182|LEG9_HUMAN Galectin-9 OS=Homo sapiens OX=9606 GN=LGALS9 PE=1 SV=2	34	74.9918	19304.7	1.94667e+07	259585	1.93047e+07	1000	146669	487011	145074	1.98429e+07	1.96769e+07	1.88803e+07	1000	1000	1000	1.92528e+07	1.87262e+07	1.99352e+07	117640000	161620	533590	150300	19842000	19771000	14676000				20757000	20206000	21539000
P35232	P35232	10	10	10	28	18	Prohibitin	PHB	sp|P35232|PHB_HUMAN Prohibitin OS=Homo sapiens OX=9606 GN=PHB PE=1 SV=1	35	73.809	1119.05	1.05278e+07	142635	1.11905e+06	1000	150245	135145	142516	9.88444e+06	1.20663e+07	9.6325e+06	1000	1000	1000	1.76343e+06	866626	727104	33579000	165560	148070	147650	9884000	12124000	7487500				1901200	935110	785600
P62993	P62993	8	8	8	37	14	Growth factor receptor-bound protein 2	GRB2	sp|P62993|GRB2_HUMAN Growth factor receptor-bound protein 2 OS=Homo sapiens OX=9606 GN=GRB2 PE=1 SV=1	36	50.5379	170.662	5.69736e+06	112734	4.22608e+06	24762.9	83444.2	144974	109785	5.13983e+06	6.51098e+06	5.44129e+06	1000	42244.7	31044	4.1688e+06	5.19803e+06	3.3114e+06	30023000	91950	158840	113740	5139600	6542100	4229600		38282	28054	4494500	5608800	3577800
Q3ZCQ8	Q3ZCQ8	2	2	2	1	14	Mitochondrial import inner membrane translocase subunit TIM50	TIMM50	sp|Q3ZCQ8|TIM50_HUMAN Mitochondrial import inner membrane translocase subunit TIM50 OS=Homo sapiens OX=9606 GN=TIMM50 PE=1 SV=2	37	47.5592	164.48	47559.2	1000	164480	1000	1000	1000	1000	1000	140678	1000	1000	1000	1000	221532	135947	135962	673780					141350					238840	146690	146900
P08631	P08631	5	2	2	15	29	Tyrosine-protein kinase HCK	HCK	sp|P08631|HCK_HUMAN Tyrosine-protein kinase HCK OS=Homo sapiens OX=9606 GN=HCK PE=1 SV=5	38	43.8122	1414.6	3.59147e+06	81974	1.4146e+06	1000	93962.1	58616.8	93343.2	3.77857e+06	3.76072e+06	3.23511e+06	1000	1000	1000	1.3836e+06	1.4097e+06	1.45051e+06	14916000	103540	64223	96706	3778400	3778700	2514700				1491700	1521100	1567200
P08754	P08754	11	6	6	59	15	Guanine nucleotide-binding protein G(k) subunit alpha	GNAI3	sp|P08754|GNAI3_HUMAN Guanine nucleotide-binding protein G(i) subunit alpha OS=Homo sapiens OX=9606 GN=GNAI3 PE=1 SV=3	39	41.0952	14540.1	2.89533e+07	704542	1.45401e+07	1000	940801	1.17182e+06	1000	2.74302e+07	3.00683e+07	2.93613e+07	1000	1000	1000	1.45001e+07	1.3907e+07	1.52131e+07	129860000	1036700	1283900		27429000	30212000	22823000				15633000	15006000	16437000
Q99623	Q99623	7	7	7	35	22	Prohibitin-2	PHB2	sp|Q99623|PHB2_HUMAN Prohibitin-2 OS=Homo sapiens OX=9606 GN=PHB2 PE=1 SV=2	40	40.7667	1174.56	7.02421e+06	172303	1.17456e+06	1000	88410	188127	240370	7.52363e+06	6.69669e+06	6.8523e+06	1000	1000	1000	1.19309e+06	1.11647e+06	1.21412e+06	23934000	97422	206120	249030	7523300	6728700	5326400				1286300	1204700	1311800
P04899;P63096;P09471;P19087;A8MTJ3;P11488;P38405	P04899	13;5;2;2;2;2;1	13;5;2;2;2;2;1	8;0;0;0;0;0;0	106	17	Guanine nucleotide-binding protein G(i) subunit alpha-2	GNAI2	sp|P04899|GNAI2_HUMAN Guanine nucleotide-binding protein G(i) subunit alpha-2 OS=Homo sapiens OX=9606 GN=GNAI2 PE=1 SV=3	41	37.6771	479.244	6.79996e+07	1.8048e+06	3.65746e+07	76317.3	1.75637e+06	2.24754e+06	1.41049e+06	6.7702e+07	6.96123e+07	6.66846e+07	1000	152185	75766.5	3.57991e+07	3.64311e+07	3.74936e+07	313960000	1935400	2462500	1461300	67699000	69945000	51835000		137910	68469	38596000	39310000	40510000
Q9UJZ1	Q9UJZ1	5	5	5	12	18	Stomatin-like protein 2, mitochondrial	STOML2	sp|Q9UJZ1|STML2_HUMAN Stomatin-like protein 2, mitochondrial OS=Homo sapiens OX=9606 GN=STOML2 PE=1 SV=1	42	37.294	37.0574	1.84764e+06	49542.5	37057.4	1000	1000	1000	146628	1.80098e+06	1.98422e+06	1.75771e+06	1000	1000	1000	67448.3	42723.8	1000	5431700			151910	1800900	1993700	1366300				72718	46100
P06241	P06241	6	5	3	13	29	Tyrosine-protein kinase Fyn	FYN	sp|P06241|FYN_HUMAN Tyrosine-protein kinase Fyn OS=Homo sapiens OX=9606 GN=FYN PE=1 SV=3	43	36.6337	764.607	1.71773e+06	46889.5	764607	1000	38544.1	58616.8	43507.6	1.39036e+06	1.99805e+06	1.76479e+06	1000	1000	1000	738864	795543	759415	7397000	42473	64223	45075	1390300	2007600	1371800				796590	858410	820510
P50151	P50151	2	2	2	9	4	Guanine nucleotide-binding protein G(I)/G(S)/G(O) subunit gamma-10	GNG10	sp|P50151|GBG10_HUMAN Guanine nucleotide-binding protein G(I)/G(S)/G(O) subunit gamma-10 OS=Homo sapiens OX=9606 GN=GNG10 PE=1 SV=1	44	35.1131	2135.77	3.89737e+06	110995	2.13577e+06	1000	1000	330984	1000	3.90287e+06	3.88284e+06	3.90639e+06	1000	1000	1000	2.1669e+06	2.19708e+06	2.04332e+06	18118000		362640		3902700	3901400	3036500				2336200	2370700	2207700
Q92835;O15357;Q7Z7G1	Q92835	20;1;1	20;1;1	20;1;1	51	69	Phosphatidylinositol 3,4,5-trisphosphate 5-phosphatase 1	INPP5D	sp|Q92835|SHIP1_HUMAN Phosphatidylinositol 3,4,5-trisphosphate 5-phosphatase 1 OS=Homo sapiens OX=9606 GN=INPP5D PE=1 SV=2	45	33.6927	1315.36	2.08472e+06	61874.4	1.31536e+06	1000	47492	72389.5	65741.6	2.2407e+06	2.19939e+06	1.81406e+06	1000	1000	1000	1.22277e+06	1.34381e+06	1.37952e+06	10319000	52333	79313	68110	2240600	2209900	1410100				1318300	1450000	1490500
Q86WV6	Q86WV6	3	3	3	11	16	Stimulator of interferon genes protein	TMEM173	sp|Q86WV6|STING_HUMAN Stimulator of interferon genes protein OS=Homo sapiens OX=9606 GN=STING1 PE=1 SV=1	46	32.5102	788.145	1.056e+06	32482.2	788145	1000	1000	56642.6	39804	1.04115e+06	1.16364e+06	963225	1000	1000	1000	802641	765071	796724	5614000		62060	41238	1041100	1169200	748730				865350	825530	860820
P46459	P46459	3	3	3	10	47	Vesicle-fusing ATPase	NSF	sp|P46459|NSF_HUMAN Vesicle-fusing ATPase OS=Homo sapiens OX=9606 GN=NSF PE=1 SV=3	47	32.1651	103.606	187537	5830.46	103606	1000	1000	15491.4	1000	215880	233564	113169	1000	1000	1000	138722	85753.5	86343.7	890860		16973		215870	234680	87968				149560	92530	93290
O94905	O94905	4	4	2	18	21	Erlin-2	ERLIN2	sp|O94905|ERLN2_HUMAN Erlin-2 OS=Homo sapiens OX=9606 GN=ERLIN2 PE=1 SV=1	48	30.5443	1786.4	2.83994e+06	92977.7	1.7864e+06	1000	85714.8	102251	90967.8	2.88983e+06	2.62684e+06	3.00315e+06	1000	1000	1000	1.72475e+06	2.00478e+06	1.62969e+06	13948000	94452	112030	94245	2889700	2639400	2334400				1859500	2163200	1760800
Q14254	Q14254	8	8	8	25	26	Flotillin-2	FLOT2	sp|Q14254|FLOT2_HUMAN Flotillin-2 OS=Homo sapiens OX=9606 GN=FLOT2 PE=1 SV=2	49	30.4498	1008.94	2.25866e+06	74176.5	1.00894e+06	1000	84241.9	76950.3	61337.2	2.3123e+06	2.2171e+06	2.24658e+06	1000	1000	1000	1.00897e+06	1.03334e+06	984497	9793300	92829	84310	63547	2312200	2227700	1746300				1087800	1115000	1063700
O00214	O00214	5	5	5	11	19	Galectin-8	LGALS8	sp|O00214|LEG8_HUMAN Galectin-8 OS=Homo sapiens OX=9606 GN=LGALS8 PE=1 SV=4		1946.57	6.47999	1.94657e+06	1000	6479.99	1000	1000	1000	1000	2.03419e+06	2.04254e+06	1.76299e+06	1000	1000	1000	1000	1000	17440	5475600				2034100	2052300	1370400						18843
O14880	O14880	2	2	2	5	7	Microsomal glutathione S-transferase 3	MGST3	sp|O14880|MGST3_HUMAN Microsomal glutathione S-transferase 3 OS=Homo sapiens OX=9606 GN=MGST3 PE=1 SV=1		1212.79	3.82921	1.21279e+06	1000	711218	185735	1000	1000	1000	512973	1.72854e+06	1.39686e+06	1000	173505	382700	319183	951231	863242	6141800				512950	1736800	1085800		157230	345840	344120	1026400	932690
Q53TN4	Q53TN4	2	2	2	6	7	Cytochrome b reductase 1	CYBRD1	sp|Q53TN4|CYBR1_HUMAN Cytochrome b reductase 1 OS=Homo sapiens OX=9606 GN=CYBRD1 PE=1 SV=1		1065.81	1	1.06581e+06	1000	1000	1000	1000	1000	1000	409728	1.33154e+06	1.45616e+06	1000	1000	1000	1000	1000	1000	2879500				409710	1337900	1131900
Q99497	Q99497	3	3	3	7	12	Protein deglycase DJ-1	PARK7	sp|Q99497|PARK7_HUMAN Parkinson disease protein 7 OS=Homo sapiens OX=9606 GN=PARK7 PE=1 SV=2		1034.62	8.64801	1.03462e+06	1000	534553	61812.3	1000	1000	1000	869179	1.18822e+06	1.04646e+06	1000	183437	1000	846012	126086	631561	4773200				869140	1193900	813430		166230		912110	136050	682370
Q92900	Q92900	2	2	2	4	58	Regulator of nonsense transcripts 1	UPF1	sp|Q92900|RENT1_HUMAN Regulator of nonsense transcripts 1 OS=Homo sapiens OX=9606 GN=UPF1 PE=1 SV=2		712.675	1	712675	1000	1000	1000	1000	1000	1000	1000	1.08521e+06	1.05181e+06	1000	1000	1000	1000	1000	1000	1908000					1090400	817590
P25788	P25788	2	2	2	5	13	Proteasome subunit alpha type-3	PSMA3	sp|P25788|PSA3_HUMAN Proteasome subunit alpha type-3 OS=Homo sapiens OX=9606 GN=PSMA3 PE=1 SV=2		496.007	3.20838	496007	1000	436220	135963	1000	1000	1000	527013	481100	479908	145368	141327	121193	426118	464865	417678	3169500				526990	483400	373040	136190	128070	109520	459410	501600	451280
P49257	P49257	2	2	2	6	20	Protein ERGIC-53	LMAN1	sp|P49257|LMAN1_HUMAN Protein ERGIC-53 OS=Homo sapiens OX=9606 GN=LMAN1 PE=1 SV=2		334.033	1	334033	1000	1000	1000	1000	1000	1000	338615	306565	356920	1000	1000	1000	1000	1000	1000	924070				338600	308030	277440
P80723	P80723	8	8	8	18	13	Brain acid soluble protein 1	BASP1	sp|P80723|BASP1_HUMAN Brain acid soluble protein 1 OS=Homo sapiens OX=9606 GN=BASP1 PE=1 SV=2		250.882	15.8697	6.51083e+06	25951.8	281424	17733.5	31778.7	45076.8	1000	6.6718e+06	6.58463e+06	6.27608e+06	1000	1000	51200.4	276841	288446	278986	19208000	35018	49388		6671500	6616100	4878500			46269	298470	311240	301430
P15144	P15144	2	2	2	4	45	Aminopeptidase N	ANPEP	sp|P15144|AMPN_HUMAN Aminopeptidase N OS=Homo sapiens OX=9606 GN=ANPEP PE=1 SV=4		112.125	1	112125	1000	1000	1000	1000	1000	1000	112195	114334	109846	1000	1000	1000	1000	1000	1000	312460				112190	114880	85385
Q9Y487	Q9Y487	2	2	2	2	41	V-type proton ATPase 116 kDa subunit a isoform 2	ATP6V0A2	sp|Q9Y487|VPP2_HUMAN V-type proton ATPase 116 kDa subunit a2 OS=Homo sapiens OX=9606 GN=ATP6V0A2 PE=1 SV=2		105.175	1	105175	1000	1000	1000	1000	1000	1000	178398	70702.1	66424.7	1000	1000	1000	1000	1000	1000	301060				178390	71040	51633
P00367;P49448	P00367;P49448	2;2	2;2	2;2	4	33	Glutamate dehydrogenase 1, mitochondrial;Glutamate dehydrogenase 2, mitochondrial	GLUD1;GLUD2	sp|P00367|DHE3_HUMAN Glutamate dehydrogenase 1, mitochondrial OS=Homo sapiens OX=9606 GN=GLUD1 PE=1 SV=2;sp|P49448|DHE4_HUMAN Glutamate dehydrogenase 2, mitochondrial OS=Homo sapiens OX=9606 GN=GLUD2 PE=1 SV=2		102.076	1	102076	1000	1000	1000	1000	1000	1000	116585	106173	83470.5	1000	1000	1000	1000	1000	1000	288140				116580	106680	64883
Q03519	Q03519	2	2	2	2	30	Antigen peptide transporter 2	TAP2	sp|Q03519|TAP2_HUMAN Antigen peptide transporter 2 OS=Homo sapiens OX=9606 GN=TAP2 PE=1 SV=1		80.9398	1	80939.8	1000	1000	1000	1000	1000	1000	86972.9	88765.7	67080.8	1000	1000	1000	1000	1000	1000	228300				86969	89190	52143
Q93050	Q93050	2	2	2	2	32	V-type proton ATPase 116 kDa subunit a isoform 1	ATP6V0A1	sp|Q93050|VPP1_HUMAN V-type proton ATPase 116 kDa subunit a1 OS=Homo sapiens OX=9606 GN=ATP6V0A1 PE=1 SV=3		76.7728	1	76772.8	1000	1000	1000	1000	1000	1000	72502.2	74824.4	82992	1000	1000	1000	1000	1000	1000	212190				72499	75182	64511
P48651	P48651	2	2	2	2	23	Phosphatidylserine synthase 1	PTDSS1	sp|P48651|PTSS1_HUMAN Phosphatidylserine synthase 1 OS=Homo sapiens OX=9606 GN=PTDSS1 PE=1 SV=1		63.3518	1	63351.8	1000	1000	1000	1000	1000	1000	58357.6	75714.1	55983.7	1000	1000	1000	1000	1000	1000	177950				58355	76076	43517
P18669	P18669	3	3	3	9	13	Phosphoglycerate mutase 1	PGAM1	sp|P18669|PGAM1_HUMAN Phosphoglycerate mutase 1 OS=Homo sapiens OX=9606 GN=PGAM1 PE=1 SV=2		62.5254	2.26807	916203	14653.3	71870.5	31687.9	41959.9	1000	1000	646829	1.08352e+06	1.01826e+06	56300.6	1000	37763.2	82526.3	75533.1	57551.9	2892800	46237			646800	1088700	791510	52746		34126	88974	81502	62182
P61604	P61604	3	3	3	10	8	10 kDa heat shock protein, mitochondrial	HSPE1	sp|P61604|CH10_HUMAN 10 kDa heat shock protein, mitochondrial OS=Homo sapiens OX=9606 GN=HSPE1 PE=1 SV=2		47.0896	12.7169	2.491e+06	52899.1	484721	38116.2	156697	1000	1000	2.82633e+06	2.20725e+06	2.43942e+06	1000	112349	1000	680503	435616	338044	8783600	172670			2826200	2217800	1896200		101810		733670	470040	365240
Q9Y6M7	Q9Y6M7	2	2	2	2	58	Sodium bicarbonate cotransporter 3	SLC4A7	sp|Q9Y6M7|S4A7_HUMAN Sodium bicarbonate cotransporter 3 OS=Homo sapiens OX=9606 GN=SLC4A7 PE=1 SV=2		46.5693	5.7552	46569.3	1000	5755.2	1000	1000	1000	1000	48363.1	50299.6	41045.1	1000	1000	1000	6366.87	5498.21	5400.53	149440				48361	50540	31905				6864.3	5932.7	5835
Q9NZ01	Q9NZ01	3	3	3	8	13	Very-long-chain enoyl-CoA reductase	TECR	sp|Q9NZ01|TECR_HUMAN Very-long-chain enoyl-CoA reductase OS=Homo sapiens OX=9606 GN=TECR PE=1 SV=1		40.3293	1	908205	22519.8	1000	1000	65559.3	1000	1000	832957	1.02321e+06	868450	1000	1000	1000	1000	1000	1000	2608300	72242			832920	1028100	675060
P61225;Q9Y3L5;P10114	P61225;Q9Y3L5;P10114	3;2;2	3;2;2	3;2;2	12	11	Ras-related protein Rap-2b;Ras-related protein Rap-2c;Ras-related protein Rap-2a	RAP2B;RAP2C;RAP2A	sp|P61225|RAP2B_HUMAN Ras-related protein Rap-2b OS=Homo sapiens OX=9606 GN=RAP2B PE=1 SV=1;sp|Q9Y3L5|RAP2C_HUMAN Ras-related protein Rap-2c OS=Homo sapiens OX=9606 GN=RAP2C PE=1 SV=1;sp|P10114|RAP2A_HUMAN Ras-related protein Rap-2a OS=Homo sapiens OX=9606		33.986	11.4957	4.56182e+06	134226	1.98365e+06	172556	1000	400678	1000	4.37929e+06	5.28205e+06	4.0241e+06	334478	182190	1000	1.87297e+06	2.21663e+06	1.86135e+06	20154000		439000		4379100	5307300	3128000	313360	165100		2019300	2391800	2011100
O14818;Q8TAA3	O14818;Q8TAA3	5;3	5;3	5;3	9	14	Proteasome subunit alpha type-7;Proteasome subunit alpha type-7-like	PSMA7;PSMA8	sp|O14818|PSA7_HUMAN Proteasome subunit alpha type-7 OS=Homo sapiens OX=9606 GN=PSMA7 PE=1 SV=1;sp|Q8TAA3|PSMA8_HUMAN Proteasome subunit alpha-type 8 OS=Homo sapiens OX=9606 GN=PSMA8 PE=2 SV=3		28.1368	3.04458	1.58776e+06	56430	382780	125725	1000	167290	1000	1.47377e+06	2.17102e+06	1.11849e+06	112055	133315	131805	277852	279948	590541	6292500		183290		1473700	2181400	869420	104980	120810	119110	299560	302070	638050
Q8NBU5	Q8NBU5	2	2	2	1	20	ATPase family AAA domain-containing protein 1	ATAD1	sp|Q8NBU5|ATAD1_HUMAN ATPase family AAA domain-containing protein 1 OS=Homo sapiens OX=9606 GN=ATAD1 PE=1 SV=1		27.8045	12.658	258481	9296.34	12658	1000	25889	1000	1000	288103	235305	252034	1000	1000	1000	1000	1000	35973.9	787830	28528			288090	236430	195910						38868
Q14739	Q14739	3	3	3	9	21	Lamin-B receptor	LBR	sp|Q14739|LBR_HUMAN Delta(14)-sterol reductase LBR OS=Homo sapiens OX=9606 GN=LBR PE=1 SV=2		26.1463	379.291	1.37423e+06	52559	379291	1000	59293	51022.2	47361.7	1.29236e+06	1.57756e+06	1.25276e+06	1000	1000	1000	448759	507765	181350	5249100	65337	55902	49068	1292300	1585100	973790				483820	547890	195940
Q8TB61	Q8TB61	2	2	2	7	16	Adenosine 3-phospho 5-phosphosulfate transporter 1	SLC35B2	sp|Q8TB61|S35B2_HUMAN Adenosine 3-phospho 5-phosphosulfate transporter 1 OS=Homo sapiens OX=9606 GN=SLC35B2 PE=1 SV=1		25.6941	177.446	397194	15458.6	177446	1000	20484.9	11632.5	14258.3	323124	535351	333108	1000	1000	1000	156336	175844	200157	1744600	22573	12745	14772	323110	537910	258930				168550	189740	216260
Q96S52	Q96S52	2	2	2	2	23	GPI transamidase component PIG-S	PIGS	sp|Q96S52|PIGS_HUMAN GPI transamidase component PIG-S OS=Homo sapiens OX=9606 GN=PIGS PE=1 SV=3		25.185	49.261	263116	10447.3	49261	1000	1000	1000	29341.9	304754	211011	273582	1000	1000	1000	51849.1	67123.7	28810.2	919280			30399	304740	212020	212660				55900	72428	31128
P62879	P62879	6	3	2	42	13	Guanine nucleotide-binding protein G(I)/G(S)/G(T) subunit beta-2	GNB2	sp|P62879|GBB2_HUMAN Guanine nucleotide-binding protein G(I)/G(S)/G(T) subunit beta-2 OS=Homo sapiens OX=9606 GN=GNB2 PE=1 SV=3		24.7961	112.284	2.69674e+07	1.08756e+06	1.54125e+07	137264	1.11849e+06	1.3028e+06	841407	2.71272e+07	2.75205e+07	2.62544e+07	140714	143843	127235	1.55853e+07	1.54797e+07	1.51724e+07	128990000	1232500	1427400	871720	27126000	27652000	20408000	131830	130350	114980	16803000	16703000	16393000
Q9UQ80	Q9UQ80	2	2	2	3	22	Proliferation-associated protein 2G4	PA2G4	sp|Q9UQ80|PA2G4_HUMAN Proliferation-associated protein 2G4 OS=Homo sapiens OX=9606 GN=PA2G4 PE=1 SV=3		24.1395	75.5167	420388	17415	75516.7	1000	1000	1000	50244.9	428219	440674	392273	1000	1000	1000	67837.9	97217.5	61494.7	1472400			52055	428200	442780	304920				73138	104900	66442
Q14165	Q14165	2	2	2	2	16	Malectin	MLEC	sp|Q14165|MLEC_HUMAN Malectin OS=Homo sapiens OX=9606 GN=MLEC PE=1 SV=1		23.236	150.844	379400	16328.1	150844	1000	1000	1000	46984.3	382557	372221	383422	1000	1000	1000	165574	93816.3	193142	1591700			48677	382540	374000	298040				178510	101230	208680
Q9HAV0	Q9HAV0	5	2	2	34	14	Guanine nucleotide-binding protein subunit beta-4	GNB4	sp|Q9HAV0|GBB4_HUMAN Guanine nucleotide-binding protein subunit beta-4 OS=Homo sapiens OX=9606 GN=GNB4 PE=1 SV=3		22.8972	93.7937	1.88259e+07	822191	1.19549e+07	127459	891424	793836	781312	1.91408e+07	1.94908e+07	1.7846e+07	130670	133569	118139	1.1865e+07	1.21962e+07	1.18034e+07	94312000	982290	869760	809460	19140000	19584000	13872000	122420	121040	106760	12792000	13160000	12753000
P39687;O95626;O43423	P39687	7;2;2	7;2;2	5;2;2	17	9	Acidic leucine-rich nuclear phosphoprotein 32 family member A	ANP32A	sp|P39687|AN32A_HUMAN Acidic leucine-rich nuclear phosphoprotein 32 family member A OS=Homo sapiens OX=9606 GN=ANP32A PE=1 SV=1		22.8652	4.22135	7.04137e+06	307952	1.04074e+06	246541	331109	307947	284800	7.39013e+06	7.46562e+06	6.26836e+06	246098	412559	80967.5	1.6422e+06	509312	970707	24807000	364860	337400	295060	7389800	7501300	4872500	230560	373860	73169	1770500	549560	1048800
P55160	P55160	2	2	2	1	63	Nck-associated protein 1-like	NCKAP1L	sp|P55160|NCKPL_HUMAN Nck-associated protein 1-like OS=Homo sapiens OX=9606 GN=NCKAP1L PE=1 SV=3		22.5364	32.8515	22536.4	1000	32851.5	1000	1000	1000	1000	21521	23599.2	22488.9	1000	1000	1000	38856.2	33015	26683.3	169060				21520	23712	17481				41892	35624	28830
O00329	O00329	2	2	2	0	54	Phosphatidylinositol 4,5-bisphosphate 3-kinase catalytic subunit delta isoform	PIK3CD	sp|O00329|PK3CD_HUMAN Phosphatidylinositol 4,5-bisphosphate 3-kinase catalytic subunit delta isoform OS=Homo sapiens OX=9606 GN=PIK3CD PE=1 SV=2		20.8267	64.8798	20826.7	1000	64879.8	1000	1000	1000	1000	1000	40228.7	21251.3	1000	1000	1000	106778	44276.1	43585.5	266930					40421	16519				115120	47775	47092
P63092;Q5JWF2	P63092;Q5JWF2	3;3	2;2	2;2	23	20	Guanine nucleotide-binding protein G(s) subunit alpha isoforms short;Guanine nucleotide-binding protein G(s) subunit alpha isoforms XLas	GNAS	sp|P63092|GNAS2_HUMAN Guanine nucleotide-binding protein G(s) subunit alpha isoforms short OS=Homo sapiens OX=9606 GN=GNAS PE=1 SV=1;sp|Q5JWF2|GNAS1_HUMAN Guanine nucleotide-binding protein G(s) subunit alpha isoforms XLas OS=Homo sapiens OX=9606 GN=GNAS P		20.7245	8032.14	1.40498e+07	677932	8.03214e+06	1000	892767	1.04733e+06	93698.4	1.35996e+07	1.43176e+07	1.42323e+07	1000	1000	1000	7.933e+06	7.83143e+06	8.33199e+06	67282000	983770	1147500	97074	13599000	14386000	11063000				8552800	8450300	9002300
Q07021	Q07021	4	4	4	8	13	Complement component 1 Q subcomponent-binding protein, mitochondrial	C1QBP	sp|Q07021|C1QBP_HUMAN Complement component 1 Q subcomponent-binding protein, mitochondrial OS=Homo sapiens OX=9606 GN=C1QBP PE=1 SV=1		20.6086	8.18255	3.22091e+06	156289	1.01391e+06	123912	136034	191805	141029	3.37365e+06	3.10247e+06	3.18661e+06	134566	112989	124181	912711	1.19951e+06	929520	13097000	149900	210150	146110	3373500	3117300	2477000	126070	102390	112220	984020	1294300	1004300
Q01105;P0DME0	Q01105;P0DME0	4;3	4;3	4;3	17	9	Protein SET;Protein SETSIP	SET;SETSIP	sp|Q01105|SET_HUMAN Protein SET OS=Homo sapiens OX=9606 GN=SET PE=1 SV=3;sp|P0DME0|SETLP_HUMAN Protein SETSIP OS=Homo sapiens OX=9606 GN=SETSIP PE=1 SV=1		19.6661	3.04219	4.09834e+06	208396	1.08698e+06	357300	259117	91184	274887	4.08418e+06	3.98207e+06	4.22878e+06	379447	120051	572401	1.03429e+06	1.32286e+06	903772	16543000	285530	99905	284790	4084000	4001100	3287100	355490	108790	517270	1115100	1427400	976480
P61009	P61009	2	2	2	2	7	Signal peptidase complex subunit 3	SPCS3	sp|P61009|SPCS3_HUMAN Signal peptidase complex subunit 3 OS=Homo sapiens OX=9606 GN=SPCS3 PE=1 SV=1		19.2932	833.076	975253	50549.2	833076	1000	1000	149647	1000	1.07965e+06	1.01734e+06	828775	1000	1000	1000	729616	903317	866296	5607400		163960		1079600	1022200	644220				786620	974700	935990
P62873;P16520	P62873	8;2	8;2	5;0	60	13	Guanine nucleotide-binding protein G(I)/G(S)/G(T) subunit beta-1	GNB1	sp|P62873|GBB1_HUMAN Guanine nucleotide-binding protein G(I)/G(S)/G(T) subunit beta-1 OS=Homo sapiens OX=9606 GN=GNB1 PE=1 SV=3		18.9235	28.5996	3.09405e+07	1.63503e+06	2.06834e+07	723204	2.04486e+06	1.40758e+06	1.45267e+06	3.09414e+07	3.22578e+07	2.96224e+07	235445	877182	1.05698e+06	2.08148e+07	2.08503e+07	2.0385e+07	160610000	2253300	1542200	1505000	30940000	32412000	23026000	220580	794900	955180	22441000	22498000	22025000
P46977	P46977	2	2	2	5	29	Dolichyl-diphosphooligosaccharide--protein glycosyltransferase subunit STT3A	STT3A	sp|P46977|STT3A_HUMAN Dolichyl-diphosphooligosaccharide--protein glycosyltransferase subunit STT3A OS=Homo sapiens OX=9606 GN=STT3A PE=1 SV=2		17.3269	26.3918	430710	24857.8	26391.8	1000	1000	1000	72573.4	553535	206971	531624	1000	1000	1000	1000	1000	77175.3	1333300			75188	553510	207960	413240						83384
Q8TAD7	Q8TAD7	2	2	2	12	3	Overexpressed in colon carcinoma 1 protein	OCC1	sp|Q8TAD7|OCC1_HUMAN Overexpressed in colon carcinoma 1 protein OS=Homo sapiens OX=9606 GN=OCC1 PE=1 SV=2		15.8888	1.68426	6.27301e+06	394806	892382	529836	329884	484602	369933	6.57659e+06	6.49406e+06	5.74837e+06	499806	491361	598340	1.06063e+06	771105	845407	23190000	363510	530950	383260	6576300	6525100	4468300	468250	445270	540710	1143500	832040	913420
Q9Y277	Q9Y277	5	5	5	18	14	Voltage-dependent anion-selective channel protein 3	VDAC3	sp|Q9Y277|VDAC3_HUMAN Voltage-dependent anion-selective channel protein 3 OS=Homo sapiens OX=9606 GN=VDAC3 PE=1 SV=1		15.6619	2263.63	7.04881e+06	450062	2.26363e+06	1000	497534	350781	501870	7.16262e+06	7.49468e+06	6.48912e+06	1000	1000	1000	1.98075e+06	2.73849e+06	2.07164e+06	28518000	548250	384330	519950	7162300	7530500	5044100				2135500	2954900	2238300
Q9NX63	Q9NX63	3	3	3	5	13	MICOS complex subunit MIC19	CHCHD3	sp|Q9NX63|MIC19_HUMAN MICOS complex subunit MIC19 OS=Homo sapiens OX=9606 GN=CHCHD3 PE=1 SV=1		15.4333	576.67	2.36546e+06	153270	576670	1000	167705	117292	174812	2.3495e+06	2.43417e+06	2.3127e+06	1000	1000	1000	380437	951787	397788	8954300	184800	128510	181110	2349400	2445800	1797700				410160	1027000	429790
P84095	P84095	3	2	2	14	11	Rho-related GTP-binding protein RhoG	RHOG	sp|P84095|RHOG_HUMAN Rho-related GTP-binding protein RhoG OS=Homo sapiens OX=9606 GN=RHOG PE=1 SV=1		15.279	4178.89	5.38948e+06	352739	4.17889e+06	1000	427340	353026	277850	5.44864e+06	5.43005e+06	5.28974e+06	1000	1000	1000	4.22334e+06	4.16775e+06	4.14559e+06	29691000	470900	386790	287860	5448400	5456000	4111800				4553300	4497100	4479100
P06576	P06576	6	6	6	18	29	ATP synthase subunit beta, mitochondrial	ATP5B	sp|P06576|ATPB_HUMAN ATP synthase subunit beta, mitochondrial OS=Homo sapiens OX=9606 GN=ATP5F1B PE=1 SV=3		15.1955	63.1936	1.98098e+06	130366	701251	11096.9	110179	169088	111831	1.70978e+06	2.16256e+06	2.07059e+06	31290.6	1000	1000	979753	452446	671554	8213900	121410	185260	115860	1709700	2172900	1609500	29315			1056300	488200	725580
P29401	P29401	5	5	5	15	25	Transketolase	TKT	sp|P29401|TKT_HUMAN Transketolase OS=Homo sapiens OX=9606 GN=TKT PE=1 SV=3		13.4665	6.07415	1.07717e+06	79988.3	491257	80876.6	80565.6	52404	106995	1.04745e+06	1.11179e+06	1.07227e+06	90999.4	90366.6	61263.7	589160	369473	515137	5067900	88778	57416	110850	1047400	1117100	833490	85254	81890	55363	635190	398670	556580
O96000	O96000	2	2	2	5	11	NADH dehydrogenase [ubiquinone] 1 beta subcomplex subunit 10	NDUFB10	sp|O96000|NDUBA_HUMAN NADH dehydrogenase [ubiquinone] 1 beta subcomplex subunit 10 OS=Homo sapiens OX=9606 GN=NDUFB10 PE=1 SV=3		12.8602	112.867	1.25955e+06	97941.9	112867	1000	1000	150880	141946	1.26626e+06	1.19877e+06	1.31362e+06	1000	1000	1000	1000	140108	197492	4168700		165310	147060	1266200	1204500	1021100					151180	213380
P49006	P49006	2	2	2	5	6	MARCKS-related protein	MARCKSL1	sp|P49006|MRP_HUMAN MARCKS-related protein OS=Homo sapiens OX=9606 GN=MARCKSL1 PE=1 SV=2		12.811	127.71	2.00715e+06	156674	127710	1000	213634	1000	255389	2.10089e+06	1.81741e+06	2.10313e+06	1000	1000	1000	125031	127245	130853	6475200	235410		264590	2100800	1826100	1634800				134800	137300	141380
P19338	P19338	5	5	5	10	35	Nucleolin	NCL	sp|P19338|NUCL_HUMAN Nucleolin OS=Homo sapiens OX=9606 GN=NCL PE=1 SV=3		12.8072	13.0365	705375	55076.6	113472	8704.14	44048.9	58314.7	62866.2	696631	681274	738220	1000	1000	24112.4	131793	124742	83879.9	2521600	48539	63892	65131	696600	684530	573830			21790	142090	134600	90628
P23634	P23634	2	2	2	2	58	Plasma membrane calcium-transporting ATPase 4	ATP2B4	sp|P23634|AT2B4_HUMAN Plasma membrane calcium-transporting ATPase 4 OS=Homo sapiens OX=9606 GN=ATP2B4 PE=1 SV=2		12.7919	18.6624	12791.9	1000	18662.4	1000	1000	1000	1000	20158.9	17216.7	1000	1000	1000	1000	23090	14513.1	18384	97874				20158	17299					24894	15660	19863
P60953	P60953	3	2	2	23	9	Cell division control protein 42 homolog	CDC42	sp|P60953|CDC42_HUMAN Cell division control protein 42 homolog OS=Homo sapiens OX=9606 GN=CDC42 PE=1 SV=2		12.6521	34.2256	6.97618e+06	551385	5.16215e+06	150827	469039	601182	583933	7.06621e+06	7.19143e+06	6.6709e+06	150673	179431	122377	5.12787e+06	5.20091e+06	5.15767e+06	38385000	516850	658680	604970	7065900	7225800	5185400	141160	162600	110590	5528500	5611900	5572600
P33316	P33316	3	3	3	11	17	Deoxyuridine 5-triphosphate nucleotidohydrolase, mitochondrial	DUT	sp|P33316|DUT_HUMAN Deoxyuridine 5-triphosphate nucleotidohydrolase, mitochondrial OS=Homo sapiens OX=9606 GN=DUT PE=1 SV=4		12.4781	26.9125	1.35882e+06	108896	467841	17383.8	139219	101429	86039.3	1.36596e+06	1.41733e+06	1.29317e+06	1000	50151.3	1000	478125	326397	599000	5709100	153410	111130	89139	1365900	1424100	1005200		45447		515480	352190	647190
Q8TCJ2	Q8TCJ2	3	3	3	6	34	Dolichyl-diphosphooligosaccharide--protein glycosyltransferase subunit STT3B	STT3B	sp|Q8TCJ2|STT3B_HUMAN Dolichyl-diphosphooligosaccharide--protein glycosyltransferase subunit STT3B OS=Homo sapiens OX=9606 GN=STT3B PE=1 SV=1		12.3692	101.787	473494	38280	101787	1000	41371.8	47654.3	25814	442990	548568	428925	1000	1000	1000	157801	1000	146559	1780600	45589	52212	26744	442970	551190	333410				170130		158350
P42167;P42166	P42167	3;1	3;1	3;1	9	22	Lamina-associated polypeptide 2, isoforms beta/gamma;Thymopoietin;Thymopentin	TMPO	sp|P42167|LAP2B_HUMAN Lamina-associated polypeptide 2, isoforms beta/gamma OS=Homo sapiens OX=9606 GN=TMPO PE=1 SV=2		12.2239	267.571	459018	37551	267571	1000	62354	1000	49298.9	488262	430522	458269	1000	1000	1000	399053	76111.4	327549	2263100	68710		51075	488240	432580	356220				430230	82126	353900
Q16891	Q16891	15	15	15	61	44	MICOS complex subunit MIC60	IMMT	sp|Q16891|MIC60_HUMAN MICOS complex subunit MIC60 OS=Homo sapiens OX=9606 GN=IMMT PE=1 SV=1		12.0156	862.703	3.81903e+06	317838	963042	1116.31	378335	270536	304645	3.93087e+06	3.98903e+06	3.53717e+06	1000	1000	1348.92	994037	944558	950530	14836000	416900	296410	315620	3930700	4008100	2749500			1219	1071700	1019200	1027000
P21281;P15313	P21281;P15313	2;1	2;1	2;1	7	25	V-type proton ATPase subunit B, brain isoform;V-type proton ATPase subunit B, kidney isoform	ATP6V1B2;ATP6V1B1	sp|P21281|VATB2_HUMAN V-type proton ATPase subunit B, brain isoform OS=Homo sapiens OX=9606 GN=ATP6V1B2 PE=1 SV=3;sp|P15313|VATB1_HUMAN V-type proton ATPase subunit B, kidney isoform OS=Homo sapiens OX=9606 GN=ATP6V1B1 PE=1 SV=3		11.99	208.286	413477	34485.1	208286	1000	56215.7	46239.6	1000	438999	429626	371805	1000	1000	1000	90611.6	264739	269508	1946800	61946	50662		438980	431680	289010				97691	285660	291190
O00161	O00161	2	2	2	6	12	Synaptosomal-associated protein 23	SNAP23	sp|O00161|SNP23_HUMAN Synaptosomal-associated protein 23 OS=Homo sapiens OX=9606 GN=SNAP23 PE=1 SV=1		11.7776	720.588	947178	80422.3	720588	1000	99270.9	79750.5	62245.5	985614	1.0662e+06	789717	1000	1000	1000	730794	675129	755842	5265000	109390	87378	64488	985570	1071300	613860				787890	728480	816650
P62316	P62316	2	2	2	9	7	Small nuclear ribonucleoprotein Sm D2	SNRPD2	sp|P62316|SMD2_HUMAN Small nuclear ribonucleoprotein Sm D2 OS=Homo sapiens OX=9606 GN=SNRPD2 PE=1 SV=1		10.1405	2.14563	1.84504e+06	181948	618022	288037	543844	1000	1000	2.03249e+06	1.84269e+06	1.65994e+06	320634	201821	341657	444307	956606	453154	8566400	599280			2032400	1851500	1290300	300390	182890	308750	479020	1032200	489610
Q93045;P16949	Q93045;P16949	2;1	2;1	2;1	10	10	Stathmin-2;Stathmin	STMN2;STMN1	sp|Q93045|STMN2_HUMAN Stathmin-2 OS=Homo sapiens OX=9606 GN=STMN2 PE=1 SV=3;sp|P16949|STMN1_HUMAN Stathmin OS=Homo sapiens OX=9606 GN=STMN1 PE=1 SV=3		9.9129	2.25916	2.1528e+06	217171	1.32876e+06	588165	120788	359534	171193	2.2744e+06	2.25582e+06	1.92817e+06	368570	714171	681754	1.22833e+06	1.34075e+06	1.41719e+06	12655000	133100	393920	177360	2274300	2266600	1498800	345300	647180	616090	1324300	1446700	1531200
P20700	P20700	10	10	10	25	35	Lamin-B1	LMNB1	sp|P20700|LMNB1_HUMAN Lamin-B1 OS=Homo sapiens OX=9606 GN=LMNB1 PE=1 SV=2		9.37368	169.444	1.46773e+06	156580	1.68155e+06	9923.96	108010	166350	195381	1.63557e+06	1.58881e+06	1.17883e+06	1000	1000	27771.9	1.86332e+06	1.66085e+06	1.52048e+06	10121000	119020	182260	202420	1635500	1596400	916320			25097	2008900	1792100	1642800
P45880	P45880	7	7	7	47	16	Voltage-dependent anion-selective channel protein 2	VDAC2	sp|P45880|VDAC2_HUMAN Voltage-dependent anion-selective channel protein 2 OS=Homo sapiens OX=9606 GN=VDAC2 PE=1 SV=2		9.06302	49.748	1.92873e+07	2.12814e+06	3.24764e+06	65281.8	2.05775e+06	2.19351e+06	2.13315e+06	1.99119e+07	1.93734e+07	1.85767e+07	115022	1000	79823.3	3.30211e+06	3.13821e+06	3.30261e+06	71393000	2267500	2403300	2210000	19911000	19466000	14440000	107760		72135	3560100	3386200	3568300
Q13595	Q13595	2	2	2	12	15	Transformer-2 protein homolog alpha	TRA2A	sp|Q13595|TRA2A_HUMAN Transformer-2 protein homolog alpha OS=Homo sapiens OX=9606 GN=TRA2A PE=1 SV=1		8.89152	0.493544	395822	44516.7	210301	426104	66813.5	1000	65736.8	377167	328062	482236	187562	865970	224780	226086	192526	212291	3067800	73624		68105	377150	329630	374850	175720	784740	203130	243750	207740	229370
Q9P0L0;O95292	Q9P0L0	4;1	4;1	4;1	9	14	Vesicle-associated membrane protein-associated protein A	VAPA	sp|Q9P0L0|VAPA_HUMAN Vesicle-associated membrane protein-associated protein A OS=Homo sapiens OX=9606 GN=VAPA PE=1 SV=3		8.66111	725.992	2.15424e+06	248726	725992	1000	119100	329807	297270	2.2097e+06	2.17291e+06	2.08011e+06	1000	1000	1000	721556	797666	658753	9160700	131240	361350	307980	2209600	2183300	1616900				777930	860700	711750
P16615;O14983;Q93084	P16615	5;2;1	5;2;1	5;2;1	11	46	Sarcoplasmic/endoplasmic reticulum calcium ATPase 2	ATP2A2	sp|P16615|AT2A2_HUMAN Sarcoplasmic/endoplasmic reticulum calcium ATPase 2 OS=Homo sapiens OX=9606 GN=ATP2A2 PE=1 SV=1		8.48184	384.508	860784	101485	384508	1000	55655.8	146207	102594	880199	835825	866327	1000	1000	1000	377608	440834	335083	3966000	61329	160190	106290	880160	839820	673410				407110	475670	362040
P36957	P36957	2	2	2	5	23	Dihydrolipoyllysine-residue succinyltransferase component of 2-oxoglutarate dehydrogenase complex, mitochondrial	DLST	sp|P36957|ODO2_HUMAN Dihydrolipoyllysine-residue succinyltransferase component of 2-oxoglutarate dehydrogenase complex, mitochondrial OS=Homo sapiens OX=9606 GN=DLST PE=1 SV=4		8.4721	17.38	407760	48129.7	138039	7942.44	53470.5	39971.1	50947.6	424329	381785	417166	1000	1000	21827.3	137238	137059	139821	1754300	58921	43794	52783	424310	383610	324270			19725	147960	147890	151070
P01889;P10321;P01893	P01889;P10321	4;2;1	4;2;1	2;1;0	10	18	HLA class I histocompatibility antigen, B-7 alpha chain;HLA class I histocompatibility antigen, Cw-7 alpha chain	HLA-B;HLA-C	sp|P01889|HLAB_HUMAN HLA class I histocompatibility antigen, B alpha chain OS=Homo sapiens OX=9606 GN=HLA-B PE=1 SV=3;sp|P10321|HLAC_HUMAN HLA class I histocompatibility antigen, C alpha chain OS=Homo sapiens OX=9606 GN=HLA-C PE=1 SV=3		8.44467	266.419	962511	113978	1.02829e+06	3859.66	115887	137180	88868.4	1.02955e+06	1.06033e+06	797655	9578.98	1000	1000	1.05915e+06	967634	1.05808e+06	6423200	127700	150300	92070	1029500	1065400	620030	8974.2			1141900	1044100	1143200
P08133	P08133	13	13	13	60	43	Annexin A6	ANXA6	sp|P08133|ANXA6_HUMAN Annexin A6 OS=Homo sapiens OX=9606 GN=ANXA6 PE=1 SV=3		8.22257	8.82382	2.09278e+06	254517	2.05261e+06	232622	309429	177257	276866	2.2406e+06	2.10315e+06	1.93461e+06	203562	280789	213515	2.19222e+06	1.85992e+06	2.1057e+06	13963000	340970	194210	286840	2240500	2113200	1503800	190710	254450	192950	2363500	2006900	2275100
O60884	O60884	3	3	3	5	22	DnaJ homolog subfamily A member 2	DNAJA2	sp|O60884|DNJA2_HUMAN DnaJ homolog subfamily A member 2 OS=Homo sapiens OX=9606 GN=DNAJA2 PE=1 SV=1		8.22071	125.389	146348	17802.3	125389	1000	51406.9	1000	1000	145956	171092	121994	1000	1000	1000	155686	63055.2	157425	875320	56647			145950	171910	94828				167850	68038	170090
P00492	P00492	2	2	2	5	13	Hypoxanthine-guanine phosphoribosyltransferase	HPRT1	sp|P00492|HPRT_HUMAN Hypoxanthine-guanine phosphoribosyltransferase OS=Homo sapiens OX=9606 GN=HPRT1 PE=1 SV=2		8.21701	197.999	282968	34436.8	197999	1000	1000	101310	1000	312184	262764	273955	1000	1000	1000	206330	192025	195641	1541200		111000		312170	264020	212950				222450	207200	211380
P08865	P08865	5	5	5	16	13	40S ribosomal protein SA	RPSA	sp|P08865|RSSA_HUMAN 40S ribosomal protein SA OS=Homo sapiens OX=9606 GN=RPSA PE=1 SV=4		8.12633	75.6592	1.70934e+06	210346	1.56549e+06	20691.4	173568	198769	258700	1.61567e+06	1.77084e+06	1.74151e+06	1000	60074.1	1000	1.94643e+06	1.60719e+06	1.14286e+06	10547000	191260	217780	268020	1615600	1779300	1353700		54439		2098500	1734200	1234800
O15260	O15260	2	2	2	25	11	Surfeit locus protein 4	SURF4	sp|O15260|SURF4_HUMAN Surfeit locus protein 4 OS=Homo sapiens OX=9606 GN=SURF4 PE=1 SV=3		8.08057	796.528	1.8329e+06	226828	796528	1000	160173	267943	252368	1.82798e+06	1.95894e+06	1.71179e+06	1000	1000	1000	836514	802856	750215	8437100	176500	293570	261460	1827900	1968300	1330600				901870	866300	810570
P21796	P21796	6	6	6	43	17	Voltage-dependent anion-selective channel protein 1	VDAC1	sp|P21796|VDAC1_HUMAN Voltage-dependent anion-selective channel protein 1 OS=Homo sapiens OX=9606 GN=VDAC1 PE=1 SV=2		8.07501	8.05009	1.33718e+07	1.65595e+06	4.50862e+06	560070	1.59873e+06	1.8371e+06	1.53201e+06	1.42486e+07	1.51456e+07	1.07211e+07	828872	540600	310739	4.38232e+06	4.30056e+06	4.84298e+06	59306000	1761700	2012800	1587200	14248000	15218000	8333700	776540	489890	280810	4724700	4640400	5232600
P40926	P40926	6	6	6	20	21	Malate dehydrogenase, mitochondrial	MDH2	sp|P40926|MDHM_HUMAN Malate dehydrogenase, mitochondrial OS=Homo sapiens OX=9606 GN=MDH2 PE=1 SV=3		7.77357	4.82704	2.80365e+06	360664	776415	160847	518126	420539	143326	2.77032e+06	2.9493e+06	2.69131e+06	256932	144748	80861.2	757711	751939	819594	11965000	570940	460760	148490	2770200	2963400	2092000	240710	131170	73073	816910	811360	885530
P19474	P19474	15	15	15	105	27	E3 ubiquitin-protein ligase TRIM21	TRIM21	sp|P19474|RO52_HUMAN E3 ubiquitin-protein ligase TRIM21 OS=Homo sapiens OX=9606 GN=TRIM21 PE=1 SV=1		7.21168	5.40059	8.86392e+06	1.22911e+06	4.41527e+06	817554	1.27703e+06	1.16042e+06	1.24987e+06	9.1243e+06	9.27477e+06	8.19268e+06	837219	819932	795510	4.3735e+06	4.47636e+06	4.39595e+06	45326000	1407200	1271400	1294900	9123900	9319100	6368300	784360	743020	718890	4715200	4830100	4749600
O15173	O15173	2	2	2	6	9	Membrane-associated progesterone receptor component 2	PGRMC2	sp|O15173|PGRC2_HUMAN Membrane-associated progesterone receptor component 2 OS=Homo sapiens OX=9606 GN=PGRMC2 PE=1 SV=1		7.13657	240.773	292593	40999.2	240773	1000	1000	120998	1000	277592	304067	296121	1000	1000	1000	262761	230764	228794	1725300		132570		277580	305520	230180				283290	249000	247200
P05023;P13637	P05023	6;1	6;1	6;1	9	45	Sodium/potassium-transporting ATPase subunit alpha-1	ATP1A1	sp|P05023|AT1A1_HUMAN Sodium/potassium-transporting ATPase subunit alpha-1 OS=Homo sapiens OX=9606 GN=ATP1A1 PE=1 SV=1		7.00036	424.671	540335	77186.7	424671	1000	80635.5	99037.9	51886.7	679490	647953	293561	1000	1000	1000	440940	451519	381554	3184700	88855	108510	53756	679460	651050	228190				475390	487200	412250
P00403	P00403	2	2	2	4	8	Cytochrome c oxidase subunit 2	MT-CO2	sp|P00403|COX2_HUMAN Cytochrome c oxidase subunit 2 OS=Homo sapiens OX=9606 GN=MT-CO2 PE=1 SV=1		6.90921	1113.7	3.84327e+06	556253	1.1137e+06	1000	468241	684056	516464	3.87967e+06	3.69345e+06	3.95669e+06	1000	1000	1000	1.05358e+06	1.15382e+06	1.13369e+06	16072000	515970	749480	535070	3879500	3711100	3075600				1135900	1245000	1224900
Q16555	Q16555	3	3	3	9	31	Dihydropyrimidinase-related protein 2	DPYSL2	sp|Q16555|DPYL2_HUMAN Dihydropyrimidinase-related protein 2 OS=Homo sapiens OX=9606 GN=DPYSL2 PE=1 SV=1		6.87113	134.081	197536	28748.7	134081	1000	32404.9	18601	35240.4	201109	214146	177354	1000	1000	1000	129539	120535	152168	1080900	35708	20380	36510	201100	215170	137860				139660	130060	164410
P61224;P62834;A6NIZ1	P61224;P62834;A6NIZ1	4;3;3	4;3;3	4;3;3	32	10	Ras-related protein Rap-1b;Ras-related protein Rap-1A;Ras-related protein Rap-1b-like protein	RAP1B;RAP1A	sp|P61224|RAP1B_HUMAN Ras-related protein Rap-1b OS=Homo sapiens OX=9606 GN=RAP1B PE=1 SV=1;sp|P62834|RAP1A_HUMAN Ras-related protein Rap-1A OS=Homo sapiens OX=9606 GN=RAP1A PE=1 SV=1;sp|A6NIZ1|RP1BL_HUMAN Ras-related protein Rap-1b-like protein OS=Homo sa		6.78136	20.3941	1.19394e+07	1.76061e+06	5.17406e+06	253704	1.7109e+06	1.83527e+06	1.73567e+06	1.24146e+07	1.19051e+07	1.14984e+07	311497	223097	226517	5.17461e+06	5.21342e+06	5.13416e+06	56459000	1885300	2010800	1798200	12414000	11962000	8937900	291830	202170	204700	5578900	5625400	5547200
Q15758	Q15758	3	3	3	8	16	Neutral amino acid transporter B(0)	SLC1A5	sp|Q15758|AAAT_HUMAN Neutral amino acid transporter B(0) OS=Homo sapiens OX=9606 GN=SLC1A5 PE=1 SV=2		6.77276	227.548	1.04952e+06	154962	227548	1000	76661.6	216704	171521	1.10675e+06	1.09606e+06	945754	1000	1000	1000	277657	180849	224138	4179400	84476	237430	177700	1106700	1101300	735150				299350	195140	242170
P11279	P11279	2	2	2	1	19	Lysosome-associated membrane glycoprotein 1	LAMP1	sp|P11279|LAMP1_HUMAN Lysosome-associated membrane glycoprotein 1 OS=Homo sapiens OX=9606 GN=LAMP1 PE=1 SV=3		6.44764	3.42988	669894	103898	321855	93838.5	140117	55999.1	115576	691131	738092	580459	90973.8	88478.5	102063	366311	226399	372854	3519100	154400	61355	119740	691100	741620	451200	85230	80179	92233	394930	244290	402850
Q9H3U1	Q9H3U1	2	2	2	6	55	Protein unc-45 homolog A	UNC45A	sp|Q9H3U1|UN45A_HUMAN Protein unc-45 homolog A OS=Homo sapiens OX=9606 GN=UNC45A PE=1 SV=1		6.08587	47.8029	39039.8	6414.82	66357.3	1388.14	6542.68	7089.18	5612.6	40115.8	42204.3	34799.2	1000	2164.43	1000	64674.1	67438.8	66959.1	347160	7209.6	7767.2	5814.8	40114	42406	27050		1961.4		69727	72768	72346
Q9BV40	Q9BV40	3	3	3	20	6	Vesicle-associated membrane protein 8	VAMP8	sp|Q9BV40|VAMP8_HUMAN Vesicle-associated membrane protein 8 OS=Homo sapiens OX=9606 GN=VAMP8 PE=1 SV=1		6.08168	3.92244	4.96232e+06	815946	1.82033e+06	464082	1.06785e+06	1.03054e+06	349451	5.12163e+06	5.00229e+06	4.76306e+06	275963	809294	306988	2.01052e+06	1.51656e+06	1.93392e+06	23681000	1176700	1129100	362040	5121400	5026200	3702400	258540	733380	277420	2167600	1636400	2089500
P06748	P06748	2	2	2	6	12	Nucleophosmin	NPM1	sp|P06748|NPM_HUMAN Nucleophosmin OS=Homo sapiens OX=9606 GN=NPM1 PE=1 SV=2		6.04961	22.8662	2.79434e+06	461903	2.12212e+06	92806.3	175927	1.0362e+06	173586	2.82123e+06	2.19391e+06	3.36787e+06	91184.1	89505.9	97728.9	1.96804e+06	2.15528e+06	2.24305e+06	16278000	193860	1135300	179840	2821100	2204400	2617900	85427	81110	88316	2121800	2325600	2423500
P28066	P28066	3	3	3	9	11	Proteasome subunit alpha type-5	PSMA5	sp|P28066|PSA5_HUMAN Proteasome subunit alpha type-5 OS=Homo sapiens OX=9606 GN=PSMA5 PE=1 SV=3		5.88575	4.86002	881822	149823	402161	82748.8	177397	163146	108926	810176	1.08044e+06	754854	70093.5	80430.6	97722.2	402021	427498	376963	4498500	195480	178750	112850	810140	1085600	586760	65668	72886	88310	433430	461280	407290
Q12907	Q12907	3	3	3	8	18	Vesicular integral-membrane protein VIP36	LMAN2	sp|Q12907|LMAN2_HUMAN Vesicular integral-membrane protein VIP36 OS=Homo sapiens OX=9606 GN=LMAN2 PE=1 SV=1		5.85124	444.46	904995	154667	444460	1000	167633	165620	130750	1.05485e+06	756504	903635	1000	1000	1000	383136	252293	697950	4458300	184720	181460	135460	1054800	760120	702410				413070	272230	754100
P50402	P50402	3	3	3	3	12	Emerin	EMD	sp|P50402|EMD_HUMAN Emerin OS=Homo sapiens OX=9606 GN=EMD PE=1 SV=1		5.81956	21.8871	634945	109105	559130	25546.1	104507	105920	116889	702851	561407	640576	1000	32161.9	43476.5	425710	755906	495775	3995900	115160	116050	121100	702820	564090	497930		29145	39289	458970	815640	535660
O94826	O94826	5	5	5	14	31	Mitochondrial import receptor subunit TOM70	TOMM70A	sp|O94826|TOM70_HUMAN Mitochondrial import receptor subunit TOM70 OS=Homo sapiens OX=9606 GN=TOMM70 PE=1 SV=1		5.464	47.7396	558008	102124	451880	9465.53	91003.7	99996.2	115374	434609	714196	525217	26396.6	1000	1000	471873	446552	437216	3377500	100280	109560	119530	434590	717610	408260	24730			508740	481840	472390
P13667	P13667	2	2	2	6	38	Protein disulfide-isomerase A4	PDIA4	sp|P13667|PDIA4_HUMAN Protein disulfide-isomerase A4 OS=Homo sapiens OX=9606 GN=PDIA4 PE=1 SV=2		5.41881	111.17	329338	60776.7	111170	1000	8556.59	84443.7	89329.8	194789	431955	361269	1000	1000	1000	96955	115475	121079	1464100	9428.8	92520	92548	194780	434020	280820				104530	124600	130820
CON__P02769	CON__P02769	20	20	15	56	40					5.30157	2.84085	4.64485e+06	876127	2.70096e+06	950758	827572	810776	990033	4.90732e+06	4.7484e+06	4.27883e+06	1.00825e+06	844209	999819	2.71007e+06	2.57038e+06	2.82244e+06	27188000	911930	888320	1025700	4907100	4771100	3326000	944590	765020	903520	2921800	2773500	3049500
Q9P035	Q9P035	4	4	4	16	15	Very-long-chain (3R)-3-hydroxyacyl-CoA dehydratase 3	HACD3	sp|Q9P035|HACD3_HUMAN Very-long-chain (3R)-3-hydroxyacyl-CoA dehydratase 3 OS=Homo sapiens OX=9606 GN=HACD3 PE=1 SV=2		5.22707	882.076	2.19265e+06	419479	882076	1000	274236	483963	500238	1.74298e+06	2.5103e+06	2.32467e+06	1000	1000	1000	1.0201e+06	763978	862150	10279000	302190	530250	518260	1742900	2522300	1807000				1099800	824350	931510
P04844	P04844	6	6	6	28	23	Dolichyl-diphosphooligosaccharide--protein glycosyltransferase subunit 2	RPN2	sp|P04844|RPN2_HUMAN Dolichyl-diphosphooligosaccharide--protein glycosyltransferase subunit 2 OS=Homo sapiens OX=9606 GN=RPN2 PE=1 SV=3		5.21056	49.738	2.62802e+06	504365	778437	15650.8	364850	547980	600265	2.97803e+06	2.62177e+06	2.28427e+06	1000	20560.6	25391.6	733215	795340	806756	11574000	402040	600390	621890	2977900	2634300	1775600		18632	22946	790500	858190	871660
Q13155	Q13155	3	3	3	9	17	Aminoacyl tRNA synthase complex-interacting multifunctional protein 2	AIMP2	sp|Q13155|AIMP2_HUMAN Aminoacyl tRNA synthase complex-interacting multifunctional protein 2 OS=Homo sapiens OX=9606 GN=AIMP2 PE=1 SV=2		5.20447	697.623	436357	83842.6	697623	1000	86502.5	101457	63568.9	449570	484106	375394	1000	1000	1000	655497	762662	674710	3758700	95320	111160	65859	449550	486420	291800				706710	822930	728990
O95466	O95466	4	4	4	12	59	Formin-like protein 1	FMNL1	sp|O95466|FMNL1_HUMAN Formin-like protein 1 OS=Homo sapiens OX=9606 GN=FMNL1 PE=1 SV=3		5.16363	7.83523	216823	41990.5	285284	36410.5	19049.2	50135	56787.2	288123	211867	150479	27278.3	37888	44065.2	269996	301319	284539	1776100	20991	54930	58833	288110	212880	116970	25556	34334	39821	291090	325130	307430
P36543	P36543	3	3	3	3	13	V-type proton ATPase subunit E 1	ATP6V1E1	sp|P36543|VATE1_HUMAN V-type proton ATPase subunit E 1 OS=Homo sapiens OX=9606 GN=ATP6V1E1 PE=1 SV=1		4.94061	419.212	413931	83781.4	419212	1000	99879	74308.1	77157.3	466171	377844	397779	1000	1000	1000	418679	337259	501698	2783800	110060	81415	79937	466150	379650	309200				451390	363910	542060
P06733;P13929;P09104	P06733	12;2;2	12;2;2	12;2;2	118	22	Alpha-enolase	ENO1	sp|P06733|ENOA_HUMAN Alpha-enolase OS=Homo sapiens OX=9606 GN=ENO1 PE=1 SV=2		4.91359	2.98527	2.19721e+07	4.47169e+06	1.74652e+07	5.85044e+06	4.18619e+06	4.83981e+06	4.38908e+06	2.2446e+07	2.28209e+07	2.06493e+07	6.20229e+06	5.99075e+06	5.35829e+06	1.55492e+07	1.79264e+07	1.89199e+07	148520000	4612900	5302700	4547200	22445000	22930000	16051000	5810700	5428800	4842200	16764000	19343000	20442000
P51159	P51159	4	4	3	7	14	Ras-related protein Rab-27A	RAB27A	sp|P51159|RB27A_HUMAN Ras-related protein Rab-27A OS=Homo sapiens OX=9606 GN=RAB27A PE=1 SV=3		4.7412	16.5338	1.28087e+06	270158	1.45957e+06	88277.9	265089	286426	258961	1.38056e+06	1.40299e+06	1.05907e+06	41842.8	159491	63500.1	1.51522e+06	1.44492e+06	1.41858e+06	9454300	292110	313820	268290	1380500	1409700	823230	39201	144530	57384	1633600	1559100	1532700
Q9UBM7	Q9UBM7	3	3	3	18	12	7-dehydrocholesterol reductase	DHCR7	sp|Q9UBM7|DHCR7_HUMAN 7-dehydrocholesterol reductase OS=Homo sapiens OX=9606 GN=DHCR7 PE=1 SV=1		4.6519	1097.69	2.49722e+06	536817	1.09769e+06	1000	689678	525957	394816	2.75312e+06	2.30349e+06	2.43505e+06	1000	1000	1000	1.05136e+06	1.08292e+06	1.15878e+06	12260000	759980	576260	409040	2753000	2314500	1892800				1133500	1168500	1252000
P39656	P39656	4	4	4	18	23	Dolichyl-diphosphooligosaccharide--protein glycosyltransferase 48 kDa subunit	DDOST	sp|P39656|OST48_HUMAN Dolichyl-diphosphooligosaccharide--protein glycosyltransferase 48 kDa subunit OS=Homo sapiens OX=9606 GN=DDOST PE=1 SV=4		4.5595	22.3635	1.8244e+06	400132	671888	30044	400714	415957	383726	2.3325e+06	1.61598e+06	1.52473e+06	1000	38983.8	50148.1	684482	633591	697589	8692100	441560	455740	397550	2332400	1623700	1185200		35327	45318	737960	683660	753710
Q9Y266	Q9Y266	4	4	4	10	21	Nuclear migration protein nudC	NUDC	sp|Q9Y266|NUDC_HUMAN Nuclear migration protein nudC OS=Homo sapiens OX=9606 GN=NUDC PE=1 SV=1		4.53772	10.9499	609618	134345	630951	57621.7	34029.3	199974	169030	623128	601893	603834	120434	30502.2	21929.1	633264	640014	619575	4332000	37498	219100	175120	623100	604770	469370	112830	27641	19817	682740	690590	669420
Q96HS1	Q96HS1	3	3	3	5	20	Serine/threonine-protein phosphatase PGAM5, mitochondrial	PGAM5	sp|Q96HS1|PGAM5_HUMAN Serine/threonine-protein phosphatase PGAM5, mitochondrial OS=Homo sapiens OX=9606 GN=PGAM5 PE=1 SV=2		4.53289	12.8529	1.07364e+06	236857	373749	29078.8	232999	220154	257416	1.11505e+06	1.14125e+06	964640	85236.5	1000	1000	343465	394412	383368	5066100	256750	241210	266690	1115000	1146700	749830	79855			370300	425580	414210
P04843	P04843	14	14	14	53	37	Dolichyl-diphosphooligosaccharide--protein glycosyltransferase subunit 1	RPN1	sp|P04843|RPN1_HUMAN Dolichyl-diphosphooligosaccharide--protein glycosyltransferase subunit 1 OS=Homo sapiens OX=9606 GN=RPN1 PE=1 SV=1		4.5322	74.105	4.42737e+06	976871	1.74779e+06	23585.4	1.12157e+06	736865	1.07217e+06	4.75651e+06	4.40514e+06	4.12046e+06	15433.4	11836.3	43486.4	1.65982e+06	1.86354e+06	1.72002e+06	21263000	1235900	807340	1110800	4756300	4426200	3202900	14459	10726	39298	1789500	2010800	1858400
P61803	P61803	2	2	2	8	5	Dolichyl-diphosphooligosaccharide--protein glycosyltransferase subunit DAD1	DAD1	sp|P61803|DAD1_HUMAN Dolichyl-diphosphooligosaccharide--protein glycosyltransferase subunit DAD1 OS=Homo sapiens OX=9606 GN=DAD1 PE=1 SV=3		4.47546	1235.02	3.15196e+06	704276	1.23502e+06	1000	610454	890045	612330	3.38325e+06	3.14706e+06	2.92558e+06	1000	1000	1000	987081	1.08589e+06	1.6321e+06	15101000	672680	975170	634390	3383100	3162100	2274100				1064200	1171700	1763400
O15427	O15427	3	3	3	14	18	Monocarboxylate transporter 4	SLC16A3	sp|O15427|MOT4_HUMAN Monocarboxylate transporter 4 OS=Homo sapiens OX=9606 GN=SLC16A3 PE=1 SV=1		4.38419	56.9847	1.59282e+06	363311	805176	14129.7	347380	370641	371911	1.62577e+06	1.63041e+06	1.52229e+06	40389	1000	1000	829771	792874	792883	8266000	382790	406090	385310	1625700	1638200	1183300	37839			894600	855530	856670
O00264	O00264	2	2	2	10	8	Membrane-associated progesterone receptor component 1	PGRMC1	sp|O00264|PGRC1_HUMAN Membrane-associated progesterone receptor component 1 OS=Homo sapiens OX=9606 GN=PGRMC1 PE=1 SV=3		4.13826	1080.78	1.12196e+06	271118	1.08078e+06	1000	276369	188693	348292	1.13175e+06	1.17299e+06	1.06113e+06	1000	1000	1000	1.06805e+06	1.05327e+06	1.12101e+06	7506400	304540	206740	360840	1131700	1178600	824830				1151500	1136500	1211200
P56134	P56134	2	2	2	8	4	ATP synthase subunit f, mitochondrial	ATP5J2	sp|P56134|ATPK_HUMAN ATP synthase subunit f, mitochondrial OS=Homo sapiens OX=9606 GN=ATP5MF PE=1 SV=3		4.12813	833.811	1.26761e+06	307067	833811	1000	256676	420429	244096	1.17375e+06	1.3814e+06	1.24769e+06	1000	1000	1000	1.0687e+06	1.15234e+06	280392	7226500	282840	460640	252890	1173700	1388000	969850				1152200	1243400	302950
Q9Y4L1	Q9Y4L1	5	5	5	4	51	Hypoxia up-regulated protein 1	HYOU1	sp|Q9Y4L1|HYOU1_HUMAN Hypoxia up-regulated protein 1 OS=Homo sapiens OX=9606 GN=HYOU1 PE=1 SV=1		4.07677	27.9599	253029	62066.1	82181.1	2939.25	39029.6	71984.3	75184.4	299913	265829	193345	6817.75	1000	1000	78419.2	92339.1	75785.1	1189500	43008	78869	77893	299900	267100	150290	6387.3			84546	99636	81882
P37837	P37837	4	4	4	8	17	Transaldolase	TALDO1	sp|P37837|TALDO_HUMAN Transaldolase OS=Homo sapiens OX=9606 GN=TALDO1 PE=1 SV=2		4.01328	13.5259	1.49793e+06	373242	536155	39639.1	440916	291628	387181	1.46837e+06	1.65081e+06	1.3746e+06	1000	116917	1000	379278	607781	621408	7244100	485860	319520	401130	1468300	1658700	1068500		105950		408910	655810	671400
P07237	P07237	11	11	11	36	35	Protein disulfide-isomerase	P4HB	sp|P07237|PDIA1_HUMAN Protein disulfide-isomerase OS=Homo sapiens OX=9606 GN=P4HB PE=1 SV=3		3.98705	3.46307	1.29859e+06	325703	443582	128089	328377	322368	326362	1.55357e+06	1.15369e+06	1.18853e+06	186559	117756	79952.7	431405	450898	448443	6479600	361850	353200	338120	1553500	1159200	923860	174780	106710	72252	465110	486530	484520
P23528;Q9Y281	P23528	5;1	5;1	5;1	20	10	Cofilin-1	CFL1	sp|P23528|COF1_HUMAN Cofilin-1 OS=Homo sapiens OX=9606 GN=CFL1 PE=1 SV=3		3.87223	5.94891	4.72765e+06	1.22091e+06	3.68187e+06	618916	1.37531e+06	1.09479e+06	1.19263e+06	4.5704e+06	4.94725e+06	4.66528e+06	622876	720329	513542	3.14434e+06	2.9713e+06	4.92998e+06	30741000	1515500	1199500	1235600	4570200	4970900	3626400	583550	652760	464080	3390000	3206100	5326600
P27824	P27824	7	7	7	35	32	Calnexin	CANX	sp|P27824|CALX_HUMAN Calnexin OS=Homo sapiens OX=9606 GN=CANX PE=1 SV=2		3.85846	15.9107	4.61869e+06	1.19703e+06	3.16679e+06	199035	1.0056e+06	1.10985e+06	1.47564e+06	4.6064e+06	4.73298e+06	4.5167e+06	222626	182808	191671	2.61481e+06	3.43338e+06	3.45217e+06	27527000	1108100	1216000	1528800	4606200	4755600	3510900	208570	165660	173210	2819100	3704700	3729900
P28072	P28072	2	2	2	2	11	Proteasome subunit beta type-6	PSMB6	sp|P28072|PSB6_HUMAN Proteasome subunit beta type-6 OS=Homo sapiens OX=9606 GN=PSMB6 PE=1 SV=4		3.85602	1.74065	706316	183172	316966	182096	198996	192408	158114	842327	855222	421399	164784	222634	158872	168319	432159	350419	4149100	219280	210810	163810	842290	859310	327560	154380	201750	143570	181470	466310	378610
P23284	P23284	2	2	2	1	12	Peptidyl-prolyl cis-trans isomerase B	PPIB	sp|P23284|PPIB_HUMAN Peptidyl-prolyl cis-trans isomerase B OS=Homo sapiens OX=9606 GN=PPIB PE=1 SV=2		3.72157	225.228	601000	161491	225228	1000	140961	157561	185951	583976	589861	629165	1000	1000	1000	207869	232210	235606	2915500	155330	172630	192650	583950	592680	489060				224110	250560	254560
Q9UMS4	Q9UMS4	2	2	2	7	19	Pre-mRNA-processing factor 19	PRPF19	sp|Q9UMS4|PRP19_HUMAN Pre-mRNA-processing factor 19 OS=Homo sapiens OX=9606 GN=PRPF19 PE=1 SV=1		3.6942	466.104	430853	116629	466104	1000	108409	61232.6	180246	493312	362577	436669	1000	1000	1000	497965	421418	478930	3079400	119460	67089	186740	493290	364310	339430				536870	454720	517460
P67809	P67809	2	2	2	11	13	Nuclease-sensitive element-binding protein 1	YBX1	sp|P67809|YBOX1_HUMAN Y-box-binding protein 1 OS=Homo sapiens OX=9606 GN=YBX1 PE=1 SV=3		3.59942	17.308	478701	132994	538826	31131.6	172352	126565	100065	540684	509256	386162	1000	27605.5	64789.2	630787	503390	482299	3612700	189920	138670	103670	540660	511690	300170		25016	58549	680070	543170	521100
Q92556	Q92556	2	2	2	4	39	Engulfment and cell motility protein 1	ELMO1	sp|Q92556|ELMO1_HUMAN Engulfment and cell motility protein 1 OS=Homo sapiens OX=9606 GN=ELMO1 PE=1 SV=2		3.52796	161.486	20880.9	5918.69	161486	1000	1000	15756.1	1000	45015	1000	16627.7	1000	1000	1000	145085	150238	189134	598090		17263		45013		12925				156420	162110	204350
P49755	P49755	2	2	2	12	12	Transmembrane emp24 domain-containing protein 10	TMED10	sp|P49755|TMEDA_HUMAN Transmembrane emp24 domain-containing protein 10 OS=Homo sapiens OX=9606 GN=TMED10 PE=1 SV=2		3.52604	16.7478	1.63105e+06	462574	1.29232e+06	77163.6	466498	431729	489495	1.72298e+06	1.6524e+06	1.51779e+06	82134.7	74878.8	74477.4	1.43471e+06	1.20831e+06	1.23393e+06	10453000	514050	473020	507130	1722900	1660300	1179800	76949	67855	67304	1546800	1303800	1333200
Q9Y265	Q9Y265	4	4	4	7	22	RuvB-like 1	RUVBL1	sp|Q9Y265|RUVB1_HUMAN RuvB-like 1 OS=Homo sapiens OX=9606 GN=RUVBL1 PE=1 SV=1		3.47417	10.4864	488786	140691	262629	25044.7	161752	167892	92429.1	423629	429696	613032	38104.8	1000	36029.2	468107	109831	209950	2708100	178240	183950	95759	423610	431750	476520	35699		32559	504680	118510	226840
Q99832	Q99832	6	6	6	31	31	T-complex protein 1 subunit eta	CCT7	sp|Q99832|TCPH_HUMAN T-complex protein 1 subunit eta OS=Homo sapiens OX=9606 GN=CCT7 PE=1 SV=2		3.45541	51.6607	1.75992e+06	509324	2.27268e+06	43992.4	478105	410298	639569	1.73278e+06	1.89554e+06	1.65145e+06	64073.4	29637	38266.7	2.49265e+06	1.93165e+06	2.39372e+06	14040000	526840	449540	662610	1732700	1904600	1283700	60028	26857	34581	2687400	2084300	2586300
P10515	P10515	2	2	2	3	34	Dihydrolipoyllysine-residue acetyltransferase component of pyruvate dehydrogenase complex, mitochondrial	DLAT	sp|P10515|ODP2_HUMAN Dihydrolipoyllysine-residue acetyltransferase component of pyruvate dehydrogenase complex, mitochondrial OS=Homo sapiens OX=9606 GN=DLAT PE=1 SV=3		3.37748	0.922823	310689	91988.4	224963	243777	30111.6	227145	18708	274442	315641	341984	219733	257196	254403	275208	207725	191957	2555900	33181	248870	19382	274430	317150	265830	205860	233070	229900	296710	224140	207400
P61106	P61106	4	4	4	3	16	Ras-related protein Rab-14	RAB14	sp|P61106|RAB14_HUMAN Ras-related protein Rab-14 OS=Homo sapiens OX=9606 GN=RAB14 PE=1 SV=4		3.3451	0.0114815	295140	88230.6	1000	87096.8	112439	70750.3	81502.8	414958	228926	241536	1000	135224	125066	1000	1000	1000	1354100	123900	77517	84439	414940	230020	187750		122540	113020
P15153;P63000;P60763;P17081;Q9H4E5	P15153;P63000;P60763	5;4;4;1;1	5;4;4;1;1	4;3;3;0;0	42	8	Ras-related C3 botulinum toxin substrate 2;Ras-related C3 botulinum toxin substrate 1;Ras-related C3 botulinum toxin substrate 3	RAC2;RAC1;RAC3	sp|P15153|RAC2_HUMAN Ras-related C3 botulinum toxin substrate 2 OS=Homo sapiens OX=9606 GN=RAC2 PE=1 SV=1;sp|P63000|RAC1_HUMAN Ras-related C3 botulinum toxin substrate 1 OS=Homo sapiens OX=9606 GN=RAC1 PE=1 SV=1;sp|P60763|RAC3_HUMAN Ras-related C3 botulinu		3.29694	16.2057	1.46912e+07	4.456e+06	1.67389e+07	1.0329e+06	4.24808e+06	4.60296e+06	4.51697e+06	1.44986e+07	1.49734e+07	1.46015e+07	1.41803e+06	775074	905604	1.6498e+07	1.63277e+07	1.73909e+07	112340000	4681100	5043200	4679700	14498000	15045000	11350000	1328500	702370	818380	17787000	17618000	18790000
P48643	P48643	9	9	9	40	33	T-complex protein 1 subunit epsilon	CCT5	sp|P48643|TCPE_HUMAN T-complex protein 1 subunit epsilon OS=Homo sapiens OX=9606 GN=CCT5 PE=1 SV=1		3.25436	20.9524	1.51874e+06	466679	1.53961e+06	73481	480628	477538	441871	1.67457e+06	1.32089e+06	1.56075e+06	142902	24992.4	52548.2	1.34965e+06	1.51999e+06	1.74918e+06	10914000	529620	523210	457790	1674500	1327200	1213200	133880	22648	47487	1455100	1640100	1889900
Q9NVI7;Q5T2N8;Q5T9A4	Q9NVI7;Q5T2N8;Q5T9A4	4;3;2	4;3;2	4;3;2	7	34	ATPase family AAA domain-containing protein 3A;ATPase family AAA domain-containing protein 3C;ATPase family AAA domain-containing protein 3B	ATAD3A;ATAD3C;ATAD3B	sp|Q9NVI7|ATD3A_HUMAN ATPase family AAA domain-containing protein 3A OS=Homo sapiens OX=9606 GN=ATAD3A PE=1 SV=2;sp|Q5T2N8|ATD3C_HUMAN ATPase family AAA domain-containing protein 3C OS=Homo sapiens OX=9606 GN=ATAD3C PE=2 SV=2;sp|Q5T9A4|ATD3B_HUMAN ATPase f		3.09685	257.853	132102	42656.9	257853	1000	53078.5	17858.9	57033.3	203339	96057.9	96909.1	1000	1000	1000	273158	137587	362812	1347300	58489	19567	59088	203330	96517	75329				294500	148460	392000
P60174	P60174	2	2	2	6	17	Triosephosphate isomerase	TPI1	sp|P60174|TPIS_HUMAN Triosephosphate isomerase OS=Homo sapiens OX=9606 GN=TPI1 PE=1 SV=4		3.02147	1.80214	693365	229479	215506	119583	257901	127879	302656	727502	726527	626064	115598	130546	112606	173885	102250	370383	3708300	284190	140110	313560	727470	730000	486650	108300	118300	101760	187470	110330	400180
P63104	P63104	7	5	5	55	14	14-3-3 protein zeta/delta	YWHAZ	sp|P63104|1433Z_HUMAN 14-3-3 protein zeta/delta OS=Homo sapiens OX=9606 GN=YWHAZ PE=1 SV=1		3.00323	3.91954	1.36608e+07	4.54871e+06	1.0126e+07	2.58346e+06	4.7717e+06	4.37077e+06	4.50365e+06	1.34196e+07	1.47196e+07	1.28432e+07	2.45276e+06	2.63706e+06	2.66055e+06	1.02001e+07	9.91915e+06	1.02587e+07	92780000	5258100	4788800	4665900	13419000	14790000	9983200	2297900	2389700	2404300	10997000	10703000	11084000
Q14103	Q14103	3	3	3	27	13	Heterogeneous nuclear ribonucleoprotein D0	HNRNPD	sp|Q14103|HNRPD_HUMAN Heterogeneous nuclear ribonucleoprotein D0 OS=Homo sapiens OX=9606 GN=HNRNPD PE=1 SV=1		3.00139	4.05213	2.91819e+06	972280	2.63662e+06	650676	1.33275e+06	716055	868038	2.89813e+06	3.07739e+06	2.77905e+06	597622	559503	794902	2.43255e+06	2.71801e+06	2.75931e+06	21625000	1468600	784540	899310	2898000	3092100	2160200	559890	507020	718340	2622600	2932800	2981300
Q06323	Q06323	3	3	3	10	15	Proteasome activator complex subunit 1	PSME1	sp|Q06323|PSME1_HUMAN Proteasome activator complex subunit 1 OS=Homo sapiens OX=9606 GN=PSME1 PE=1 SV=1		2.96901	899.492	907096	305521	899492	1000	421731	306314	188518	1.04855e+06	884363	788379	1000	1000	1000	914993	880037	903448	6457700	464720	335610	195310	1048500	888590	612820				986480	949580	976130
Q9UL25	Q9UL25	2	2	2	4	13	Ras-related protein Rab-21	RAB21	sp|Q9UL25|RAB21_HUMAN Ras-related protein Rab-21 OS=Homo sapiens OX=9606 GN=RAB21 PE=1 SV=3		2.96346	1.03231	830762	280335	348668	337754	219278	319949	301778	919361	834680	738245	333090	186615	493557	428196	211710	406099	5292700	241630	350550	312650	919320	838670	573850	312060	169110	446020	461650	228440	438770
P61586;P08134	P61586;P08134	3;2	3;2	3;2	14	8	Transforming protein RhoA;Rho-related GTP-binding protein RhoC	RHOA;RHOC	sp|P61586|RHOA_HUMAN Transforming protein RhoA OS=Homo sapiens OX=9606 GN=RHOA PE=1 SV=1;sp|P08134|RHOC_HUMAN Rho-related GTP-binding protein RhoC OS=Homo sapiens OX=9606 GN=RHOC PE=1 SV=1		2.93649	5713.27	7.40454e+06	2.52157e+06	5.71327e+06	1000	2.35686e+06	2.386e+06	2.82184e+06	8.39067e+06	7.60823e+06	6.21472e+06	1000	1000	1000	5.48515e+06	5.37875e+06	6.2759e+06	47499000	2597100	2614200	2923500	8390300	7644600	4830800				5913700	5803800	6780800
CON__P02666	CON__P02666	2	2	2	4	6					2.91904	0.301199	521879	178784	188116	624557	261749	169636	104968	521113	642370	402153	859613	446095	567964	183132	178532	202684	4394100	288430	185860	108750	521090	645440	312600	805340	404250	513260	197440	192640	218990
P23490	P23490	2	2	2	7	3	Loricrin	LOR	sp|P23490|LORI_HUMAN Loricrin OS=Homo sapiens OX=9606 GN=LORICRIN PE=1 SV=2		2.91863	3.84262	4.24629e+06	1.45489e+06	2.44868e+06	637243	1.8836e+06	2.01352e+06	467556	4.76731e+06	3.4092e+06	4.56236e+06	1.43596e+06	1000	474768	2.20818e+06	2.45731e+06	2.68055e+06	26208000	2075600	2206100	484400	4767100	3425500	3546400	1345300		429040	2380700	2651500	2896200
Q9UPU5	Q9UPU5	2	2	2	3	139	Ubiquitin carboxyl-terminal hydrolase 24	USP24	sp|Q9UPU5|UBP24_HUMAN Ubiquitin carboxyl-terminal hydrolase 24 OS=Homo sapiens OX=9606 GN=USP24 PE=1 SV=3		2.90984	9.77361	2909.84	1000	9773.61	1000	1000	1000	1000	4198.99	3530.52	1000	1000	1000	1000	10772.4	8468.4	10080.1	39389				4198.8	3547.4					11614	9137.6	10891
P61981	P61981	5	3	3	39	16	14-3-3 protein gamma;14-3-3 protein gamma, N-terminally processed	YWHAG	sp|P61981|1433G_HUMAN 14-3-3 protein gamma OS=Homo sapiens OX=9606 GN=YWHAG PE=1 SV=2		2.83911	4.20745	1.03337e+07	3.63978e+06	7.74885e+06	1.8417e+06	3.90023e+06	3.52634e+06	3.49277e+06	1.01504e+07	1.12403e+07	9.6105e+06	1.75767e+06	1.72954e+06	2.03788e+06	8.12491e+06	7.62328e+06	7.49836e+06	70837000	4297800	3863600	3618600	10150000	11294000	7470400	1646700	1567300	1841600	8759700	8225700	8101600
P05387	P05387	4	4	4	13	5	60S acidic ribosomal protein P2	RPLP2	sp|P05387|RLA2_HUMAN 60S acidic ribosomal protein P2 OS=Homo sapiens OX=9606 GN=RPLP2 PE=1 SV=1		2.83693	7685.73	1.22511e+07	4.31842e+06	7.68573e+06	1000	6.84923e+06	3.5528e+06	2.55322e+06	1.19125e+07	1.16105e+07	1.32301e+07	1000	1000	1000	7.86659e+06	8.05191e+06	7.13869e+06	72830000	7547400	3892600	2645200	11912000	11666000	10284000				8481200	8688200	7713000
P27797	P27797	8	8	8	48	21	Calreticulin	CALR	sp|P27797|CALR_HUMAN Calreticulin OS=Homo sapiens OX=9606 GN=CALR PE=1 SV=1		2.79638	1437.95	8.52753e+06	3.04949e+06	1.43795e+06	1000	2.9725e+06	3.35529e+06	2.82068e+06	8.85469e+06	8.93828e+06	7.78962e+06	1000	1000	1000	1.58655e+06	1.33825e+06	1.38905e+06	38420000	3275500	3676200	2922300	8854300	8981000	6055000				1710500	1444000	1500800
P29692	P29692	4	4	3	26	16	Elongation factor 1-delta	EEF1D	sp|P29692|EF1D_HUMAN Elongation factor 1-delta OS=Homo sapiens OX=9606 GN=EEF1D PE=1 SV=5		2.78673	11.7407	1.49217e+06	535456	1.83845e+06	156588	556540	558431	491397	1.42906e+06	1.55925e+06	1.4882e+06	139604	174962	155198	1.87881e+06	1.75464e+06	1.8819e+06	12269000	613270	611840	509100	1429000	1566700	1156800	130790	158550	140250	2025600	1893300	2033300
Q9H3N1	Q9H3N1	2	2	2	7	11	Thioredoxin-related transmembrane protein 1	TMX1	sp|Q9H3N1|TMX1_HUMAN Thioredoxin-related transmembrane protein 1 OS=Homo sapiens OX=9606 GN=TMX1 PE=1 SV=1		2.76779	544.322	688845	248879	544322	1000	338641	186430	221568	506442	948347	611746	1000	1000	1000	550073	848610	234282	4503600	373160	204260	229550	506420	952880	475520				593050	915670	253130
P62258	P62258	9	7	7	49	17	14-3-3 protein epsilon	YWHAE	sp|P62258|1433E_HUMAN 14-3-3 protein epsilon OS=Homo sapiens OX=9606 GN=YWHAE PE=1 SV=1		2.76118	4.36493	1.02427e+07	3.70954e+06	7.84691e+06	1.79772e+06	4.04507e+06	3.45971e+06	3.62385e+06	1.01334e+07	1.13756e+07	9.21903e+06	1.77614e+06	1.65792e+06	1.95909e+06	8.02186e+06	7.54061e+06	7.97825e+06	71074000	4457400	3790600	3754400	10133000	11430000	7166100	1664000	1502400	1770400	8648600	8136500	8620100
P31946	P31946	4	2	2	18	14	14-3-3 protein beta/alpha;14-3-3 protein beta/alpha, N-terminally processed	YWHAB	sp|P31946|1433B_HUMAN 14-3-3 protein beta/alpha OS=Homo sapiens OX=9606 GN=YWHAB PE=1 SV=3		2.76064	4.25778	9.89827e+06	3.58549e+06	7.52785e+06	1.76802e+06	3.87746e+06	3.41097e+06	3.46806e+06	9.66093e+06	1.07835e+07	9.25042e+06	1.69363e+06	1.71232e+06	1.89812e+06	8.0188e+06	7.34859e+06	7.21616e+06	68514000	4272700	3737200	3593000	9660500	10835000	7190500	1586700	1551700	1715300	8645300	7929300	7796700
Q15286	Q15286	2	2	2	5	12	Ras-related protein Rab-35	RAB35	sp|Q15286|RAB35_HUMAN Ras-related protein Rab-35 OS=Homo sapiens OX=9606 GN=RAB35 PE=1 SV=1		2.73913	0.34015	1.03874e+06	379224	56153.7	165085	362318	380818	394536	1.14845e+06	964838	1.00294e+06	242906	1000	251349	93096.5	74364.5	1000	4758000	399250	417240	408750	1148400	969450	779600	227570		227140	100370	80241
P02768;CON__P02768-1	P02768;CON__P02768-1	8;8	3;3	3;3	41	36	Serum albumin	ALB	sp|P02768|ALBU_HUMAN Albumin OS=Homo sapiens OX=9606 GN=ALB PE=1 SV=2;		2.73093	1.6459	2.37626e+06	870130	1.39345e+06	846622	837972	884139	888279	2.46491e+06	2.55728e+06	2.10661e+06	835469	817372	887025	1.38731e+06	1.36855e+06	1.4245e+06	16321000	923390	968700	920280	2464800	2569500	1637500	782720	740700	801590	1495700	1476700	1539100
P50502;Q8IZP2;Q8NFI4	P50502;Q8IZP2;Q8NFI4	2;2;1	2;2;1	2;2;1	12	11	Hsc70-interacting protein;Putative protein FAM10A4;Putative protein FAM10A5	ST13;ST13P4;ST13P5	sp|P50502|F10A1_HUMAN Hsc70-interacting protein OS=Homo sapiens OX=9606 GN=ST13 PE=1 SV=2;sp|Q8IZP2|ST134_HUMAN Putative protein FAM10A4 OS=Homo sapiens OX=9606 GN=ST13P4 PE=5 SV=1;sp|Q8NFI4|F10A5_HUMAN Putative protein FAM10A5 OS=Homo sapiens OX=9606 GN=S		2.71288	1484.26	1.19619e+06	440932	1.48426e+06	1000	377046	648780	296971	1.09945e+06	1.44808e+06	1.04106e+06	1000	1000	1000	1.48331e+06	1.30878e+06	1.6607e+06	9603200	415480	710830	307670	1099400	1455000	809230				1599200	1412200	1794300
Q15005	Q15005	3	3	3	16	12	Signal peptidase complex subunit 2	SPCS2	sp|Q15005|SPCS2_HUMAN Signal peptidase complex subunit 2 OS=Homo sapiens OX=9606 GN=SPCS2 PE=1 SV=3		2.69142	383.146	1.05138e+06	390643	383146	1000	373262	330637	468029	1.08255e+06	1.13478e+06	936826	1000	1000	1000	384769	403967	360702	5449800	411310	362260	484890	1082500	1140200	728210				414830	435890	389720
P30084	P30084	2	2	2	3	18	Enoyl-CoA hydratase, mitochondrial	ECHS1	sp|P30084|ECHM_HUMAN Enoyl-CoA hydratase, mitochondrial OS=Homo sapiens OX=9606 GN=ECHS1 PE=1 SV=4		2.65968	89.751	116467	43790	89751	1000	53271.8	77098.2	1000	91959.1	92297.8	165145	1000	1000	1000	142840	66544.4	59868.6	746720	58702	84472		91955	92739	128370				154000	71803	64685
Q04917	Q04917	4	2	2	15	16	14-3-3 protein eta	YWHAH	sp|Q04917|1433F_HUMAN 14-3-3 protein eta OS=Homo sapiens OX=9606 GN=YWHAH PE=1 SV=4		2.63801	4.26602	8.38715e+06	3.17934e+06	6.65126e+06	1.55913e+06	3.41872e+06	3.0133e+06	3.106e+06	8.13846e+06	9.18679e+06	7.83619e+06	1.48197e+06	1.53454e+06	1.66087e+06	7.023e+06	6.49773e+06	6.43306e+06	59560000	3767200	3301500	3217900	8138100	9230700	6091200	1388400	1390600	1500900	7571700	7011200	6950600
P30048	P30048	4	4	4	9	15	Thioredoxin-dependent peroxide reductase, mitochondrial	PRDX3	sp|P30048|PRDX3_HUMAN Thioredoxin-dependent peroxide reductase, mitochondrial OS=Homo sapiens OX=9606 GN=PRDX3 PE=1 SV=3		2.62111	38.0805	1.09761e+06	418759	696256	18283.8	403581	369135	483559	1.19505e+06	719451	1.37833e+06	1000	1000	52851.4	679483	689132	720154	6641400	444720	404440	500980	1195000	722890	1071400			47761	732570	743590	778090
P62847	P62847	2	2	2	2	6	40S ribosomal protein S24	RPS24	sp|P62847|RS24_HUMAN 40S ribosomal protein S24 OS=Homo sapiens OX=9606 GN=RPS24 PE=1 SV=1		2.58486	3.61293	554424	214489	564074	156126	212454	232120	198895	1.05855e+06	388881	215845	233503	1000	233876	615437	561953	514832	4567700	234110	254320	206060	1058500	390740	167780	218760		211350	663520	606360	556250
P50990	P50990	8	8	8	27	37	T-complex protein 1 subunit theta	CCT8	sp|P50990|TCPQ_HUMAN T-complex protein 1 subunit theta OS=Homo sapiens OX=9606 GN=CCT8 PE=1 SV=4		2.58113	7.97992	1.16492e+06	451323	1.40327e+06	175850	449455	465846	438666	1.47327e+06	775225	1.24628e+06	146734	331297	49519.5	1.67234e+06	1.0566e+06	1.48086e+06	9706500	495270	510400	454470	1473200	778930	968750	137470	300220	44750	1803000	1140100	1600000
O95202	O95202	2	2	2	0	39	LETM1 and EF-hand domain-containing protein 1, mitochondrial	LETM1	sp|O95202|LETM1_HUMAN Mitochondrial proton/calcium exchanger protein OS=Homo sapiens OX=9606 GN=LETM1 PE=1 SV=1		2.55936	72.0045	114470	44726	72004.5	1000	32429.4	29654.8	72093.7	136346	97695	109369	1000	1000	1000	81184.2	78000.2	56829.1	695520	35735	32491	74691	136340	98162	85014				87527	84164	61401
O14745	O14745	3	3	3	11	21	Na(+)/H(+) exchange regulatory cofactor NHE-RF1	SLC9A3R1	sp|O14745|NHRF1_HUMAN Na(+)/H(+) exchange regulatory cofactor NHE-RF1 OS=Homo sapiens OX=9606 GN=SLC9A3R1 PE=1 SV=4		2.54408	436.767	379434	149144	436767	1000	192725	131631	123076	400418	306167	431716	1000	1000	1000	409079	423744	477477	2941900	212370	144220	127510	400400	307630	335580				441040	457230	515890
P51148;P61020	P51148;P61020	4;2	4;2	2;0	39	11	Ras-related protein Rab-5C;Ras-related protein Rab-5B	RAB5C;RAB5B	sp|P51148|RAB5C_HUMAN Ras-related protein Rab-5C OS=Homo sapiens OX=9606 GN=RAB5C PE=1 SV=2;sp|P61020|RAB5B_HUMAN Ras-related protein Rab-5B OS=Homo sapiens OX=9606 GN=RAB5B PE=1 SV=1		2.52564	1.67087	7.26703e+06	2.8773e+06	3.7097e+06	2.22023e+06	2.88438e+06	2.96246e+06	2.78506e+06	7.53443e+06	7.53528e+06	6.73137e+06	2.13446e+06	2.12228e+06	2.40394e+06	3.75085e+06	3.66822e+06	3.71003e+06	47753000	3178400	3245800	2885400	7534100	7571300	5232400	1999700	1923200	2172400	4043900	3958100	4008500
P27348;P31947	P27348	9;2	9;2	7;0	69	14	14-3-3 protein theta	YWHAQ	sp|P27348|1433T_HUMAN 14-3-3 protein theta OS=Homo sapiens OX=9606 GN=YWHAQ PE=1 SV=1		2.52418	5.80035	1.35142e+07	5.3539e+06	1.35109e+07	2.32932e+06	5.70397e+06	4.75603e+06	5.60169e+06	1.32736e+07	1.45524e+07	1.27166e+07	2.15186e+06	2.34905e+06	2.48704e+06	1.3888e+07	1.34325e+07	1.32121e+07	105210000	6285400	5210900	5803500	13273000	14622000	9884800	2016000	2128700	2247500	14973000	14494000	14275000
P63241;Q9GZV4;Q6IS14	P63241;Q9GZV4;Q6IS14	2;1;1	2;1;1	2;1;1	13	8	Eukaryotic translation initiation factor 5A-1;Eukaryotic translation initiation factor 5A-2;Eukaryotic translation initiation factor 5A-1-like	EIF5A;EIF5A2;EIF5AL1	sp|P63241|IF5A1_HUMAN Eukaryotic translation initiation factor 5A-1 OS=Homo sapiens OX=9606 GN=EIF5A PE=1 SV=2;sp|Q9GZV4|IF5A2_HUMAN Eukaryotic translation initiation factor 5A-2 OS=Homo sapiens OX=9606 GN=EIF5A2 PE=1 SV=3;sp|Q6IS14|IF5AL_HUMAN Eukaryotic		2.48885	2236.37	1.8656e+06	749584	2.23637e+06	1000	487525	543499	1.21773e+06	3.23954e+06	802166	1.55509e+06	1000	1000	1000	2.19445e+06	2.28494e+06	2.22972e+06	14889000	537220	595480	1261600	3239400	806000	1208800				2365900	2465500	2409100
P15531	P15531	4	4	2	18	9	Nucleoside diphosphate kinase A	NME1	sp|P15531|NDKA_HUMAN Nucleoside diphosphate kinase A OS=Homo sapiens OX=9606 GN=NME1 PE=1 SV=1		2.4732	8.09333	4.60025e+06	1.86004e+06	3.37819e+06	417404	1.91119e+06	1.85508e+06	1.81385e+06	4.459e+06	4.71596e+06	4.62579e+06	1000	688360	562852	3.2216e+06	3.43765e+06	3.47531e+06	30881000	2106000	2032500	1879200	4458800	4738500	3595700		623790	508640	3473300	3709300	3754900
P25705	P25705	10	10	10	70	31	ATP synthase subunit alpha, mitochondrial	ATP5A1	sp|P25705|ATPA_HUMAN ATP synthase subunit alpha, mitochondrial OS=Homo sapiens OX=9606 GN=ATP5F1A PE=1 SV=1		2.44429	16.423	4.15517e+06	1.69995e+06	3.28613e+06	200093	1.66634e+06	1.68906e+06	1.74445e+06	4.11048e+06	4.09742e+06	4.2576e+06	164923	208906	226451	3.20917e+06	3.3939e+06	3.25531e+06	28219000	1836200	1850600	1807300	4110300	4117000	3309500	154510	189310	204640	3459900	3662100	3517200
P22626	P22626	4	4	4	26	20	Heterogeneous nuclear ribonucleoproteins A2/B1	HNRNPA2B1	sp|P22626|ROA2_HUMAN Heterogeneous nuclear ribonucleoproteins A2/B1 OS=Homo sapiens OX=9606 GN=HNRNPA2B1 PE=1 SV=2		2.43626	2.86893	2.95435e+06	1.21266e+06	4.23662e+06	1.47673e+06	1.10887e+06	1.44901e+06	1.08009e+06	2.82993e+06	3.07679e+06	2.95633e+06	1.41739e+06	1.50905e+06	1.50373e+06	4.2673e+06	4.31492e+06	4.12763e+06	29918000	1221900	1587600	1119000	2829800	3091500	2298000	1327900	1367500	1358900	4600700	4655900	4459700
Q6IBS0	Q6IBS0	3	3	3	3	20	Twinfilin-2	TWF2	sp|Q6IBS0|TWF2_HUMAN Twinfilin-2 OS=Homo sapiens OX=9606 GN=TWF2 PE=1 SV=2		2.43348	716.085	119602	49148.6	716085	1000	82967.8	23231.1	41247	104065	151217	103525	1000	1000	1000	684464	683340	780453	2814600	91425	25453	42733	104060	151940	80472				737940	737340	843240
P14618;P30613	P14618	21;1	21;1	21;1	156	33	Pyruvate kinase PKM	PKM	sp|P14618|KPYM_HUMAN Pyruvate kinase PKM OS=Homo sapiens OX=9606 GN=PKM PE=1 SV=4		2.42457	6.27086	1.24421e+07	5.13168e+06	1.88789e+07	3.01058e+06	4.75528e+06	5.57107e+06	5.06869e+06	1.22965e+07	1.23729e+07	1.26569e+07	2.84737e+06	3.06258e+06	3.12178e+06	1.83002e+07	2.00756e+07	1.82609e+07	120550000	5240000	6103900	5251300	12296000	12432000	9838400	2667600	2775300	2821100	19730000	21662000	19730000
P13639;Q15029	P13639	15;1	15;1	15;1	80	45	Elongation factor 2	EEF2	sp|P13639|EF2_HUMAN Elongation factor 2 OS=Homo sapiens OX=9606 GN=EEF2 PE=1 SV=4		2.4229	5.09012	3.087e+06	1.27409e+06	3.06125e+06	601410	1.33565e+06	1.23106e+06	1.25557e+06	3.22544e+06	3.42065e+06	2.61489e+06	587855	704427	511949	3.05418e+06	3.00642e+06	3.12314e+06	24379000	1471800	1348800	1300800	3225300	3437000	2032600	550740	638350	462640	3292800	3244000	3374400
P78371	P78371	9	9	9	33	32	T-complex protein 1 subunit beta	CCT2	sp|P78371|TCPB_HUMAN T-complex protein 1 subunit beta OS=Homo sapiens OX=9606 GN=CCT2 PE=1 SV=4		2.42002	67.9517	1.4131e+06	583920	2.33534e+06	34367.6	460654	619290	671817	1.60107e+06	1.84319e+06	795030	40937.7	1000	61165.2	2.49451e+06	2.06946e+06	2.44204e+06	13608000	507610	678520	696020	1601000	1852000	617990	38353		55274	2689400	2233000	2638500
P05386	P05386	3	3	3	12	3	60S acidic ribosomal protein P1	RPLP1	sp|P05386|RLA1_HUMAN 60S acidic ribosomal protein P1 OS=Homo sapiens OX=9606 GN=RPLP1 PE=1 SV=1		2.41165	19.9555	7.68018e+06	3.18462e+06	6.47525e+06	324484	2.24378e+06	4.30688e+06	3.00321e+06	7.30902e+06	8.94355e+06	6.78797e+06	699707	272744	1000	6.11356e+06	6.83136e+06	6.48082e+06	53741000	2472500	4718800	3111400	7308700	8986300	5276400	655530	247160		6591200	7371200	7002200
Q96AG4	Q96AG4	5	5	5	17	14	Leucine-rich repeat-containing protein 59	LRRC59	sp|Q96AG4|LRC59_HUMAN Leucine-rich repeat-containing protein 59 OS=Homo sapiens OX=9606 GN=LRRC59 PE=1 SV=1		2.38313	3.18143	3.05462e+06	1.28177e+06	1.95996e+06	616062	1.292e+06	1.1878e+06	1.36551e+06	3.04283e+06	3.12417e+06	2.99685e+06	563764	417304	867117	1.95181e+06	1.87762e+06	2.05044e+06	20687000	1423700	1301400	1414700	3042700	3139100	2329500	528170	378160	783600	2104300	2026000	2215400
P00387	P00387	2	2	2	9	14	NADH-cytochrome b5 reductase 3;NADH-cytochrome b5 reductase 3 membrane-bound form;NADH-cytochrome b5 reductase 3 soluble form	CYB5R3	sp|P00387|NB5R3_HUMAN NADH-cytochrome b5 reductase 3 OS=Homo sapiens OX=9606 GN=CYB5R3 PE=1 SV=3		2.32225	2.43066	884629	380936	690527	284090	588629	268318	285861	477291	1.11507e+06	1.06152e+06	353509	329663	169097	708626	759511	603443	6679900	648630	293980	296160	477270	1120400	825140	331190	298740	152810	763990	819530	651990
P22234	P22234	6	6	6	39	19	Multifunctional protein ADE2;Phosphoribosylaminoimidazole-succinocarboxamide synthase;Phosphoribosylaminoimidazole carboxylase	PAICS	sp|P22234|PUR6_HUMAN Multifunctional protein ADE2 OS=Homo sapiens OX=9606 GN=PAICS PE=1 SV=3		2.32209	14.7112	2.08837e+06	899349	2.24022e+06	152279	784403	924481	989164	2.09669e+06	2.22198e+06	1.94644e+06	122910	204646	129282	2.26262e+06	2.29708e+06	2.16095e+06	16414000	864360	1012900	1024800	2096600	2232600	1513000	115150	185450	116830	2439400	2478600	2334800
Q09666	Q09666	14	14	14	35	376	Neuroblast differentiation-associated protein AHNAK	AHNAK	sp|Q09666|AHNK_HUMAN Neuroblast differentiation-associated protein AHNAK OS=Homo sapiens OX=9606 GN=AHNAK PE=1 SV=2		2.32075	12.8021	60206.9	25942.8	190694	14895.5	24964.3	25854.3	27009.9	62365.8	56314.8	61940	13035	17146.4	14505.1	192324	181201	198556	909180	27509	28327	27983	62363	56584	48147	12212	15538	13108	207350	195520	214530
P54920	P54920	3	3	3	11	18	Alpha-soluble NSF attachment protein	NAPA	sp|P54920|SNAA_HUMAN Alpha-soluble NSF attachment protein OS=Homo sapiens OX=9606 GN=NAPA PE=1 SV=3		2.31841	168.486	524037	226032	168486	1000	144836	373690	159571	626298	471526	474286	1000	1000	1000	153896	179737	171827	2748600	159600	409430	165320	626270	473780	368670				165920	193940	185650
P61019;Q8WUD1	P61019;Q8WUD1	4;2	4;2	4;2	13	14	Ras-related protein Rab-2A;Ras-related protein Rab-2B	RAB2A;RAB2B	sp|P61019|RAB2A_HUMAN Ras-related protein Rab-2A OS=Homo sapiens OX=9606 GN=RAB2A PE=1 SV=1;sp|Q8WUD1|RAB2B_HUMAN Ras-related protein Rab-2B OS=Homo sapiens OX=9606 GN=RAB2B PE=1 SV=1		2.30889	1.63629	752756	326025	763931	466868	478250	278102	221722	1.03155e+06	361592	865131	292978	297165	810460	594781	1.03649e+06	660521	6878200	527000	304700	229710	1031500	363320	672480	274480	269290	732400	641250	1118400	713660
Q96T76	Q96T76	2	2	2	1	49	MMS19 nucleotide excision repair protein homolog	MMS19	sp|Q96T76|MMS19_HUMAN MMS19 nucleotide excision repair protein homolog OS=Homo sapiens OX=9606 GN=MMS19 PE=1 SV=2		2.30238	33.5229	52477.8	22792.8	33522.9	1000	1000	33533.8	33844.7	50393.2	60550.6	46489.4	1000	1000	1000	18807.6	14660.5	67100.7	327770		36741	35064	50391	60840	36137				20277	15819	72499
P62899	P62899	4	4	4	55	7	60S ribosomal protein L31	RPL31	sp|P62899|RL31_HUMAN 60S ribosomal protein L31 OS=Homo sapiens OX=9606 GN=RPL31 PE=1 SV=1		2.26286	1.32179	7.88333e+06	3.48378e+06	8.36602e+06	6.32932e+06	2.11147e+06	3.27032e+06	5.06956e+06	7.86175e+06	8.28371e+06	7.50454e+06	5.54958e+06	6.78881e+06	6.64956e+06	8.60936e+06	8.21345e+06	8.27526e+06	77626000	2326700	3583100	5252200	7861400	8323300	5833400	5199200	6152000	6009100	9282000	8862500	8941000
Q99729	Q99729	2	2	2	9	13	Heterogeneous nuclear ribonucleoprotein A/B	HNRNPAB	sp|Q99729|ROAA_HUMAN Heterogeneous nuclear ribonucleoprotein A/B OS=Homo sapiens OX=9606 GN=HNRNPAB PE=1 SV=2		2.24715	2.51203	184301	82015.5	364124	144952	118011	58251.7	69783.9	173988	239346	139570	173078	197176	64602.2	357119	360029	375223	2367200	130040	63823	72298	173980	240490	108490	162150	178680	58380	385020	388480	405410
P61619;Q9H9S3	P61619;Q9H9S3	2;1	2;1	2;1	6	16	Protein transport protein Sec61 subunit alpha isoform 1;Protein transport protein Sec61 subunit alpha isoform 2	SEC61A1;SEC61A2	sp|P61619|S61A1_HUMAN Protein transport protein Sec61 subunit alpha isoform 1 OS=Homo sapiens OX=9606 GN=SEC61A1 PE=1 SV=2;sp|Q9H9S3|S61A2_HUMAN Protein transport protein Sec61 subunit alpha isoform 2 OS=Homo sapiens OX=9606 GN=SEC61A2 PE=2 SV=3		2.19665	45.0316	1.18369e+06	538863	966966	21473	262357	688391	665842	1.20625e+06	1.26515e+06	1.07968e+06	1000	62419.1	1000	1.01602e+06	978292	906585	8236800	289100	754230	689830	1206200	1271200	839250		56564		1095400	1055600	979520
P33176;O60282;Q12840	P33176	5;2;2	5;2;2	5;2;2	7	60	Kinesin-1 heavy chain	KIF5B	sp|P33176|KINH_HUMAN Kinesin-1 heavy chain OS=Homo sapiens OX=9606 GN=KIF5B PE=1 SV=1		2.18634	127.027	55648.2	25452.7	127027	1000	11096.9	44782	20479.2	39218.7	96888.9	30836.9	1000	1000	1000	120561	147383	113138	654310	12228	49065	21217	39217	97352	23970				129980	159030	122240
Q9NTJ5	Q9NTJ5	6	6	6	30	35	Phosphatidylinositide phosphatase SAC1	SACM1L	sp|Q9NTJ5|SAC1_HUMAN Phosphatidylinositol-3-phosphatase SAC1 OS=Homo sapiens OX=9606 GN=SACM1L PE=1 SV=2		2.18373	51.6429	465133	213000	732421	14182.4	220667	209950	208383	474991	490854	429555	18554.5	22992.8	1000	770789	703303	723171	4400600	243160	230030	215890	474970	493200	333900	17383	20836		831010	758880	781350
P36542	P36542	3	3	3	5	13	ATP synthase subunit gamma, mitochondrial	ATP5C1	sp|P36542|ATPG_HUMAN ATP synthase subunit gamma, mitochondrial OS=Homo sapiens OX=9606 GN=ATP5F1C PE=1 SV=1		2.17973	943.315	753051	345479	943315	1000	326453	453050	256934	866438	601376	791338	1000	1000	1000	912785	880648	1.03651e+06	6262300	359730	496380	266190	866400	604250	615120				984100	950240	1119900
P09651;Q32P51	P09651;Q32P51	6;4	6;4	6;4	20	18	Heterogeneous nuclear ribonucleoprotein A1;Heterogeneous nuclear ribonucleoprotein A1, N-terminally processed;Heterogeneous nuclear ribonucleoprotein A1-like 2	HNRNPA1;HNRNPA1L2	sp|P09651|ROA1_HUMAN Heterogeneous nuclear ribonucleoprotein A1 OS=Homo sapiens OX=9606 GN=HNRNPA1 PE=1 SV=5;sp|Q32P51|RA1L2_HUMAN Heterogeneous nuclear ribonucleoprotein A1-like 2 OS=Homo sapiens OX=9606 GN=HNRNPA1L2 PE=2 SV=2		2.17832	7.90218	699439	321092	1.586e+06	200703	225367	326904	411003	874929	575390	647999	243899	218981	139230	1.36013e+06	1.75789e+06	1.63996e+06	8677000	248340	358170	425810	874890	578140	503700	228500	198440	125820	1466400	1896800	1771900
P11021	P11021	11	10	10	90	30	78 kDa glucose-regulated protein	HSPA5	sp|P11021|BIP_HUMAN Endoplasmic reticulum chaperone BiP OS=Homo sapiens OX=9606 GN=HSPA5 PE=1 SV=2		2.16834	1.62893	7.37161e+06	3.39965e+06	4.24154e+06	2.60389e+06	3.5621e+06	3.21136e+06	3.42549e+06	7.58884e+06	7.46581e+06	7.06019e+06	2.43045e+06	2.74124e+06	2.63997e+06	4.38148e+06	4.50843e+06	3.8347e+06	52449000	3925200	3518500	3548900	7588500	7501500	5488000	2277000	2484100	2385700	4723800	4864700	4143200
P10412;P16403;P16402;Q02539;P22492	P10412;P16403;P16402	3;2;2;1;1	3;2;2;1;1	3;2;2;1;1	15	9	Histone H1.4;Histone H1.2;Histone H1.3	HIST1H1E;HIST1H1C;HIST1H1D	sp|P10412|H14_HUMAN Histone H1.4 OS=Homo sapiens OX=9606 GN=H1-4 PE=1 SV=2;sp|P16403|H12_HUMAN Histone H1.2 OS=Homo sapiens OX=9606 GN=H1-2 PE=1 SV=2;sp|P16402|H13_HUMAN Histone H1.3 OS=Homo sapiens OX=9606 GN=H1-3 PE=1 SV=2		2.16121	1.08788	3.76739e+06	1.74319e+06	2.77464e+06	2.55051e+06	1.71471e+06	1.72155e+06	1.79329e+06	4.03188e+06	3.92852e+06	3.34175e+06	2.43002e+06	2.71199e+06	2.50951e+06	2.95456e+06	2.89493e+06	2.47443e+06	32195000	1889500	1886200	1857900	4031700	3947300	2597600	2276600	2457600	2267800	3185400	3123700	2673500
P34932	P34932	3	3	3	10	50	Heat shock 70 kDa protein 4	HSPA4	sp|P34932|HSP74_HUMAN Heat shock 70 kDa protein 4 OS=Homo sapiens OX=9606 GN=HSPA4 PE=1 SV=4		2.16095	29.8374	235762	109101	290598	9739.38	177706	27563.8	122034	237441	158313	311533	1000	27218.1	1000	275041	302116	294636	1956600	195820	30200	126430	237430	159070	242160		24665		296530	325990	318340
Q8IYS1	Q8IYS1	2	2	2	12	19	Peptidase M20 domain-containing protein 2	PM20D2	sp|Q8IYS1|P20D2_HUMAN Peptidase M20 domain-containing protein 2 OS=Homo sapiens OX=9606 GN=PM20D2 PE=1 SV=2		2.15761	252.719	191745	88869	252719	1000	47583.6	110310	108713	204219	186817	184198	1000	1000	1000	253486	239541	265130	1639200	52434	120860	112630	204210	187710	143180				273290	258470	286460
Q9UIA9	Q9UIA9	3	3	3	6	54	Exportin-7	XPO7	sp|Q9UIA9|XPO7_HUMAN Exportin-7 OS=Homo sapiens OX=9606 GN=XPO7 PE=1 SV=3		2.14984	115.897	34163.6	15891.2	115897	1000	18818.7	27854.9	1000	16143.7	71984.9	14362.2	1000	1000	1000	90631.1	133000	124059	526150	20737	30519		16143	72329	11164				97712	143510	134040
Q92598	Q92598	2	2	2	7	47	Heat shock protein 105 kDa	HSPH1	sp|Q92598|HS105_HUMAN Heat shock protein 105 kDa OS=Homo sapiens OX=9606 GN=HSPH1 PE=1 SV=1		2.12587	128.651	132005	62094.4	128651	1000	46393	72416	67474.2	145456	120404	130153	1000	1000	1000	118316	138718	128919	984490	51122	79342	69905	145450	120980	101170				127560	149680	139290
P17987	P17987	9	9	9	40	31	T-complex protein 1 subunit alpha	TCP1	sp|P17987|TCPA_HUMAN T-complex protein 1 subunit alpha OS=Homo sapiens OX=9606 GN=TCP1 PE=1 SV=1		2.12303	12.7538	2.30126e+06	1.08395e+06	2.51361e+06	197087	1.17158e+06	1.11661e+06	963663	2.3102e+06	2.41595e+06	2.17762e+06	159180	217215	214865	2.58605e+06	2.29875e+06	2.65602e+06	18621000	1291000	1223400	998380	2310100	2427500	1692700	149130	196840	194170	2788100	2480400	2869700
P11142;P54652;P34931	P11142	16;7;2	16;7;2	13;4;0	169	33	Heat shock cognate 71 kDa protein	HSPA8	sp|P11142|HSP7C_HUMAN Heat shock cognate 71 kDa protein OS=Homo sapiens OX=9606 GN=HSPA8 PE=1 SV=1		2.11575	1.50231	1.34558e+07	6.35986e+06	1.36212e+07	9.06685e+06	6.34339e+06	6.31502e+06	6.42117e+06	1.37806e+07	1.3398e+07	1.3189e+07	8.8127e+06	9.3078e+06	9.08005e+06	1.38768e+07	1.31823e+07	1.38044e+07	127050000	6990000	6919000	6652500	13780000	13462000	10252000	8256300	8434700	8205500	14961000	14224000	14915000
Q15717	Q15717	2	2	2	6	16	ELAV-like protein 1	ELAVL1	sp|Q15717|ELAV1_HUMAN ELAV-like protein 1 OS=Homo sapiens OX=9606 GN=ELAVL1 PE=1 SV=2		2.10118	5.12092	298453	142041	811523	158472	101349	207267	117507	431259	365523	98576.4	126934	258928	89554.5	783747	856284	794539	4397500	111680	227090	121740	431240	367270	76625	118920	234640	80929	844980	923950	858460
P49773	P49773	2	2	2	5	8	Histidine triad nucleotide-binding protein 1	HINT1	sp|P49773|HINT1_HUMAN Histidine triad nucleotide-binding protein 1 OS=Homo sapiens OX=9606 GN=HINT1 PE=1 SV=2		2.10078	901.742	370347	176290	901742	1000	1000	283341	244530	295723	530325	284993	1000	1000	1000	454055	1.03501e+06	1.21616e+06	4534200		310440	253340	295710	532860	221530				489530	1116800	1314000
P37268	P37268	2	2	2	8	22	Squalene synthase	FDFT1	sp|P37268|FDFT_HUMAN Squalene synthase OS=Homo sapiens OX=9606 GN=FDFT1 PE=1 SV=1		2.0947	412.414	214039	102181	412414	1000	116060	104158	86325	251641	281166	109309	1000	1000	1000	418930	431242	387070	2285800	127890	114120	89435	251630	282510	84968				451660	465320	418210
P02786	P02786	10	10	10	40	39	Transferrin receptor protein 1;Transferrin receptor protein 1, serum form	TFRC	sp|P02786|TFR1_HUMAN Transferrin receptor protein 1 OS=Homo sapiens OX=9606 GN=TFRC PE=1 SV=2		2.07524	1905.4	727760	350687	1.9054e+06	1000	368951	409961	273149	744303	783953	655023	1000	1000	1000	1.99234e+06	1.84926e+06	1.87459e+06	9348700	406560	449170	282990	744270	787700	509160				2148000	1995400	2025400
P38606	P38606	4	4	4	15	34	V-type proton ATPase catalytic subunit A	ATP6V1A	sp|P38606|VATA_HUMAN V-type proton ATPase catalytic subunit A OS=Homo sapiens OX=9606 GN=ATP6V1A PE=1 SV=2		2.06867	1.71209	582614	281637	503518	294095	279273	293089	272551	604937	564800	578105	285837	338216	258232	479637	521082	509834	4970900	307740	321120	282370	604910	567500	449370	267790	306490	233360	517110	562260	550850
P55072	P55072	12	12	12	70	45	Transitional endoplasmic reticulum ATPase	VCP	sp|P55072|TERA_HUMAN Transitional endoplasmic reticulum ATPase OS=Homo sapiens OX=9606 GN=VCP PE=1 SV=4		2.0232	42.5415	1.47918e+06	731110	950572	22344.6	771471	743546	678313	1.51607e+06	1.5892e+06	1.33228e+06	26080.6	24832.3	16120.7	937458	952713	961544	9655000	850110	814660	702750	1516000	1596800	1035600	24434	22503	14568	1010700	1028000	1038900
Q9BXJ9	Q9BXJ9	2	2	2	1	52	N-alpha-acetyltransferase 15, NatA auxiliary subunit	NAA15	sp|Q9BXJ9|NAA15_HUMAN N-alpha-acetyltransferase 15, NatA auxiliary subunit OS=Homo sapiens OX=9606 GN=NAA15 PE=1 SV=1		2.01483	1.70068	57280.3	28429.4	52446.7	30838.7	33447.6	28547.7	23292.8	60838.7	64411.1	46591.1	24836.1	32843.8	34836.3	55205.8	56803.2	45331.1	508340	36857	31278	24132	60836	64719	36216	23268	29763	31481	59519	61292	48978
P35325;P22532;P22531;P35326;Q9BYE4;Q96RM1	P35325;P22532;P22531;P35326;Q9BYE4;Q96RM1	2;2;2;2;2;1	2;2;2;2;2;1	2;2;2;2;2;1	21	6	Small proline-rich protein 2B;Small proline-rich protein 2D;Small proline-rich protein 2E;Small proline-rich protein 2A;Small proline-rich protein 2G;Small proline-rich protein 2F	SPRR2B;SPRR2D;SPRR2E;SPRR2A;SPRR2G;SPRR2F	sp|P35325|SPR2B_HUMAN Small proline-rich protein 2B OS=Homo sapiens OX=9606 GN=SPRR2B PE=2 SV=1;sp|P22532|SPR2D_HUMAN Small proline-rich protein 2D OS=Homo sapiens OX=9606 GN=SPRR2D PE=2 SV=2;sp|P22531|SPR2E_HUMAN Small proline-rich protein 2E OS=Homo sapi		2.00135	1.37882	1.88673e+06	942732	539768	391470	1.1017e+06	888776	837720	1.90568e+06	1.90868e+06	1.84584e+06	338374	360683	475354	508789	544529	565986	11135000	1214000	973780	867900	1905600	1917800	1434800	317010	326850	429570	548540	587560	611520
Q00839	Q00839	12	12	12	76	37	Heterogeneous nuclear ribonucleoprotein U	HNRNPU	sp|Q00839|HNRPU_HUMAN Heterogeneous nuclear ribonucleoprotein U OS=Homo sapiens OX=9606 GN=HNRNPU PE=1 SV=6		1.99197	3.06321	2.33082e+06	1.17011e+06	3.03676e+06	991367	1.06721e+06	1.17201e+06	1.27111e+06	2.10529e+06	2.33016e+06	2.557e+06	864779	1.02634e+06	1.08298e+06	2.66332e+06	2.54202e+06	3.90495e+06	22763000	1176000	1284100	1316900	2105200	2341300	1987600	810180	930070	978670	2871400	2742900	4219100
P59998	P59998	2	2	2	6	9	Actin-related protein 2/3 complex subunit 4	ARPC4	sp|P59998|ARPC4_HUMAN Actin-related protein 2/3 complex subunit 4 OS=Homo sapiens OX=9606 GN=ARPC4 PE=1 SV=3		1.97091	473.225	730043	370409	473225	1000	311716	285257	514253	657219	570304	962607	1000	1000	1000	398515	394329	626831	4699700	343490	312540	532780	657190	573030	748250				429650	425490	677260
P62424	P62424	5	5	5	22	10	60S ribosomal protein L7a	RPL7A	sp|P62424|RL7A_HUMAN 60S ribosomal protein L7a OS=Homo sapiens OX=9606 GN=RPL7A PE=1 SV=2		1.95487	17.4331	3.29607e+06	1.68608e+06	3.39317e+06	194639	2.172e+06	1.90847e+06	977774	3.41305e+06	3.42543e+06	3.04972e+06	311454	186295	86168.4	3.76124e+06	2.88863e+06	3.52964e+06	26247000	2393400	2091000	1013000	3412900	3441800	2370600	291790	168820	77869	4055100	3116900	3813600
P68104;Q5VTE0;Q05639	P68104;Q5VTE0	12;12;5	12;12;5	12;12;5	95	21	Elongation factor 1-alpha 1;Putative elongation factor 1-alpha-like 3	EEF1A1;EEF1A1P5	sp|P68104|EF1A1_HUMAN Elongation factor 1-alpha 1 OS=Homo sapiens OX=9606 GN=EEF1A1 PE=1 SV=1;sp|Q5VTE0|EF1A3_HUMAN Putative elongation factor 1-alpha-like 3 OS=Homo sapiens OX=9606 GN=EEF1A1P5 PE=5 SV=1		1.94512	5.29927	2.81797e+07	1.44874e+07	3.20125e+07	6.04094e+06	1.44673e+07	1.46681e+07	1.43269e+07	3.05794e+07	3.10078e+07	2.29521e+07	6.16483e+06	5.99472e+06	5.96326e+06	3.22002e+07	3.16101e+07	3.22273e+07	246670000	15942000	16071000	14843000	30578000	31156000	17841000	5775600	5432400	5388900	34716000	34108000	34820000
Q9Y6N5	Q9Y6N5	4	4	4	10	32	Sulfide:quinone oxidoreductase, mitochondrial	SQRDL	sp|Q9Y6N5|SQOR_HUMAN Sulfide:quinone oxidoreductase, mitochondrial OS=Homo sapiens OX=9606 GN=SQOR PE=1 SV=1		1.93042	572.819	117944	61097.7	572819	1000	101712	1000	80581	162327	47124.8	144381	1000	1000	1000	756422	414894	547142	2371800	112080		83484	162320	47350	112230				815520	447680	591160
P40227;Q92526	P40227	9;1	9;1	9;1	42	26	T-complex protein 1 subunit zeta	CCT6A	sp|P40227|TCPZ_HUMAN T-complex protein 1 subunit zeta OS=Homo sapiens OX=9606 GN=CCT6A PE=1 SV=3		1.92666	15.6517	1.74473e+06	905570	2.37353e+06	151646	905681	852395	958634	2.2291e+06	1.30835e+06	1.69674e+06	172757	196160	86021.2	2.21013e+06	2.59021e+06	2.32024e+06	15890000	998000	933920	993170	2229000	1314600	1318900	161850	177760	77736	2382800	2794900	2506900
P08195	P08195	4	4	4	21	29	4F2 cell-surface antigen heavy chain	SLC3A2	sp|P08195|4F2_HUMAN 4F2 cell-surface antigen heavy chain OS=Homo sapiens OX=9606 GN=SLC3A2 PE=1 SV=3		1.92473	26.8319	751696	390546	422831	15758.5	394624	364389	412625	766344	718685	770060	45275.5	1000	1000	423808	433800	410884	4759900	434850	399240	427490	766310	722120	598580	42417			456920	468080	443940
Q92930;P61006;P51153;Q96E17;P20337;P20336	Q92930;P61006;P51153	3;2;2;1;1;1	2;1;1;1;1;1	1;0;0;0;0;0	14	12	Ras-related protein Rab-8B;Ras-related protein Rab-8A;Ras-related protein Rab-13	RAB8B;RAB8A;RAB13	sp|Q92930|RAB8B_HUMAN Ras-related protein Rab-8B OS=Homo sapiens OX=9606 GN=RAB8B PE=1 SV=2;sp|P61006|RAB8A_HUMAN Ras-related protein Rab-8A OS=Homo sapiens OX=9606 GN=RAB8A PE=1 SV=1;sp|P51153|RAB13_HUMAN Ras-related protein Rab-13 OS=Homo sapiens OX=9606		1.9099	1.57414	9.65466e+06	5.05507e+06	6.98717e+06	4.43871e+06	4.83777e+06	5.30246e+06	5.02497e+06	9.65503e+06	9.86684e+06	9.4421e+06	4.18471e+06	4.57263e+06	4.55878e+06	6.93368e+06	6.90782e+06	7.12e+06	78060000	5330900	5809600	5206000	9654600	9914000	7339500	3920500	4143700	4119700	7475400	7453700	7692800
P42677;Q71UM5	P42677;Q71UM5	2;1	2;1	2;1	5	4	40S ribosomal protein S27;40S ribosomal protein S27-like	RPS27;RPS27L	sp|P42677|RS27_HUMAN 40S ribosomal protein S27 OS=Homo sapiens OX=9606 GN=RPS27 PE=1 SV=3;sp|Q71UM5|RS27L_HUMAN 40S ribosomal protein S27-like OS=Homo sapiens OX=9606 GN=RPS27L PE=1 SV=3		1.89851	26.1904	4.4289e+06	2.33282e+06	5.49165e+06	209681	3.08403e+06	1.35765e+06	2.55679e+06	4.6201e+06	4.53751e+06	4.12908e+06	1000	384497	243548	5.50547e+06	5.09238e+06	5.87709e+06	38272000	3398400	1487500	2648900	4619900	4559200	3209600		348430	220090	5935600	5494800	6349900
P51149	P51149	10	10	10	103	14	Ras-related protein Rab-7a	RAB7A	sp|P51149|RAB7A_HUMAN Ras-related protein Rab-7a OS=Homo sapiens OX=9606 GN=RAB7A PE=1 SV=1		1.89308	1.07126	2.48468e+07	1.31251e+07	1.07508e+07	1.00357e+07	1.2734e+07	1.35017e+07	1.31396e+07	2.48621e+07	2.61809e+07	2.34975e+07	1.00642e+07	1.05848e+07	9.45795e+06	1.00869e+07	1.09738e+07	1.11916e+07	174240000	14032000	14793000	13613000	24861000	26306000	18265000	9428800	9591900	8547000	10875000	11841000	12092000
P49321	P49321	2	2	2	8	43	Nuclear autoantigenic sperm protein	NASP	sp|P49321|NASP_HUMAN Nuclear autoantigenic sperm protein OS=Homo sapiens OX=9606 GN=NASP PE=1 SV=2		1.89247	6.45196	289403	152923	267141	41404.7	140326	158738	159706	286633	310426	271151	24592.7	51239.4	48382	264421	269688	267315	2281400	154630	173920	165460	286620	311910	210770	23040	46433	43722	285080	291000	288820
P62081	P62081	3	3	3	18	10	40S ribosomal protein S7	RPS7	sp|P62081|RS7_HUMAN 40S ribosomal protein S7 OS=Homo sapiens OX=9606 GN=RPS7 PE=1 SV=1		1.8815	7.75867	3.01903e+06	1.60459e+06	3.22051e+06	415085	1.93006e+06	1.04678e+06	1.83692e+06	2.96363e+06	2.90969e+06	3.18378e+06	169267	941716	134273	3.47417e+06	3.09956e+06	3.08779e+06	25098000	2126800	1146900	1903100	2963500	2923600	2474800	158580	853380	121340	3745600	3344500	3336200
P50991	P50991	13	13	13	64	33	T-complex protein 1 subunit delta	CCT4	sp|P50991|TCPD_HUMAN T-complex protein 1 subunit delta OS=Homo sapiens OX=9606 GN=CCT4 PE=1 SV=4		1.87165	17.7785	3.02318e+06	1.61525e+06	3.99656e+06	224797	1.57587e+06	1.59724e+06	1.67264e+06	3.26604e+06	3.326e+06	2.4775e+06	174390	292927	207075	4.03727e+06	4.10936e+06	3.84303e+06	27308000	1736500	1750000	1732900	3265900	3341900	1925800	163380	265450	187130	4352700	4434100	4152200
Q9H0U4;P62820;Q92928	Q9H0U4;P62820;Q92928	5;4;3	5;4;3	4;3;2	41	15	Ras-related protein Rab-1B;Ras-related protein Rab-1A;Putative Ras-related protein Rab-1C	RAB1B;RAB1A;RAB1C	sp|Q9H0U4|RAB1B_HUMAN Ras-related protein Rab-1B OS=Homo sapiens OX=9606 GN=RAB1B PE=1 SV=1;sp|P62820|RAB1A_HUMAN Ras-related protein Rab-1A OS=Homo sapiens OX=9606 GN=RAB1A PE=1 SV=3;sp|Q92928|RAB1C_HUMAN Putative Ras-related protein Rab-1C OS=Homo sapien		1.86881	1.37555	1.44222e+07	7.71734e+06	9.40722e+06	6.83887e+06	7.48012e+06	7.72798e+06	7.94391e+06	1.44946e+07	1.47585e+07	1.40136e+07	6.69564e+06	6.88702e+06	6.93395e+06	9.83092e+06	8.04505e+06	1.03457e+07	114390000	8242600	8467100	8230100	14494000	14829000	10893000	6272900	6241000	6266100	10599000	8680800	11178000
P61026;P59190	P61026	4;1	3;0	3;0	43	13	Ras-related protein Rab-10	RAB10	sp|P61026|RAB10_HUMAN Ras-related protein Rab-10 OS=Homo sapiens OX=9606 GN=RAB10 PE=1 SV=1		1.85545	1.61712	1.22461e+07	6.60008e+06	9.42516e+06	5.82836e+06	6.53016e+06	6.79072e+06	6.47937e+06	1.23315e+07	1.26197e+07	1.17871e+07	5.58288e+06	5.87698e+06	6.02523e+06	9.42095e+06	9.37236e+06	9.48216e+06	102040000	7195800	7440200	6712800	12331000	12680000	9162300	5230400	5325700	5444900	10157000	10113000	10245000
Q01469	Q01469	2	2	2	13	8	Fatty acid-binding protein, epidermal	FABP5	sp|Q01469|FABP5_HUMAN Fatty acid-binding protein 5 OS=Homo sapiens OX=9606 GN=FABP5 PE=1 SV=3		1.85263	1.38612	2.16299e+06	1.16753e+06	1.52561e+06	1.10064e+06	1.09961e+06	1.17694e+06	1.22603e+06	2.43071e+06	1.9671e+06	2.09117e+06	1.29229e+06	927800	1.08182e+06	1.51039e+06	1.50321e+06	1.56324e+06	17772000	1211700	1289500	1270200	2430600	1976500	1625500	1210700	840770	977620	1628400	1622000	1689000
A0FGR8	A0FGR8	5	5	5	12	46	Extended synaptotagmin-2	ESYT2	sp|A0FGR8|ESYT2_HUMAN Extended synaptotagmin-2 OS=Homo sapiens OX=9606 GN=ESYT2 PE=1 SV=1		1.85225	179.871	118628	64045.5	179871	1000	66422.3	55068.2	70645.9	101845	147306	106734	1000	1000	1000	186926	161952	190735	1121900	73193	60335	73191	101840	148010	82966				201530	174750	206080
P05455	P05455	4	4	4	19	22	Lupus La protein	SSB	sp|P05455|LA_HUMAN Lupus La protein OS=Homo sapiens OX=9606 GN=SSB PE=1 SV=2		1.83157	19.8317	528685	288651	471595	23779.8	285190	318626	262136	516643	515854	553559	31386.6	1000	38952.8	463460	475245	476079	3991600	314260	349100	271580	516620	518320	430290	29405		35201	499670	512800	514380
Q15020	Q15020	3	3	3	9	51	Squamous cell carcinoma antigen recognized by T-cells 3	SART3	sp|Q15020|SART3_HUMAN Squamous cell carcinoma antigen recognized by T-cells 3 OS=Homo sapiens OX=9606 GN=SART3 PE=1 SV=1		1.83148	111.131	42080.5	22976.2	111131	1000	37564.9	17131.5	14232.3	36973.6	46339.5	42928.5	1000	1000	1000	119930	125882	87580.2	551570	41394	18770	14745	36972	46561	33369				129300	135830	94626
P39019	P39019	5	5	5	27	10	40S ribosomal protein S19	RPS19	sp|P39019|RS19_HUMAN 40S ribosomal protein S19 OS=Homo sapiens OX=9606 GN=RPS19 PE=1 SV=2		1.81863	0.750736	3.76699e+06	2.07134e+06	1.75367e+06	2.33594e+06	2.0866e+06	1.97099e+06	2.15641e+06	3.93877e+06	3.75067e+06	3.61153e+06	2.6197e+06	2.0394e+06	2.34872e+06	1.69386e+06	1.91849e+06	1.64866e+06	29310000	2299300	2159500	2234100	3938600	3768600	2807300	2454300	1848100	2122500	1826200	2070100	1781300
P18077	P18077	2	2	2	9	7	60S ribosomal protein L35a	RPL35A	sp|P18077|RL35A_HUMAN 60S ribosomal protein L35a OS=Homo sapiens OX=9606 GN=RPL35A PE=1 SV=2		1.80428	20.7941	2.26339e+06	1.25446e+06	2.9483e+06	141785	340111	1.58711e+06	1.83615e+06	2.38741e+06	2.41824e+06	1.98452e+06	138409	131472	155475	2.93852e+06	2.63043e+06	3.27595e+06	20311000	374780	1738900	1902300	2387300	2429800	1542600	129670	119140	140500	3168100	2838300	3539500
O60841	O60841	2	2	2	5	50	Eukaryotic translation initiation factor 5B	EIF5B	sp|O60841|IF2P_HUMAN Eukaryotic translation initiation factor 5B OS=Homo sapiens OX=9606 GN=EIF5B PE=1 SV=4		1.80087	25.675	20055.3	11136.4	25675	1000	1000	14193.5	18215.8	21172.9	16491.2	22501.8	1000	1000	1000	24915.4	23740	28369.7	172790		15551	18872	21172	16570	17491				26862	25616	30652
P12273	P12273	4	4	4	15	9	Prolactin-inducible protein	PIP	sp|P12273|PIP_HUMAN Prolactin-inducible protein OS=Homo sapiens OX=9606 GN=PIP PE=1 SV=1		1.80033	1.94972	3.00162e+06	1.66727e+06	2.35281e+06	1.20674e+06	1.68722e+06	1.67756e+06	1.63702e+06	2.12789e+06	3.79407e+06	3.08292e+06	1.18256e+06	969668	1.46799e+06	2.13527e+06	2.47205e+06	2.45111e+06	24661000	1859200	1838000	1696000	2127800	3812200	2396400	1107900	878710	1326600	2302100	2667400	2648300
P57088	P57088	2	2	2	14	11	Transmembrane protein 33	TMEM33	sp|P57088|TMM33_HUMAN Transmembrane protein 33 OS=Homo sapiens OX=9606 GN=TMEM33 PE=1 SV=2		1.78962	1491.39	992759	554731	1.49139e+06	1000	1.00587e+06	253742	404584	1.16585e+06	1.36796e+06	444465	1000	1000	1000	1.65045e+06	1.25224e+06	1.57147e+06	9519800	1108400	278010	419160	1165800	1374500	345490				1779400	1351200	1697900
P05141;P12236;P12235;Q9H0C2	P05141;P12236	7;4;3;2	7;4;3;2	7;4;3;2	56	19	ADP/ATP translocase 2;ADP/ATP translocase 2, N-terminally processed;ADP/ATP translocase 3;ADP/ATP translocase 3, N-terminally processed	SLC25A5;SLC25A6	sp|P05141|ADT2_HUMAN ADP/ATP translocase 2 OS=Homo sapiens OX=9606 GN=SLC25A5 PE=1 SV=7;sp|P12236|ADT3_HUMAN ADP/ATP translocase 3 OS=Homo sapiens OX=9606 GN=SLC25A6 PE=1 SV=4		1.78892	11.6328	4.45192e+06	2.48861e+06	5.22267e+06	448960	2.54026e+06	2.47061e+06	2.45496e+06	4.4521e+06	4.57324e+06	4.33041e+06	597056	348092	401733	4.97686e+06	5.35688e+06	5.33426e+06	38610000	2799200	2706900	2543400	4451900	4595100	3366100	559360	315440	363040	5365700	5780200	5763400
P05164;P11678	P05164	13;1	13;1	13;1	82	44	Myeloperoxidase;Myeloperoxidase;89 kDa myeloperoxidase;84 kDa myeloperoxidase;Myeloperoxidase light chain;Myeloperoxidase heavy chain	MPO	sp|P05164|PERM_HUMAN Myeloperoxidase OS=Homo sapiens OX=9606 GN=MPO PE=1 SV=1		1.78139	27.6972	5.89486e+06	3.30914e+06	2.09745e+06	75728	3.29239e+06	3.3385e+06	3.29654e+06	6.02817e+06	6.07427e+06	5.58216e+06	41763.8	98965.2	86455	2.00839e+06	2.04407e+06	2.2399e+06	34169000	3628000	3657800	3415300	6027900	6103300	4339100	39127	89682	78128	2165300	2205600	2420100
P17066;P48741;P0DMV8;P0DMV9	P17066;P48741;P0DMV8;P0DMV9	4;3;2;2	2;2;1;1	2;2;1;1	48	37	Heat shock 70 kDa protein 6;Putative heat shock 70 kDa protein 7;Heat shock 70 kDa protein 1A;Heat shock 70 kDa protein 1B	HSPA6;HSPA7;HSPA1A;HSPA1B	sp|P17066|HSP76_HUMAN Heat shock 70 kDa protein 6 OS=Homo sapiens OX=9606 GN=HSPA6 PE=1 SV=2;sp|P48741|HSP77_HUMAN Putative heat shock 70 kDa protein 7 OS=Homo sapiens OX=9606 GN=HSPA7 PE=5 SV=2;sp|P0DMV8|HS71A_HUMAN Heat shock 70 kDa protein 1A OS=Homo sa		1.76322	1.43464	3.39477e+06	1.92532e+06	3.58761e+06	2.50071e+06	1.83931e+06	1.92107e+06	2.01559e+06	3.47285e+06	3.51918e+06	3.19227e+06	2.62792e+06	2.49272e+06	2.38147e+06	3.63612e+06	3.40975e+06	3.71697e+06	34198000	2026800	2104800	2088200	3472700	3536000	2481400	2462000	2258900	2152100	3920200	3679200	4016000
P68363;Q9H853	P68363	15;2	15;2	0;0	254	21	Tubulin alpha-1B chain	TUBA1B	sp|P68363|TBA1B_HUMAN Tubulin alpha-1B chain OS=Homo sapiens OX=9606 GN=TUBA1B PE=1 SV=1		1.76317	10.1294	7.98293e+07	4.52761e+07	1.37573e+08	1.35816e+07	4.36052e+07	4.74608e+07	4.47624e+07	7.77084e+07	8.45329e+07	7.72466e+07	1.30659e+07	1.36019e+07	1.40768e+07	1.36533e+08	1.37458e+08	1.38729e+08	851810000	48050000	52000000	46375000	77705000	84937000	60045000	12241000	12326000	12721000	147200000	148320000	149890000
Q06830;Q13162	Q06830	7;1	7;1	6;1	37	15	Peroxiredoxin-1	PRDX1	sp|Q06830|PRDX1_HUMAN Peroxiredoxin-1 OS=Homo sapiens OX=9606 GN=PRDX1 PE=1 SV=1		1.75887	2.74967	7.19135e+06	4.08863e+06	7.4488e+06	2.70898e+06	3.53297e+06	3.76711e+06	4.9658e+06	8.31597e+06	7.65033e+06	5.60776e+06	2.83862e+06	2.91272e+06	2.37561e+06	7.83534e+06	8.05395e+06	6.45712e+06	65087000	3893100	4127400	5144700	8315600	7686900	4359000	2659400	2639500	2146800	8447500	8690400	6976600
P24752	P24752	3	3	3	12	23	Acetyl-CoA acetyltransferase, mitochondrial	ACAT1	sp|P24752|THIL_HUMAN Acetyl-CoA acetyltransferase, mitochondrial OS=Homo sapiens OX=9606 GN=ACAT1 PE=1 SV=1		1.75654	100.136	411586	234316	749968	7489.48	186418	235871	280659	329605	405870	499282	1000	1000	20468.4	835670	714757	699477	4326600	205420	258430	290770	329590	407810	388100			18497	900960	771240	755750
P21964	P21964	2	2	2	12	15	Catechol O-methyltransferase	COMT	sp|P21964|COMT_HUMAN Catechol O-methyltransferase OS=Homo sapiens OX=9606 GN=COMT PE=1 SV=2		1.75649	923.982	806788	459318	923982	1000	456634	387618	533703	958172	843060	619130	1000	1000	1000	929945	750049	1.09195e+06	6759000	503180	424690	552930	958130	847090	481260				1002600	809320	1179800
P10599	P10599	2	2	2	28	7	Thioredoxin	TXN	sp|P10599|THIO_HUMAN Thioredoxin OS=Homo sapiens OX=9606 GN=TXN PE=1 SV=3		1.75206	1.49912	7.4869e+06	4.27321e+06	4.36196e+06	2.90968e+06	4.21278e+06	4.11439e+06	4.49245e+06	7.72834e+06	7.18227e+06	7.55008e+06	2.9951e+06	2.83967e+06	2.89426e+06	4.2084e+06	4.45792e+06	4.41955e+06	56735000	4642200	4507900	4654300	7728000	7216600	5868800	2806000	2573300	2615500	4537200	4810200	4775100
Q9P289	Q9P289	4	4	4	7	23	Serine/threonine-protein kinase 26	STK26	sp|Q9P289|STK26_HUMAN Serine/threonine-protein kinase 26 OS=Homo sapiens OX=9606 GN=STK26 PE=1 SV=2		1.75106	738.05	208389	119007	738050	1000	113727	171023	72270.4	184228	213977	226960	1000	1000	1000	799144	634008	780999	3352700	125320	187380	74874	184220	215000	176420				861580	684110	843830
Q71U36;P0DPH8;P0DPH7;Q6PEY2	Q71U36;P0DPH8;P0DPH7;Q6PEY2	15;12;12;11	2;2;2;2	1;1;1;1	249	21	Tubulin alpha-1A chain;Tubulin alpha-3E chain	TUBA1A;TUBA3E	sp|Q71U36|TBA1A_HUMAN Tubulin alpha-1A chain OS=Homo sapiens OX=9606 GN=TUBA1A PE=1 SV=1;sp|P0DPH8|TBA3D_HUMAN Tubulin alpha-3D chain OS=Homo sapiens OX=9606 GN=TUBA3D PE=1 SV=1;sp|P0DPH7|TBA3C_HUMAN Tubulin alpha-3C chain OS=Homo sapiens OX=9606 GN=TUBA3C		1.74877	9.29221	7.35463e+07	4.2056e+07	1.17621e+08	1.2658e+07	4.14716e+07	4.19261e+07	4.27702e+07	7.39503e+07	7.65292e+07	7.01594e+07	1.18459e+07	1.28968e+07	1.32314e+07	1.17676e+08	1.17402e+08	1.17784e+08	756880000	45699000	45936000	44311000	73947000	76895000	54536000	11098000	11687000	11957000	126870000	126680000	127260000
P68366	P68366	14	3	3	187	21	Tubulin alpha-4A chain	TUBA4A	sp|P68366|TBA4A_HUMAN Tubulin alpha-4A chain OS=Homo sapiens OX=9606 GN=TUBA4A PE=1 SV=1		1.74009	11.5549	4.14592e+07	2.38259e+07	7.75042e+07	6.70746e+06	2.25104e+07	2.57904e+07	2.3177e+07	3.87607e+07	4.3931e+07	4.16857e+07	6.36432e+06	6.70472e+06	7.05335e+06	7.75547e+07	7.72708e+07	7.76871e+07	461720000	24805000	28257000	24012000	38759000	44141000	32403000	5962500	6075800	6374000	83614000	83377000	83937000
P62333	P62333	2	2	2	2	21	26S protease regulatory subunit 10B	PSMC6	sp|P62333|PRS10_HUMAN 26S proteasome regulatory subunit 10B OS=Homo sapiens OX=9606 GN=PSMC6 PE=1 SV=1		1.73664	115.478	17658.4	10168.1	115478	1000	28504.4	1000	1000	1000	50975.3	1000	1000	1000	1000	79589.8	1000	265843	455660	31410				51219					85808		287230
P53618	P53618	3	3	3	5	48	Coatomer subunit beta	COPB1	sp|P53618|COPB_HUMAN Coatomer subunit beta OS=Homo sapiens OX=9606 GN=COPB1 PE=1 SV=3		1.73629	135.099	54235.2	31236.3	135099	1000	47765.1	1000	44943.8	42919.9	66448.4	53337.4	1000	1000	1000	145919	122787	136591	687730	52634		46563	42918	66766	41460				157320	132490	147580
Q92616	Q92616	17	17	17	36	164	Translational activator GCN1	GCN1L1	sp|Q92616|GCN1_HUMAN eIF-2-alpha kinase activator GCN1 OS=Homo sapiens OX=9606 GN=GCN1 PE=1 SV=6		1.72439	162.286	120072	69631.8	263392	1623.01	50582.9	71290.6	87021.9	111245	130765	118207	2869.04	1000	1000	298823	246436	244916	1413900	55739	78109	90157	111240	131390	91884	2687.9			322170	265910	264620
Q5T750	Q5T750	2	2	2	14	11	Skin-specific protein 32	XP32	sp|Q5T750|XP32_HUMAN Skin-specific protein 32 OS=Homo sapiens OX=9606 GN=XP32 PE=1 SV=1		1.72196	0.844531	4.67028e+06	2.71219e+06	2.25517e+06	2.67032e+06	2.68192e+06	2.70463e+06	2.75003e+06	4.64721e+06	4.87808e+06	4.48556e+06	2.60177e+06	2.74742e+06	2.66177e+06	2.26884e+06	2.18503e+06	2.31163e+06	36437000	2955300	2963300	2849100	4647000	4901400	3486700	2437500	2489700	2405400	2446100	2357700	2497600
P35268	P35268	2	2	2	21	4	60S ribosomal protein L22	RPL22	sp|P35268|RL22_HUMAN 60S ribosomal protein L22 OS=Homo sapiens OX=9606 GN=RPL22 PE=1 SV=2		1.71608	0.826425	9.38696e+06	5.47001e+06	5.84495e+06	7.07257e+06	5.31193e+06	5.63232e+06	5.46579e+06	8.9877e+06	1.17916e+07	7.38155e+06	7.63121e+06	6.52264e+06	7.06386e+06	2.75672e+06	7.79575e+06	6.98237e+06	82632000	5853400	6171000	5662700	8987300	11848000	5737800	7149400	5910800	6383500	2972100	8411800	7544100
P30050	P30050	5	5	5	24	9	60S ribosomal protein L12	RPL12	sp|P30050|RL12_HUMAN 60S ribosomal protein L12 OS=Homo sapiens OX=9606 GN=RPL12 PE=1 SV=1		1.71445	18.3336	2.98083e+06	1.73865e+06	3.31617e+06	180879	1.70228e+06	1.87087e+06	1.64282e+06	3.34915e+06	2.971e+06	2.62236e+06	163076	193490	186072	3.3471e+06	3.29001e+06	3.3114e+06	25233000	1875800	2049800	1702000	3349000	2985200	2038400	152780	175340	168150	3608600	3550000	3577800
P41250	P41250	9	9	9	28	40	Glycine--tRNA ligase	GARS	sp|P41250|GARS_HUMAN Glycine--tRNA ligase OS=Homo sapiens OX=9606 GN=GARS1 PE=1 SV=3		1.711	20.7877	892353	521540	1.17162e+06	56361.1	443729	643586	477305	880059	938365	858634	80730	67469.9	20883.4	1.17871e+06	1.18116e+06	1.15498e+06	8127800	488960	705140	494500	880020	942850	667430	75633	61141	18872	1270800	1274500	1247900
P07437;Q9BVA1;Q13885;Q13509	P07437;Q9BVA1;Q13885	18;12;12;7	18;12;12;7	5;1;1;1	277	20	Tubulin beta chain;Tubulin beta-2B chain;Tubulin beta-2A chain	TUBB;TUBB2B;TUBB2A	sp|P07437|TBB5_HUMAN Tubulin beta chain OS=Homo sapiens OX=9606 GN=TUBB PE=1 SV=2;sp|Q9BVA1|TBB2B_HUMAN Tubulin beta-2B chain OS=Homo sapiens OX=9606 GN=TUBB2B PE=1 SV=1;sp|Q13885|TBB2A_HUMAN Tubulin beta-2A chain OS=Homo sapiens OX=9606 GN=TUBB2A PE=1 SV=		1.70882	9.47254	3.01056e+07	1.76178e+07	5.40131e+07	5.70207e+06	1.78259e+07	1.76426e+07	1.73847e+07	3.17934e+07	3.04087e+07	2.81147e+07	6.08808e+06	5.33151e+06	5.68661e+06	5.47337e+07	5.33862e+07	5.39192e+07	331730000	19643000	19330000	18011000	31792000	30554000	21854000	5703700	4831400	5138900	59010000	57605000	58257000
P62195;Q8NB90	P62195	5;1	5;1	5;1	10	24	26S protease regulatory subunit 8	PSMC5	sp|P62195|PRS8_HUMAN 26S proteasome regulatory subunit 8 OS=Homo sapiens OX=9606 GN=PSMC5 PE=1 SV=1		1.69407	227.467	267582	157952	654847	2878.87	152586	168833	152438	236610	392434	173700	6636.61	1000	1000	803327	619532	541682	3403000	168140	184980	157930	236600	394310	135020	6217.6			866090	668490	585260
O14773	O14773	2	2	2	3	24	Tripeptidyl-peptidase 1	TPP1	sp|O14773|TPP1_HUMAN Tripeptidyl-peptidase 1 OS=Homo sapiens OX=9606 GN=TPP1 PE=1 SV=2		1.69306	2.21304	165817	97939	110509	49935.7	101667	86525.6	105625	172958	182209	142284	40314.3	56992	52500.7	114476	101017	116035	1277500	112030	94801	109430	172950	183080	110600	37769	51646	47444	123420	109000	125370
Q92973	Q92973	3	3	3	4	41	Transportin-1	TNPO1	sp|Q92973|TNPO1_HUMAN Transportin-1 OS=Homo sapiens OX=9606 GN=TNPO1 PE=1 SV=2		1.69153	340.183	66492.4	39309.1	340183	1000	42402.7	36814	38710.4	66151.9	72139.2	61186.2	1000	1000	1000	404581	275620	340349	1414700	46725	40335	40105	66149	72484	47561				436190	297400	367730
P49368	P49368	10	10	10	35	31	T-complex protein 1 subunit gamma	CCT3	sp|P49368|TCPG_HUMAN T-complex protein 1 subunit gamma OS=Homo sapiens OX=9606 GN=CCT3 PE=1 SV=4		1.68305	7.21928	1.73777e+06	1.03251e+06	2.31081e+06	320089	1.10914e+06	1.02296e+06	965420	1.90378e+06	1.74297e+06	1.56654e+06	298165	266388	395714	2.29768e+06	2.25333e+06	2.38142e+06	16576000	1222200	1120800	1000200	1903700	1751300	1217700	279340	241400	357600	2477200	2431400	2573000
P30101	P30101	11	11	11	79	29	Protein disulfide-isomerase A3	PDIA3	sp|P30101|PDIA3_HUMAN Protein disulfide-isomerase A3 OS=Homo sapiens OX=9606 GN=PDIA3 PE=1 SV=4		1.6677	9.76689	3.91149e+06	2.34545e+06	3.37058e+06	345103	2.32727e+06	2.34803e+06	2.36104e+06	3.95468e+06	3.93967e+06	3.84014e+06	407028	268131	360148	3.49318e+06	3.23756e+06	3.381e+06	30344000	2564500	2572600	2446100	3954500	3958500	2985000	381330	242980	325460	3766100	3493400	3653000
Q9BVP2	Q9BVP2	5	5	5	7	26	Guanine nucleotide-binding protein-like 3	GNL3	sp|Q9BVP2|GNL3_HUMAN Guanine nucleotide-binding protein-like 3 OS=Homo sapiens OX=9606 GN=GNL3 PE=1 SV=2		1.65933	1.73148	462286	278598	684560	395361	226166	310667	298960	508513	568254	310093	382596	466190	337297	698599	755433	599648	5521700	249220	340380	309730	508490	570970	241040	358440	422460	304810	753180	815130	647890
Q9Y678;Q9UBF2	Q9Y678	3;1	3;1	3;1	14	49	Coatomer subunit gamma-1	COPG1	sp|Q9Y678|COPG1_HUMAN Coatomer subunit gamma-1 OS=Homo sapiens OX=9606 GN=COPG1 PE=1 SV=1		1.65667	72.4956	112329	67803.7	144432	1992.28	54748.3	69418.7	79244.1	105715	121479	109792	1000	3976.84	1000	143925	139654	149715	1002800	60329	76058	82099	105710	122060	85343		3603.8		155170	150690	161760
Q01650;Q92536;Q9UM01	Q01650	3;1;1	3;1;1	3;1;1	6	18	Large neutral amino acids transporter small subunit 1	SLC7A5	sp|Q01650|LAT1_HUMAN Large neutral amino acids transporter small subunit 1 OS=Homo sapiens OX=9606 GN=SLC7A5 PE=1 SV=2		1.63527	279.948	387897	237207	279948	1000	254262	228341	229019	371416	409523	382753	1000	1000	1000	261713	281152	296978	2754400	280180	250180	237270	371400	411480	297520				282160	303370	320870
P68371;P04350;Q3ZCM7;A6NNZ2;Q9H4B7;CON__ENSEMBL:ENSBTAP00000025008	P68371;P04350	16;13;4;4;2;2	3;2;0;0;0;0	3;2;0;0;0;0	214	20	Tubulin beta-4B chain;Tubulin beta-4A chain	TUBB4B;TUBB4A	sp|P68371|TBB4B_HUMAN Tubulin beta-4B chain OS=Homo sapiens OX=9606 GN=TUBB4B PE=1 SV=1;sp|P04350|TBB4A_HUMAN Tubulin beta-4A chain OS=Homo sapiens OX=9606 GN=TUBB4A PE=1 SV=2		1.63224	10.4708	2.01784e+07	1.23624e+07	3.59123e+07	3.42975e+06	1.28638e+07	1.19254e+07	1.2298e+07	2.1836e+07	2.00094e+07	1.869e+07	4.12259e+06	2.89827e+06	3.2684e+06	3.66505e+07	3.65256e+07	3.45606e+07	222160000	14175000	13066000	12741000	21835000	20105000	14528000	3862300	2626400	2953600	39514000	39412000	37341000
P62191	P62191	3	3	3	4	25	26S protease regulatory subunit 4	PSMC1	sp|P62191|PRS4_HUMAN 26S proteasome regulatory subunit 4 OS=Homo sapiens OX=9606 GN=PSMC1 PE=1 SV=1		1.62636	22.0164	448421	275721	670529	30455.8	279182	254107	293873	470811	447919	426532	1000	1000	89367.5	628821	650839	731927	4394700	307640	278410	304460	470790	450060	331550			80760	677950	702270	790810
P14625;Q58FF3	P14625	10;1	9;1	9;1	50	40	Endoplasmin	HSP90B1	sp|P14625|ENPL_HUMAN Endoplasmin OS=Homo sapiens OX=9606 GN=HSP90B1 PE=1 SV=1		1.62313	8.30838	5.08998e+06	3.1359e+06	4.68901e+06	564371	3.29412e+06	3.08568e+06	3.02792e+06	5.46354e+06	5.1464e+06	4.66001e+06	667942	469169	556002	4.46895e+06	4.72918e+06	4.8689e+06	41139000	3629900	3380800	3137000	5463300	5171000	3622300	625770	425160	502450	4818100	5102900	5260600
O43592	O43592	6	6	6	24	45	Exportin-T	XPOT	sp|O43592|XPOT_HUMAN Exportin-T OS=Homo sapiens OX=9606 GN=XPOT PE=1 SV=2		1.60359	360.059	231586	144417	360059	1000	174883	143140	115229	261902	225552	207303	1000	1000	1000	341666	388546	349965	2284300	192710	156830	119380	261890	226630	161140				368360	419250	378120
P05388;Q8NHW5	P05388;Q8NHW5	7;6	7;6	7;6	39	13	60S acidic ribosomal protein P0;60S acidic ribosomal protein P0-like	RPLP0;RPLP0P6	sp|P05388|RLA0_HUMAN 60S acidic ribosomal protein P0 OS=Homo sapiens OX=9606 GN=RPLP0 PE=1 SV=1;sp|Q8NHW5|RLA0L_HUMAN 60S acidic ribosomal protein P0-like OS=Homo sapiens OX=9606 GN=RPLP0P6 PE=5 SV=1		1.60321	19.6279	3.33548e+06	2.0805e+06	3.64803e+06	185859	1.98959e+06	1.81702e+06	2.43488e+06	3.34645e+06	3.37457e+06	3.28541e+06	37655.4	200806	319116	3.9038e+06	3.55192e+06	3.48836e+06	28313000	2192400	1990800	2522600	3346300	3390700	2553800	35278	181970	288380	4208800	3832600	3769000
P07355;A6NMY6	P07355;A6NMY6	10;7	10;7	10;7	45	23	Annexin A2;Putative annexin A2-like protein	ANXA2;ANXA2P2	sp|P07355|ANXA2_HUMAN Annexin A2 OS=Homo sapiens OX=9606 GN=ANXA2 PE=1 SV=2;sp|A6NMY6|AXA2L_HUMAN Putative annexin A2-like protein OS=Homo sapiens OX=9606 GN=ANXA2P2 PE=5 SV=2		1.59914	2.09113	2.67053e+06	1.66998e+06	3.12915e+06	1.49639e+06	1.48539e+06	1.8883e+06	1.63625e+06	2.45811e+06	2.7608e+06	2.79269e+06	1.46841e+06	1.50916e+06	1.51159e+06	2.98907e+06	3.1003e+06	3.29807e+06	27044000	1636800	2068900	1695200	2458000	2774000	2170800	1375700	1367600	1366000	3222600	3345300	3563400
P24539	P24539	2	2	2	1	16	ATP synthase F(0) complex subunit B1, mitochondrial	ATP5F1	sp|P24539|AT5F1_HUMAN ATP synthase F(0) complex subunit B1, mitochondrial OS=Homo sapiens OX=9606 GN=ATP5PB PE=1 SV=2		1.5974	121.451	93060.3	58257.2	121451	1000	49567.4	59200	66004.1	116725	96325.6	66130.1	1000	1000	1000	142144	141471	80738.6	845920	54620	64862	68382	116720	96786	51404				153250	152650	87234
P20340;Q9NRW1;Q53S08;Q14964	P20340;Q9NRW1	3;2;1;1	3;2;1;1	3;2;1;1	31	13	Ras-related protein Rab-6A;Ras-related protein Rab-6B	RAB6A;RAB6B	sp|P20340|RAB6A_HUMAN Ras-related protein Rab-6A OS=Homo sapiens OX=9606 GN=RAB6A PE=1 SV=3;sp|Q9NRW1|RAB6B_HUMAN Ras-related protein Rab-6B OS=Homo sapiens OX=9606 GN=RAB6B PE=1 SV=1		1.59699	1.3272	6.94351e+06	4.34788e+06	5.88443e+06	4.43373e+06	4.16649e+06	4.28826e+06	4.58888e+06	6.99111e+06	7.17391e+06	6.6655e+06	4.75032e+06	4.34696e+06	4.2039e+06	5.82955e+06	5.73139e+06	6.09237e+06	64664000	4591200	4698400	4754200	6990800	7208200	5181200	4450400	3939200	3799000	6285000	6184300	6582500
P10809	P10809	13	13	13	61	32	60 kDa heat shock protein, mitochondrial	HSPD1	sp|P10809|CH60_HUMAN 60 kDa heat shock protein, mitochondrial OS=Homo sapiens OX=9606 GN=HSPD1 PE=1 SV=2		1.59284	11.8145	3.65053e+06	2.29183e+06	5.99561e+06	507481	2.44189e+06	2.17845e+06	2.25516e+06	3.91807e+06	3.60427e+06	3.42924e+06	345120	534255	643068	7.9907e+06	5.62101e+06	4.37512e+06	38415000	2690800	2386800	2336400	3917900	3621500	2665600	323330	484140	581130	8615000	6065200	4727100
Q8N1N4;CON__Q7RTT2;CON__Q8N1N4-2	Q8N1N4;CON__Q7RTT2;CON__Q8N1N4-2	11;11;11	9;9;9	9;9;9	77	29	Keratin, type II cytoskeletal 78	KRT78	sp|Q8N1N4|K2C78_HUMAN Keratin, type II cytoskeletal 78 OS=Homo sapiens OX=9606 GN=KRT78 PE=1 SV=2;;		1.59216	1.2562	1.30362e+07	8.18774e+06	8.69642e+06	6.92282e+06	7.59864e+06	8.2589e+06	8.70567e+06	1.36016e+07	1.31521e+07	1.23548e+07	6.55581e+06	6.98303e+06	7.22963e+06	8.53739e+06	8.78118e+06	8.7707e+06	110020000	8373200	9048800	9019300	13601000	13215000	9603600	6141900	6328000	6533300	9204400	9475100	9476300
P00491	P00491	4	4	4	30	18	Purine nucleoside phosphorylase	PNP	sp|P00491|PNPH_HUMAN Purine nucleoside phosphorylase OS=Homo sapiens OX=9606 GN=PNP PE=1 SV=2		1.58992	6.3182	905383	569453	1.36447e+06	215959	540150	595742	572466	976463	927636	812051	198428	254338	195112	1.42701e+06	1.21045e+06	1.45597e+06	9391200	595210	652720	593090	976420	932070	631220	185900	230480	176320	1538500	1306100	1573100
B0I1T2	B0I1T2	10	10	10	38	53	Unconventional myosin-Ig;Minor histocompatibility antigen HA-2	MYO1G	sp|B0I1T2|MYO1G_HUMAN Unconventional myosin-Ig OS=Homo sapiens OX=9606 GN=MYO1G PE=1 SV=2		1.58828	41.5383	597522	376208	1.12629e+06	27114.5	377173	293152	458299	665449	705577	421540	8746.53	60986.7	11610.3	1.08234e+06	1.11128e+06	1.18525e+06	6634200	415620	321190	474810	665420	708950	327670	8194.3	55266	10492	1166900	1199100	1280600
Q8NBS9	Q8NBS9	2	2	2	8	23	Thioredoxin domain-containing protein 5	TXNDC5	sp|Q8NBS9|TXND5_HUMAN Thioredoxin domain-containing protein 5 OS=Homo sapiens OX=9606 GN=TXNDC5 PE=1 SV=2		1.5873	40.5272	270743	170568	330570	8156.75	196799	107024	207881	262652	275981	273595	1000	1000	22470.2	333828	350141	307742	2392600	216860	117260	215370	262640	277300	212670			20306	359910	377810	332500
Q86VP6	Q86VP6	7	7	7	17	62	Cullin-associated NEDD8-dissociated protein 1	CAND1	sp|Q86VP6|CAND1_HUMAN Cullin-associated NEDD8-dissociated protein 1 OS=Homo sapiens OX=9606 GN=CAND1 PE=1 SV=2		1.58192	31.4655	244890	154806	461452	14665.4	147014	138257	179146	227320	295209	212140	22940.4	1000	20055.7	433956	477191	473210	2721600	162000	151480	185600	227310	296620	164900	21492		18124	467860	514900	511280
Q01518	Q01518	7	7	7	34	28	Adenylyl cyclase-associated protein 1	CAP1	sp|Q01518|CAP1_HUMAN Adenylyl cyclase-associated protein 1 OS=Homo sapiens OX=9606 GN=CAP1 PE=1 SV=5		1.56521	21.6076	1.38126e+06	882471	2.21157e+06	102352	1.04943e+06	799723	798262	1.49597e+06	1.25699e+06	1.39081e+06	54095.4	95293.8	157666	2.25966e+06	2.19921e+06	2.17585e+06	14139000	1156400	876210	827020	1495900	1263000	1081100	50680	86355	142480	2436200	2373000	2350900
P61313	P61313	4	4	4	17	11	60S ribosomal protein L15	RPL15	sp|P61313|RL15_HUMAN 60S ribosomal protein L15 OS=Homo sapiens OX=9606 GN=RPL15 PE=1 SV=2		1.55966	4.49182	1.24652e+06	799225	1.81242e+06	403493	787207	840275	770193	1.31536e+06	1.2354e+06	1.18881e+06	251221	387532	571726	1.72419e+06	1.73379e+06	1.97927e+06	13038000	867450	920640	797940	1315300	1241300	924080	235360	351180	516660	1858900	1870800	2138500
P31040	P31040	2	2	2	9	31	Succinate dehydrogenase [ubiquinone] flavoprotein subunit, mitochondrial	SDHA	sp|P31040|SDHA_HUMAN Succinate dehydrogenase [ubiquinone] flavoprotein subunit, mitochondrial OS=Homo sapiens OX=9606 GN=SDHA PE=1 SV=2		1.54975	109.409	91975.4	59348.6	109409	1000	52304.4	59307.7	66433.6	115345	80877.4	79703.7	1000	1000	1000	108206	112481	107539	804230	57636	64980	68827	115340	81264	61955				116660	121370	116190
Q5T749	Q5T749	10	10	10	115	25	Keratinocyte proline-rich protein	KPRP	sp|Q5T749|KPRP_HUMAN Keratinocyte proline-rich protein OS=Homo sapiens OX=9606 GN=KPRP PE=1 SV=1		1.54511	0.836792	6.91802e+06	4.47738e+06	3.49287e+06	4.17411e+06	4.3754e+06	4.71678e+06	4.33995e+06	7.65944e+06	6.93575e+06	6.15888e+06	4.04018e+06	4.22193e+06	4.26023e+06	3.46573e+06	3.61447e+06	3.3984e+06	56670000	4821400	5167900	4496300	7659100	6968900	4787400	3785100	3825900	3849900	3736500	3900100	3671800
P26038;P35241	P26038	12;4	12;4	8;0	53	33	Moesin	MSN	sp|P26038|MOES_HUMAN Moesin OS=Homo sapiens OX=9606 GN=MSN PE=1 SV=3		1.54349	14.8791	2.46472e+06	1.59686e+06	2.87359e+06	193130	1.69511e+06	1.71142e+06	1.38404e+06	2.2778e+06	2.76687e+06	2.34949e+06	173174	242662	163553	2.91672e+06	2.83942e+06	2.86464e+06	21894000	1867900	1875100	1433900	2277700	2780100	1826300	162240	219900	147800	3144600	3063800	3095100
P50914	P50914	2	2	2	18	6	60S ribosomal protein L14	RPL14	sp|P50914|RL14_HUMAN 60S ribosomal protein L14 OS=Homo sapiens OX=9606 GN=RPL14 PE=1 SV=4		1.53578	6.70275	1.62926e+06	1.06087e+06	4.58394e+06	683889	1.13056e+06	914715	1.13733e+06	1.42576e+06	1.28735e+06	2.17466e+06	680473	654140	717054	4.70435e+06	3.87554e+06	5.17192e+06	24556000	1245800	1002200	1178300	1425700	1293500	1690400	637510	592780	647990	5071900	4181800	5588000
P68431;P84243;Q71DI3;Q16695;Q6NXT2;Q5TEC6	P68431;P84243;Q71DI3;Q16695;Q6NXT2;Q5TEC6	2;2;2;2;2;2	2;2;2;2;2;2	2;2;2;2;2;2	22	4	Histone H3.1;Histone H3.3;Histone H3.2;Histone H3.1t;Histone H3.3C;Histone H3	HIST1H3A;H3F3A;HIST2H3A;HIST3H3;H3F3C;HIST2H3PS2	sp|P68431|H31_HUMAN Histone H3.1 OS=Homo sapiens OX=9606 GN=H3C1 PE=1 SV=2;sp|P84243|H33_HUMAN Histone H3.3 OS=Homo sapiens OX=9606 GN=H3-3A PE=1 SV=2;sp|Q71DI3|H32_HUMAN Histone H3.2 OS=Homo sapiens OX=9606 GN=H3C15 PE=1 SV=3;sp|Q16695|H31T_HUMAN Histone		1.5165	2.11835	6.4122e+06	4.22829e+06	7.5499e+06	3.56405e+06	5.73192e+06	2.1549e+06	4.79804e+06	6.32288e+06	6.22236e+06	6.69136e+06	3.36484e+06	3.75349e+06	3.57382e+06	6.85716e+06	7.12487e+06	8.66768e+06	65653000	6316200	2361000	4970900	6322600	6252100	5201300	3152400	3401400	3229600	7392900	7687900	9365000
P07954	P07954	2	2	2	4	25	Fumarate hydratase, mitochondrial	FH	sp|P07954|FUMH_HUMAN Fumarate hydratase, mitochondrial OS=Homo sapiens OX=9606 GN=FH PE=1 SV=3		1.51592	314.641	153412	101201	314641	1000	100832	101548	101223	169708	216963	73565.9	1000	1000	1000	346805	292403	304716	1790800	111110	111260	104870	169700	218000	57184				373900	315510	329230
P27708	P27708	9	9	9	25	103	CAD protein;Glutamine-dependent carbamoyl-phosphate synthase;Aspartate carbamoyltransferase;Dihydroorotase	CAD	sp|P27708|PYR1_HUMAN CAD protein OS=Homo sapiens OX=9606 GN=CAD PE=1 SV=3		1.51344	130.775	237115	156674	302326	2311.8	154519	161239	154262	236960	246293	228093	4935.4	1000	1000	333921	293960	279097	2151800	170270	176660	159820	236950	247470	177300	4623.8			360010	317190	301550
O60506	O60506	7	7	6	38	32	Heterogeneous nuclear ribonucleoprotein Q	SYNCRIP	sp|O60506|HNRPQ_HUMAN Heterogeneous nuclear ribonucleoprotein Q OS=Homo sapiens OX=9606 GN=SYNCRIP PE=1 SV=2		1.49961	21.1555	988376	659086	2.55548e+06	120795	423492	654813	898954	1.15545e+06	787247	1.02243e+06	114905	101743	145737	2.59348e+06	2.50801e+06	2.56495e+06	13462000	466660	717440	931340	1155400	791010	794750	107650	92199	131700	2796100	2706200	2771300
P04792	P04792	4	4	4	28	14	Heat shock protein beta-1	HSPB1	sp|P04792|HSPB1_HUMAN Heat shock protein beta-1 OS=Homo sapiens OX=9606 GN=HSPB1 PE=1 SV=2		1.49364	2.81055	2.61974e+06	1.75393e+06	3.59645e+06	1.27962e+06	1.705e+06	1.65328e+06	1.90352e+06	2.74222e+06	2.61699e+06	2.50001e+06	1.20573e+06	1.30303e+06	1.33011e+06	4.08755e+06	2.98001e+06	3.72178e+06	28133000	1878800	1811400	1972100	2742100	2629500	1943300	1129600	1180800	1202000	4406900	3215500	4021200
P22061	P22061	2	2	2	11	12	Protein-L-isoaspartate(D-aspartate) O-methyltransferase	PCMT1	sp|P22061|PIMT_HUMAN Protein-L-isoaspartate(D-aspartate) O-methyltransferase OS=Homo sapiens OX=9606 GN=PCMT1 PE=1 SV=4		1.48561	3.40531	861709	580036	630011	185008	514768	535211	690127	858228	1.00738e+06	719514	1000	1000	553025	608499	639810	641723	6837900	567240	586400	714990	858190	1012200	559290			499760	656040	690370	693350
P78527	P78527	6	6	6	24	220	DNA-dependent protein kinase catalytic subunit	PRKDC	sp|P78527|PRKDC_HUMAN DNA-dependent protein kinase catalytic subunit OS=Homo sapiens OX=9606 GN=PRKDC PE=1 SV=3		1.48394	55.3144	50619.8	34111.8	55314.4	1000	28104.2	33757.4	40473.9	59163.6	47572.6	45123.2	1000	1000	1000	48020.2	58882.9	59040.2	431020	30969	36986	41932	59161	47800	35075				51772	63536	63790
P33992	P33992	4	4	4	7	42	DNA replication licensing factor MCM5	MCM5	sp|P33992|MCM5_HUMAN DNA replication licensing factor MCM5 OS=Homo sapiens OX=9606 GN=MCM5 PE=1 SV=5		1.48294	392.681	207965	140238	392681	1000	114880	187507	118327	214580	230817	178499	1000	1000	1000	390862	419175	368004	2311200	126590	205440	122590	214570	231920	138750				421400	452300	397610
P12268;P20839	P12268	9;1	9;1	9;1	34	22	Inosine-5-monophosphate dehydrogenase 2	IMPDH2	sp|P12268|IMDH2_HUMAN Inosine-5-monophosphate dehydrogenase 2 OS=Homo sapiens OX=9606 GN=IMPDH2 PE=1 SV=2		1.47473	11.6361	1.84961e+06	1.25421e+06	3.43152e+06	294903	1.26541e+06	1.27368e+06	1.22352e+06	2.01359e+06	1.95854e+06	1.57671e+06	185171	186549	512989	3.43799e+06	3.33969e+06	3.51687e+06	21180000	1394400	1395500	1267600	2013500	1967900	1225600	173480	169050	463580	3706600	3603600	3799800
O95831	O95831	4	4	4	8	31	Apoptosis-inducing factor 1, mitochondrial	AIFM1	sp|O95831|AIFM1_HUMAN Apoptosis-inducing factor 1, mitochondrial OS=Homo sapiens OX=9606 GN=AIFM1 PE=1 SV=1		1.46785	400.128	72043.3	49080.9	400128	1000	21570.3	69480.7	56191.6	125626	89504.2	1000	1000	1000	1000	415396	414338	370651	1669100	23769	76126	58216	125620	89932					447850	447080	400470
P47914	P47914	2	2	2	25	4	60S ribosomal protein L29	RPL29	sp|P47914|RL29_HUMAN 60S ribosomal protein L29 OS=Homo sapiens OX=9606 GN=RPL29 PE=1 SV=2		1.46222	1.07162	1.40228e+07	9.59012e+06	2.58892e+07	2.4159e+07	9.68026e+06	9.8472e+06	9.24291e+06	1.52027e+07	1.41762e+07	1.26896e+07	2.4376e+07	2.42e+07	2.39011e+07	2.54877e+07	2.65295e+07	2.56504e+07	220530000	10667000	10789000	9575900	15202000	14244000	9863800	22837000	21930000	21599000	27479000	28626000	27714000
P08567	P08567	4	4	4	15	12	Pleckstrin	PLEK	sp|P08567|PLEK_HUMAN Pleckstrin OS=Homo sapiens OX=9606 GN=PLEK PE=1 SV=3		1.45953	13.3472	1.22487e+06	839227	1.43483e+06	107500	925918	809571	782191	878219	1.40379e+06	1.39261e+06	47178.7	274322	1000	1.5973e+06	1.24826e+06	1.45893e+06	11027000	1020300	887000	810370	878180	1410500	1082500	44200	248590		1722100	1346900	1576300
Q15907;P62491;P57735	Q15907;P62491	6;5;1	6;5;1	6;5;1	42	15	Ras-related protein Rab-11B;Ras-related protein Rab-11A	RAB11B;RAB11A	sp|Q15907|RB11B_HUMAN Ras-related protein Rab-11B OS=Homo sapiens OX=9606 GN=RAB11B PE=1 SV=4;sp|P62491|RB11A_HUMAN Ras-related protein Rab-11A OS=Homo sapiens OX=9606 GN=RAB11A PE=1 SV=3		1.44606	2.26265	3.08092e+06	2.13056e+06	3.05118e+06	1.3485e+06	2.1799e+06	2.04456e+06	2.16722e+06	2.80552e+06	3.24111e+06	3.19613e+06	1.42956e+06	1.27963e+06	1.33631e+06	3.16215e+06	2.80161e+06	3.18978e+06	29019000	2402100	2240100	2245300	2805400	3256600	2484400	1339300	1159600	1207600	3409200	3023000	3446400
P40939	P40939	8	8	8	25	41	Trifunctional enzyme subunit alpha, mitochondrial;Long-chain enoyl-CoA hydratase;Long chain 3-hydroxyacyl-CoA dehydrogenase	HADHA	sp|P40939|ECHA_HUMAN Trifunctional enzyme subunit alpha, mitochondrial OS=Homo sapiens OX=9606 GN=HADHA PE=1 SV=2		1.43936	2.99669	950594	660428	1.53725e+06	512982	430852	891213	659221	889729	1.07267e+06	889381	510501	521377	507069	1.42562e+06	1.58097e+06	1.60516e+06	11179000	474770	976450	682970	889690	1077800	691330	478270	472470	458230	1537000	1705900	1734300
P49411	P49411	6	6	6	32	30	Elongation factor Tu, mitochondrial	TUFM	sp|P49411|EFTU_HUMAN Elongation factor Tu, mitochondrial OS=Homo sapiens OX=9606 GN=TUFM PE=1 SV=2		1.43837	8.47795	1.46659e+06	1.01962e+06	1.89426e+06	223434	1.03745e+06	960807	1.06059e+06	1.51897e+06	1.548e+06	1.33279e+06	228593	272501	169207	1.9224e+06	1.68198e+06	2.07839e+06	14152000	1143200	1052700	1098800	1518900	1555400	1036000	214160	246940	152910	2072600	1814900	2245600
P46782	P46782	4	4	4	33	10	40S ribosomal protein S5;40S ribosomal protein S5, N-terminally processed	RPS5	sp|P46782|RS5_HUMAN 40S ribosomal protein S5 OS=Homo sapiens OX=9606 GN=RPS5 PE=1 SV=4		1.43036	2.76256	4.69645e+06	3.2834e+06	3.86183e+06	1.39792e+06	3.27914e+06	3.39545e+06	3.1756e+06	4.95162e+06	5.13705e+06	4.00069e+06	1.30232e+06	1.45531e+06	1.43612e+06	3.75549e+06	3.87767e+06	3.95233e+06	40186000	3613400	3720200	3290000	4951400	5161600	3109800	1220100	1318800	1297800	4048900	4184100	4270300
B9A064;P0DOY3;P0DOY2;P0CG04;P0CF74;A0M8Q6	B9A064;P0DOY3;P0DOY2;P0CG04;P0CF74	3;2;2;2;2;1	3;2;2;2;2;1	3;2;2;2;2;1	15	13	Immunoglobulin lambda-like polypeptide 5;Ig lambda-1 chain C regions;Ig lambda-6 chain C region	IGLL5;IGLC1;IGLC6	sp|B9A064|IGLL5_HUMAN Immunoglobulin lambda-like polypeptide 5 OS=Homo sapiens OX=9606 GN=IGLL5 PE=2 SV=2;sp|P0DOY3|IGLC3_HUMAN Immunoglobulin lambda constant 3 OS=Homo sapiens OX=9606 GN=IGLC3 PE=1 SV=1;sp|P0DOY2|IGLC2_HUMAN Immunoglobulin lambda constant		1.41905	1.00657	1.19002e+06	838599	1.15004e+06	1.14253e+06	797761	882999	835037	1.22455e+06	1.23281e+06	1.11269e+06	1.12503e+06	1.19499e+06	1.10758e+06	1.00563e+06	1.15753e+06	1.28696e+06	12901000	879080	967450	865120	1224500	1238700	864910	1054000	1082900	1000900	1084200	1249000	1390500
Q13200	Q13200	5	5	5	13	49	26S proteasome non-ATPase regulatory subunit 2	PSMD2	sp|Q13200|PSMD2_HUMAN 26S proteasome non-ATPase regulatory subunit 2 OS=Homo sapiens OX=9606 GN=PSMD2 PE=1 SV=3		1.41889	37.5573	199315	140472	481472	12819.7	161543	104733	155141	253101	225044	119801	1000	36459	1000	438742	498479	507196	2617800	178010	114750	160730	253090	226120	93123		33039		473020	537870	548000
P62280	P62280	5	5	5	30	10	40S ribosomal protein S11	RPS11	sp|P62280|RS11_HUMAN 40S ribosomal protein S11 OS=Homo sapiens OX=9606 GN=RPS11 PE=1 SV=3		1.4062	34.131	4.03728e+06	2.87106e+06	4.56817e+06	133842	3.07169e+06	3.12785e+06	2.41365e+06	3.90917e+06	3.87378e+06	4.32887e+06	101368	108012	192147	4.1355e+06	4.86356e+06	4.70545e+06	35635000	3384800	3427000	2500600	3909000	3892300	3364900	94968	97880	173640	4458600	5247900	5084000
O43175	O43175	10	10	10	60	24	D-3-phosphoglycerate dehydrogenase	PHGDH	sp|O43175|SERA_HUMAN D-3-phosphoglycerate dehydrogenase OS=Homo sapiens OX=9606 GN=PHGDH PE=1 SV=4		1.40122	13.637	4.89798e+06	3.49551e+06	6.21751e+06	455929	3.85168e+06	3.26786e+06	3.367e+06	5.00182e+06	4.95183e+06	4.74028e+06	565291	273572	528924	5.8429e+06	6.28235e+06	6.52728e+06	46361000	4244300	3580400	3488300	5001600	4975500	3684700	529600	247910	477980	6299400	6778800	7052400
P62249	P62249	3	3	3	33	11	40S ribosomal protein S16	RPS16	sp|P62249|RS16_HUMAN 40S ribosomal protein S16 OS=Homo sapiens OX=9606 GN=RPS16 PE=1 SV=2		1.39613	4.29656	4.31652e+06	3.09177e+06	4.80961e+06	1.11941e+06	3.03158e+06	2.96602e+06	3.27772e+06	4.4395e+06	4.10787e+06	4.4022e+06	1.13613e+06	1.15052e+06	1.07157e+06	4.68358e+06	4.65578e+06	5.08945e+06	40622000	3340600	3249700	3395800	4439300	4127500	3421900	1064400	1042600	968360	5049500	5023700	5498900
P26373	P26373	5	5	5	42	9	60S ribosomal protein L13	RPL13	sp|P26373|RL13_HUMAN 60S ribosomal protein L13 OS=Homo sapiens OX=9606 GN=RPL13 PE=1 SV=4		1.39166	1.95964	1.1033e+07	7.92797e+06	9.93662e+06	5.07062e+06	7.40852e+06	7.96912e+06	8.40625e+06	1.07145e+07	1.15279e+07	1.08567e+07	4.6534e+06	5.36528e+06	5.19319e+06	1.00554e+07	9.60869e+06	1.01458e+07	102430000	8163700	8731300	8709100	10714000	11583000	8439100	4359600	4862000	4693000	10841000	10368000	10962000
P36578	P36578	8	8	8	54	16	60S ribosomal protein L4	RPL4	sp|P36578|RL4_HUMAN 60S ribosomal protein L4 OS=Homo sapiens OX=9606 GN=RPL4 PE=1 SV=5		1.3909	3.72025	5.37491e+06	3.86433e+06	7.08691e+06	1.90495e+06	3.84379e+06	3.78655e+06	3.96264e+06	5.40154e+06	5.75081e+06	4.97237e+06	1.40095e+06	2.26485e+06	2.04906e+06	7.023e+06	7.04072e+06	7.197e+06	55696000	4235600	4148700	4105400	5401300	5778300	3865100	1312500	2052400	1851700	7571700	7597100	7776000
Q02543	Q02543	4	4	4	19	9	60S ribosomal protein L18a	RPL18A	sp|Q02543|RL18A_HUMAN 60S ribosomal protein L18a OS=Homo sapiens OX=9606 GN=RPL18A PE=1 SV=2		1.39048	3.09766	2.88388e+06	2.07401e+06	3.04825e+06	984047	2.21656e+06	1.76317e+06	2.24232e+06	3.16124e+06	3.08764e+06	2.40275e+06	965947	1.03337e+06	952822	3.21594e+06	2.77964e+06	3.14915e+06	27400000	2442500	1931800	2323100	3161100	3102400	1867700	904960	936440	861050	3467200	2999300	3402500
P40429;Q6NVV1	P40429;Q6NVV1	4;2	4;2	4;2	70	9	60S ribosomal protein L13a;Putative 60S ribosomal protein L13a protein RPL13AP3	RPL13A;RPL13AP3	sp|P40429|RL13A_HUMAN 60S ribosomal protein L13a OS=Homo sapiens OX=9606 GN=RPL13A PE=1 SV=2;sp|Q6NVV1|R13P3_HUMAN Putative 60S ribosomal protein L13a protein RPL13AP3 OS=Homo sapiens OX=9606 GN=RPL13AP3 PE=5 SV=1		1.38242	0.680929	1.19718e+07	8.66005e+06	8.21347e+06	1.20622e+07	7.95701e+06	8.18844e+06	9.83469e+06	1.19685e+07	1.23171e+07	1.16299e+07	1.20722e+07	1.16719e+07	1.24424e+07	7.48853e+06	9.08368e+06	8.06821e+06	121040000	8768100	8971600	10189000	11968000	12376000	9040100	11310000	10577000	11244000	8073600	9801500	8717300
P55209	P55209	2	2	2	8	14	Nucleosome assembly protein 1-like 1	NAP1L1	sp|P55209|NP1L1_HUMAN Nucleosome assembly protein 1-like 1 OS=Homo sapiens OX=9606 GN=NAP1L1 PE=1 SV=1		1.38241	755.309	500497	362047	755309	1000	373326	293289	419526	628178	422391	450923	1000	1000	1000	778154	822772	665001	5015700	411380	321340	434640	628150	424410	350510				838950	887790	718500
P30153;P30154	P30153	8;2	8;2	8;2	27	32	Serine/threonine-protein phosphatase 2A 65 kDa regulatory subunit A alpha isoform	PPP2R1A	sp|P30153|2AAA_HUMAN Serine/threonine-protein phosphatase 2A 65 kDa regulatory subunit A alpha isoform OS=Homo sapiens OX=9606 GN=PPP2R1A PE=1 SV=4		1.38045	103.702	715163	518064	1.42112e+06	13703.9	504577	516008	533606	695021	790531	659937	1000	7758.69	32353.1	1.34019e+06	1.4375e+06	1.48568e+06	8313900	556010	565360	552830	694990	794310	512980		7030.9	29237	1444900	1551100	1605200
Q07955	Q07955	5	5	5	30	13	Serine/arginine-rich splicing factor 1	SRSF1	sp|Q07955|SRSF1_HUMAN Serine/arginine-rich splicing factor 1 OS=Homo sapiens OX=9606 GN=SRSF1 PE=1 SV=2		1.37965	0.954593	1.50618e+06	1.09172e+06	2.06153e+06	2.15959e+06	983816	1.08229e+06	1.20904e+06	1.58657e+06	1.62235e+06	1.30963e+06	3.75306e+06	1.44008e+06	1.28563e+06	3.03507e+06	1.53602e+06	1.61349e+06	20413000	1084100	1185800	1252600	1586500	1630100	1018000	3516100	1305000	1161800	3272200	1657400	1743300
P15880	P15880	5	5	5	35	18	40S ribosomal protein S2	RPS2	sp|P15880|RS2_HUMAN 40S ribosomal protein S2 OS=Homo sapiens OX=9606 GN=RPS2 PE=1 SV=2		1.37463	3.65514	3.96844e+06	2.88691e+06	4.34066e+06	1.18755e+06	2.8882e+06	2.79635e+06	2.97618e+06	4.15338e+06	4.14837e+06	3.60355e+06	922781	1.08125e+06	1.55862e+06	4.36191e+06	4.4063e+06	4.25378e+06	37758000	3182600	3063800	3083400	4153200	4168200	2801100	864520	979830	1408500	4702700	4754500	4596000
P60891;P21108;P11908	P60891;P21108;P11908	4;3;2	4;3;2	4;3;2	7	16	Ribose-phosphate pyrophosphokinase 1;Ribose-phosphate pyrophosphokinase 3;Ribose-phosphate pyrophosphokinase 2	PRPS1;PRPS1L1;PRPS2	sp|P60891|PRPS1_HUMAN Ribose-phosphate pyrophosphokinase 1 OS=Homo sapiens OX=9606 GN=PRPS1 PE=1 SV=2;sp|P21108|PRPS3_HUMAN Ribose-phosphate pyrophosphokinase 3 OS=Homo sapiens OX=9606 GN=PRPS1L1 PE=1 SV=2;sp|P11908|PRPS2_HUMAN Ribose-phosphate pyrophospho		1.371	41.3147	489884	357318	997795	24151.1	496055	249315	326584	717492	346354	405807	70453.2	1000	1000	1.40141e+06	924669	667305	5834700	546620	273160	338350	717460	348010	315440	66005			1510900	997740	720990
Q02878	Q02878	8	8	8	42	13	60S ribosomal protein L6	RPL6	sp|Q02878|RL6_HUMAN 60S ribosomal protein L6 OS=Homo sapiens OX=9606 GN=RPL6 PE=1 SV=3		1.3701	8.35757	3.94878e+06	2.88212e+06	5.83627e+06	698322	2.96034e+06	2.82346e+06	2.86257e+06	4.33619e+06	4.14409e+06	3.36607e+06	748220	846825	499920	5.4295e+06	5.11926e+06	6.96006e+06	41255000	3262100	3093500	2965700	4336000	4163900	2616500	700980	767390	451770	5853700	5523800	7520000
P05089	P05089	3	3	3	6	17	Arginase-1	ARG1	sp|P05089|ARGI1_HUMAN Arginase-1 OS=Homo sapiens OX=9606 GN=ARG1 PE=1 SV=2		1.36861	0.652463	588236	429807	156086	239226	280607	318060	690755	427449	698820	638440	306437	122700	288541	120134	140646	207478	4163700	309210	348480	715640	427430	702160	496270	287090	111190	260750	129520	151760	224170
P25398	P25398	2	2	2	13	7	40S ribosomal protein S12	RPS12	sp|P25398|RS12_HUMAN 40S ribosomal protein S12 OS=Homo sapiens OX=9606 GN=RPS12 PE=1 SV=3		1.36301	5.56407	1.59223e+06	1.16816e+06	2.53785e+06	456114	973924	1.53928e+06	991288	1.58697e+06	1.7365e+06	1.45321e+06	549493	286472	532376	2.63846e+06	2.6904e+06	2.2847e+06	17720000	1073200	1686500	1027000	1586900	1744800	1129600	514800	259600	481100	2844600	2903000	2468500
P11940;Q9H361;Q4VXU2;Q13310;Q5JQF8	P11940;Q9H361	7;4;3;2;1	7;4;3;2;1	7;4;3;2;1	23	36	Polyadenylate-binding protein 1;Polyadenylate-binding protein 3	PABPC1;PABPC3	sp|P11940|PABP1_HUMAN Polyadenylate-binding protein 1 OS=Homo sapiens OX=9606 GN=PABPC1 PE=1 SV=2;sp|Q9H361|PABP3_HUMAN Polyadenylate-binding protein 3 OS=Homo sapiens OX=9606 GN=PABPC3 PE=1 SV=2		1.36202	29.3426	602647	442465	1.0804e+06	36820.3	445172	421607	460616	584396	729911	493634	70957	15893.9	23610	1.18678e+06	908053	1.14637e+06	6731300	490550	461930	477210	584370	733400	383710	66477	14403	21336	1279500	979810	1238600
P62910	P62910	2	2	2	30	7	60S ribosomal protein L32	RPL32	sp|P62910|RL32_HUMAN 60S ribosomal protein L32 OS=Homo sapiens OX=9606 GN=RPL32 PE=1 SV=2		1.36031	0.951598	5.36249e+06	3.94212e+06	5.0241e+06	5.27964e+06	4.10878e+06	3.96507e+06	3.75251e+06	5.44754e+06	5.59217e+06	5.04775e+06	5.43633e+06	5.14932e+06	5.25327e+06	4.99681e+06	4.95198e+06	5.12351e+06	58522000	4527600	4344300	3887700	5447300	5618900	3923700	5093100	4666300	4747300	5387200	5343300	5535700
P60866	P60866	3	3	3	12	5	40S ribosomal protein S20	RPS20	sp|P60866|RS20_HUMAN 40S ribosomal protein S20 OS=Homo sapiens OX=9606 GN=RPS20 PE=1 SV=1		1.35361	13.4069	8.35071e+06	6.16921e+06	1.02139e+07	761839	6.38868e+06	5.98572e+06	6.13324e+06	7.41623e+06	8.84283e+06	8.79308e+06	1.17317e+06	1.11135e+06	1000	9.89214e+06	9.23502e+06	1.15146e+07	78266000	7039900	6558200	6354200	7415900	8885100	6835000	1099100	1007100		10665000	9964800	12441000
P23396	P23396	6	6	6	38	19	40S ribosomal protein S3	RPS3	sp|P23396|RS3_HUMAN 40S ribosomal protein S3 OS=Homo sapiens OX=9606 GN=RPS3 PE=1 SV=2		1.35186	6.74312	2.16591e+06	1.60217e+06	2.85845e+06	423906	1.49673e+06	1.84978e+06	1.46e+06	2.55801e+06	1.88509e+06	2.05463e+06	515945	430050	325722	3.13692e+06	2.34082e+06	3.0976e+06	21660000	1649300	2026700	1512600	2557900	1894100	1597100	483370	389710	294350	3382000	2525800	3346800
P62263	P62263	3	3	3	23	4	40S ribosomal protein S14	RPS14	sp|P62263|RS14_HUMAN 40S ribosomal protein S14 OS=Homo sapiens OX=9606 GN=RPS14 PE=1 SV=3		1.35014	10.9404	8.29889e+06	6.14668e+06	1.00756e+07	920960	5.43672e+06	7.22462e+06	5.77871e+06	8.61378e+06	8.52645e+06	7.75643e+06	941140	892731	929008	1.04728e+07	1.00378e+07	9.71632e+06	78253000	5990900	7915600	5986900	8613400	8567200	6029200	881720	808990	839530	11291000	10831000	10498000
P61247	P61247	5	5	5	26	17	40S ribosomal protein S3a	RPS3A	sp|P61247|RS3A_HUMAN 40S ribosomal protein S3a OS=Homo sapiens OX=9606 GN=RPS3A PE=1 SV=2		1.34427	2.69106	3.52685e+06	2.62362e+06	4.12949e+06	1.53452e+06	2.59517e+06	2.80028e+06	2.47542e+06	3.60716e+06	3.37318e+06	3.60021e+06	1.52765e+06	1.48952e+06	1.5864e+06	4.12984e+06	4.08582e+06	4.1728e+06	35872000	2859700	3068100	2564600	3607000	3389300	2798500	1431200	1349800	1433600	4452500	4408700	4508500
Q9UL46	Q9UL46	4	4	4	30	14	Proteasome activator complex subunit 2	PSME2	sp|Q9UL46|PSME2_HUMAN Proteasome activator complex subunit 2 OS=Homo sapiens OX=9606 GN=PSME2 PE=1 SV=4		1.34171	12.1203	675262	503284	1.34157e+06	110688	462904	536836	510113	536094	935658	554035	166438	89152.8	76472.5	1.51828e+06	960591	1.54584e+06	8182900	510090	588180	528490	536070	940130	430660	155930	80790	69107	1636900	1036500	1670200
Q8NBJ5	Q8NBJ5	3	3	3	6	32	Procollagen galactosyltransferase 1	COLGALT1	sp|Q8NBJ5|GT251_HUMAN Procollagen galactosyltransferase 1 OS=Homo sapiens OX=9606 GN=COLGALT1 PE=1 SV=1		1.34075	138.543	58189	43400.3	138543	1000	57056.1	20849	52296	39060.7	85467.5	50038.8	1000	1000	1000	122768	133556	159304	752320	62872	22843	54180	39059	85876	38896				132360	144110	172120
P62851	P62851	3	3	3	28	5	40S ribosomal protein S25	RPS25	sp|P62851|RS25_HUMAN 40S ribosomal protein S25 OS=Homo sapiens OX=9606 GN=RPS25 PE=1 SV=1		1.34052	2.31593	6.49935e+06	4.84839e+06	6.35993e+06	2.74617e+06	4.51016e+06	5.31844e+06	4.71658e+06	6.55089e+06	6.72048e+06	6.22668e+06	2.65695e+06	2.39804e+06	3.18352e+06	6.15975e+06	6.49773e+06	6.42232e+06	61957000	4969900	5827100	4886500	6550600	6752600	4840100	2489200	2173100	2876900	6641000	7011200	6939000
P49736	P49736	4	4	4	16	44	DNA replication licensing factor MCM2	MCM2	sp|P49736|MCM2_HUMAN DNA replication licensing factor MCM2 OS=Homo sapiens OX=9606 GN=MCM2 PE=1 SV=4		1.34001	325.726	166792	124471	325726	1000	105805	132863	134746	197979	134796	167602	1000	1000	1000	290169	356063	330945	1920100	116590	145570	139600	197970	135440	130280				312840	384200	357570
P62750	P62750	5	5	5	45	6	60S ribosomal protein L23a	RPL23A	sp|P62750|RL23A_HUMAN 60S ribosomal protein L23a OS=Homo sapiens OX=9606 GN=RPL23A PE=1 SV=1		1.33836	0.911975	1.586e+07	1.18504e+07	1.06304e+07	1.16564e+07	1.17049e+07	1.21737e+07	1.16725e+07	1.61457e+07	1.65589e+07	1.48755e+07	9.47129e+06	1.26749e+07	1.28231e+07	1.06768e+07	1.04965e+07	1.07178e+07	149040000	12898000	13338000	12093000	16145000	16638000	11563000	8873300	11486000	11588000	11511000	11326000	11580000
Q9NQC3	Q9NQC3	2	2	2	3	45	Reticulon-4	RTN4	sp|Q9NQC3|RTN4_HUMAN Reticulon-4 OS=Homo sapiens OX=9606 GN=RTN4 PE=1 SV=2		1.33689	9.70146	134888	100897	229733	23680.2	102729	107298	92663.7	133956	135512	135196	18535.3	34886.4	17619	212442	246009	230746	1510700	113200	117560	96002	133950	136160	105090	17365	31614	15922	229040	265450	249310
Q16543	Q16543	3	3	3	24	14	Hsp90 co-chaperone Cdc37;Hsp90 co-chaperone Cdc37, N-terminally processed	CDC37	sp|Q16543|CDC37_HUMAN Hsp90 co-chaperone Cdc37 OS=Homo sapiens OX=9606 GN=CDC37 PE=1 SV=1		1.32312	3.04131	1.12852e+06	852929	1.50888e+06	496129	927007	764109	867671	1.21905e+06	1.13697e+06	1.02956e+06	506605	509492	472289	1.52802e+06	1.4528e+06	1.54584e+06	12168000	1021500	837190	898930	1219000	1142400	800290	474620	461700	426800	1647400	1567600	1670200
P17812	P17812	5	5	5	15	30	CTP synthase 1	CTPS1	sp|P17812|PYRG1_HUMAN CTP synthase 1 OS=Homo sapiens OX=9606 GN=CTPS1 PE=1 SV=2		1.32096	465.245	312109	236275	465245	1000	222527	230185	256113	344435	390275	201617	1000	1000	1000	388683	496792	510260	3162400	245210	252200	265340	344420	392140	156720				419050	536050	551310
Q9Y2W1	Q9Y2W1	2	2	2	6	42	Thyroid hormone receptor-associated protein 3	THRAP3	sp|Q9Y2W1|TR150_HUMAN Thyroid hormone receptor-associated protein 3 OS=Homo sapiens OX=9606 GN=THRAP3 PE=1 SV=2		1.32068	1.22097	146347	110812	187856	153857	157804	93324.3	81305.9	123955	153078	162006	188331	191316	81925.8	168106	207910	187551	1796100	173890	102250	84235	123950	153810	125930	176440	173370	74035	181240	224340	202640
Q9Y6E2	Q9Y6E2	4	4	3	14	27	Basic leucine zipper and W2 domain-containing protein 2	BZW2	sp|Q9Y6E2|BZW2_HUMAN Basic leucine zipper and W2 domain-containing protein 2 OS=Homo sapiens OX=9606 GN=BZW2 PE=1 SV=1		1.31978	12.0529	344267	260851	650420	53963.7	340756	225037	216761	321854	441480	269466	30530.6	86186.5	45174	684955	623573	642732	4074800	375490	246560	224570	321840	443590	209460	28603	78102	40823	738470	672850	694440
Q15019	Q15019	2	2	2	6	21	Septin-2	2021-09-02	sp|Q15019|SEPT2_HUMAN Septin-2 OS=Homo sapiens OX=9606 GN=SEPTIN2 PE=1 SV=1		1.31751	309.579	151408	114921	309579	1000	89223.2	85069.8	170469	72198.2	204622	177405	1000	1000	1000	306002	289085	333648	1786200	98318	93206	176610	72195	205600	137900				329910	311930	360490
O14979	O14979	2	2	2	3	20	Heterogeneous nuclear ribonucleoprotein D-like	HNRNPDL	sp|O14979|HNRDL_HUMAN Heterogeneous nuclear ribonucleoprotein D-like OS=Homo sapiens OX=9606 GN=HNRNPDL PE=1 SV=3		1.31452	13.5803	234442	178348	653814	48144.3	87165	365475	82403.3	108665	98609.7	496053	41275	47657.4	55500.6	567752	792791	600898	3424000	96050	400430	85372	108660	99081	385590	38669	43187	50155	612110	855440	649240
O60488	O60488	4	4	2	6	35	Long-chain-fatty-acid--CoA ligase 4	ACSL4	sp|O60488|ACSL4_HUMAN Long-chain-fatty-acid--CoA ligase 4 OS=Homo sapiens OX=9606 GN=ACSL4 PE=1 SV=2		1.31115	583.528	229772	175245	583528	1000	165509	257593	102633	326644	122216	240456	1000	1000	1000	462579	654555	633449	3096700	182380	282230	106330	326630	122800	186910				498720	706280	684410
P53621	P53621	4	4	4	16	70	Coatomer subunit alpha;Xenin;Proxenin	COPA	sp|P53621|COPA_HUMAN Coatomer subunit alpha OS=Homo sapiens OX=9606 GN=COPA PE=1 SV=2		1.31046	185.426	124548	95041.8	185426	1000	92845.9	113267	79012.5	104075	135224	134347	1000	1000	1000	150316	198550	207414	1253000	102310	124100	81859	104070	135870	104430				162060	214240	224100
P78347	P78347	2	2	2	5	48	General transcription factor II-I	GTF2I	sp|P78347|GTF2I_HUMAN General transcription factor II-I OS=Homo sapiens OX=9606 GN=GTF2I PE=1 SV=2		1.2989	46.1481	82022	63147.5	46148.1	1000	84347.2	33405.1	71690.3	101575	111607	32884.9	1000	1000	1000	40822.6	44450.4	53171.4	592520	92945	36600	74273	101570	112140	25562				44012	47963	57449
Q9Y490;Q9Y4G6	Q9Y490	18;1	18;1	18;1	49	133	Talin-1	TLN1	sp|Q9Y490|TLN1_HUMAN Talin-1 OS=Homo sapiens OX=9606 GN=TLN1 PE=1 SV=3		1.29395	557.832	135540	104750	557832	1000	123365	97979.1	92905	155887	133850	116884	1000	1000	1000	517851	599551	556092	2526800	135940	107350	96252	155880	134490	90856				558310	646930	600830
P04406;O14556	P04406	9;1	9;1	9;1	101	17	Glyceraldehyde-3-phosphate dehydrogenase	GAPDH	sp|P04406|G3P_HUMAN Glyceraldehyde-3-phosphate dehydrogenase OS=Homo sapiens OX=9606 GN=GAPDH PE=1 SV=3		1.29062	5.20882	1.14053e+07	8.83707e+06	4.48844e+07	8.61699e+06	8.79082e+06	8.66387e+06	9.05653e+06	1.12195e+07	1.23838e+07	1.06125e+07	8.2583e+06	8.70373e+06	8.88895e+06	4.48082e+07	4.41251e+07	4.57198e+07	229450000	9686900	9492500	9382800	11219000	12443000	8249300	7736900	7887300	8032800	48309000	47612000	49398000
P13010	P13010	3	3	3	9	38	X-ray repair cross-complementing protein 5	XRCC5	sp|P13010|XRCC5_HUMAN X-ray repair cross-complementing protein 5 OS=Homo sapiens OX=9606 GN=XRCC5 PE=1 SV=3		1.28326	151.608	125463	97768.6	151608	1000	103373	112728	77204.6	106835	134796	134759	1000	1000	1000	167392	109284	178148	1155300	113910	123510	79986	106830	135440	104750				180470	117920	192480
O00487	O00487	2	2	2	5	15	26S proteasome non-ATPase regulatory subunit 14	PSMD14	sp|O00487|PSDE_HUMAN 26S proteasome non-ATPase regulatory subunit 14 OS=Homo sapiens OX=9606 GN=PSMD14 PE=1 SV=1		1.27145	717.512	200167	157432	717512	1000	158204	150843	163249	220400	166982	213118	1000	1000	1000	748510	679855	724170	3385600	174330	165270	169130	220390	167780	165660				806990	733580	782430
P12956	P12956	4	4	4	8	32	X-ray repair cross-complementing protein 6	XRCC6	sp|P12956|XRCC6_HUMAN X-ray repair cross-complementing protein 6 OS=Homo sapiens OX=9606 GN=XRCC6 PE=1 SV=2		1.26895	480.695	406135	320056	480695	1000	315436	317385	327347	348625	524423	345355	1000	1000	1000	449807	495318	496960	3734800	347590	347740	339140	348610	526930	268450				484950	534460	536940
Q12905	Q12905	5	5	5	24	19	Interleukin enhancer-binding factor 2	ILF2	sp|Q12905|ILF2_HUMAN Interleukin enhancer-binding factor 2 OS=Homo sapiens OX=9606 GN=ILF2 PE=1 SV=2		1.26695	76.3635	934436	737546	1.86071e+06	24366.4	888166	571546	752925	882609	916977	1.00372e+06	1000	71099.3	1000	1.88493e+06	1.62768e+06	2.06951e+06	11058000	978700	626210	780050	882570	921360	780210		64430		2032200	1756300	2236000
P07686	P07686	2	2	2	5	29	Beta-hexosaminidase subunit beta;Beta-hexosaminidase subunit beta chain B;Beta-hexosaminidase subunit beta chain A	HEXB	sp|P07686|HEXB_HUMAN Beta-hexosaminidase subunit beta OS=Homo sapiens OX=9606 GN=HEXB PE=1 SV=3		1.26436	45.8165	44749.2	35392.7	289811	6325.48	1000	49260.6	55917.5	25324.1	58400.9	50522.6	1000	16976.4	1000	292377	287918	289139	1188800		53972	57932	25323	58680	39272		15384		315220	310670	312400
Q13523	Q13523	3	3	3	7	41	Serine/threonine-protein kinase PRP4 homolog	PRPF4B	sp|Q13523|PRP4B_HUMAN Serine/threonine-protein kinase PRP4 homolog OS=Homo sapiens OX=9606 GN=PRPF4B PE=1 SV=3		1.26196	1.33125	94180	74630.2	42661.4	32046.1	81894.2	58273.6	83722.8	108825	109526	64188.8	35985	33583.2	26570.1	66310.3	1000	60673.8	734790	90242	63847	86739	108820	110050	49895	33713	30433	24011	71491		65555
O15355	O15355	2	2	2	5	25	Protein phosphatase 1G	PPM1G	sp|O15355|PPM1G_HUMAN Protein phosphatase 1G OS=Homo sapiens OX=9606 GN=PPM1G PE=1 SV=1		1.25992	12.0895	66200	52543.2	114898	9503.96	39466.1	45921	72242.4	75912.4	60088.8	62598.7	26511.9	1000	1000	121201	87040.7	136452	750450	43489	50313	74845	75909	60376	48659	24838			130670	93919	147430
P83731	P83731	5	5	5	26	8	60S ribosomal protein L24	RPL24	sp|P83731|RL24_HUMAN 60S ribosomal protein L24 OS=Homo sapiens OX=9606 GN=RPL24 PE=1 SV=1		1.25596	5.39347	3.6749e+06	2.92597e+06	6.07507e+06	1.12637e+06	2.66858e+06	3.00208e+06	3.10726e+06	3.71506e+06	3.85298e+06	3.45664e+06	578057	1.24189e+06	1.55917e+06	4.58953e+06	6.4918e+06	7.14388e+06	42470000	2940600	3289200	3219200	3714900	3871400	2686900	541560	1125400	1409000	4948100	7004800	7718600
P63244	P63244	5	5	5	24	20	Guanine nucleotide-binding protein subunit beta-2-like 1;Guanine nucleotide-binding protein subunit beta-2-like 1, N-terminally processed	GNB2L1	sp|P63244|RACK1_HUMAN Receptor of activated protein C kinase 1 OS=Homo sapiens OX=9606 GN=RACK1 PE=1 SV=3		1.24844	22.9263	1.54211e+06	1.23523e+06	2.31965e+06	101178	1.32948e+06	1.20943e+06	1.16677e+06	1.47367e+06	1.58572e+06	1.56693e+06	100519	98707	104309	2.26105e+06	2.33646e+06	2.36142e+06	16072000	1465000	1325100	1208800	1473600	1593300	1218000	94173	89448	94262	2437700	2521100	2551400
Q15365	Q15365	6	6	5	28	17	Poly(rC)-binding protein 1	PCBP1	sp|Q15365|PCBP1_HUMAN Poly(rC)-binding protein 1 OS=Homo sapiens OX=9606 GN=PCBP1 PE=1 SV=2		1.24428	9.22036	2.33921e+06	1.87997e+06	4.92493e+06	534136	1.95393e+06	1.7921e+06	1.89387e+06	2.2833e+06	2.5324e+06	2.20194e+06	765394	458907	378108	4.81881e+06	5.06597e+06	4.89e+06	30037000	2153100	1963500	1962100	2283200	2544500	1711600	717070	415860	341690	5195300	5466300	5283400
P62913	P62913	3	3	3	25	10	60S ribosomal protein L11	RPL11	sp|P62913|RL11_HUMAN 60S ribosomal protein L11 OS=Homo sapiens OX=9606 GN=RPL11 PE=1 SV=2		1.23966	10.817	1.98169e+06	1.59858e+06	2.39457e+06	221371	2.24641e+06	1.2756e+06	1.27371e+06	2.03609e+06	1.9669e+06	1.94207e+06	1000	245300	417812	1.70128e+06	1.95751e+06	3.52492e+06	19069000	2475400	1397600	1319600	2036000	1976300	1509600		222290	377570	1834200	2112200	3808500
P04040	P04040	12	12	12	61	29	Catalase	CAT	sp|P04040|CATA_HUMAN Catalase OS=Homo sapiens OX=9606 GN=CAT PE=1 SV=3		1.23924	0.736125	9.98405e+08	8.05657e+08	9.111e+08	1.2377e+09	8.01382e+08	7.99395e+08	8.16196e+08	9.79123e+08	9.87719e+08	1.02837e+09	1.26561e+09	1.21276e+09	1.23472e+09	8.98724e+08	9.30008e+08	9.04568e+08	11726000000	883070000	875850000	845600000	979080000	992440000	799370000	1185700000	1099000000	1115800000	968940000	1003500000	977340000
P26599	P26599	7	7	7	18	19	Polypyrimidine tract-binding protein 1	PTBP1	sp|P26599|PTBP1_HUMAN Polypyrimidine tract-binding protein 1 OS=Homo sapiens OX=9606 GN=PTBP1 PE=1 SV=1		1.23205	11.1722	972139	789042	1.93083e+06	172824	614257	780502	972369	578416	824718	1.51328e+06	195589	1000	321882	2.00115e+06	1.7122e+06	2.07913e+06	11848000	676870	855150	1007400	578390	828660	1176300	183240		290880	2157500	1847500	2246400
P47756	P47756	3	3	3	12	17	F-actin-capping protein subunit beta	CAPZB	sp|P47756|CAPZB_HUMAN F-actin-capping protein subunit beta OS=Homo sapiens OX=9606 GN=CAPZB PE=1 SV=4		1.22919	74.2576	555254	451724	1.09711e+06	14774.3	517926	423222	414024	456270	626217	583276	1000	42323	1000	1.08002e+06	1.12203e+06	1.08927e+06	6592600	570720	463700	428940	456250	629210	453390		38353		1164400	1210700	1176900
Q02790	Q02790	3	3	3	10	31	Peptidyl-prolyl cis-trans isomerase FKBP4;Peptidyl-prolyl cis-trans isomerase FKBP4, N-terminally processed	FKBP4	sp|Q02790|FKBP4_HUMAN Peptidyl-prolyl cis-trans isomerase FKBP4 OS=Homo sapiens OX=9606 GN=FKBP4 PE=1 SV=3		1.2252	41.2842	186966	152601	354217	8579.96	188151	137618	132033	198119	201726	161054	1000	23739.9	1000	362396	378333	321921	2189200	207330	150780	136790	198110	202690	125190		21513		390710	408230	347820
P32969	P32969	5	5	5	24	9	60S ribosomal protein L9	RPL9	sp|P32969|RL9_HUMAN 60S ribosomal protein L9 OS=Homo sapiens OX=9606 GN=RPL9 PE=1 SV=1		1.22482	4.84801	4.13763e+06	3.37816e+06	5.67501e+06	1.17059e+06	4.05033e+06	3.43999e+06	2.64414e+06	4.00188e+06	4.23048e+06	4.18054e+06	1.23444e+06	1.49747e+06	779852	6.12153e+06	5.51721e+06	5.38627e+06	44064000	4463200	3769000	2739400	4001700	4250700	3249600	1156500	1357000	704740	6599800	5953200	5819600
P54819	P54819	6	6	6	27	14	Adenylate kinase 2, mitochondrial;Adenylate kinase 2, mitochondrial, N-terminally processed	AK2	sp|P54819|KAD2_HUMAN Adenylate kinase 2, mitochondrial OS=Homo sapiens OX=9606 GN=AK2 PE=1 SV=2		1.22241	15.8695	1.10531e+06	904208	3.50791e+06	221048	1.17784e+06	599183	935604	1.09305e+06	1.16284e+06	1.06004e+06	288964	242850	131329	3.461e+06	3.45099e+06	3.61174e+06	17976000	1297900	656490	969310	1093000	1168400	823990	270720	220070	118680	3731400	3723700	3902300
Q9HAV4	Q9HAV4	3	3	3	8	62	Exportin-5	XPO5	sp|Q9HAV4|XPO5_HUMAN Exportin-5 OS=Homo sapiens OX=9606 GN=XPO5 PE=1 SV=1		1.22058	81.9713	41175.9	33734.6	81971.3	1000	37949.7	31534.9	31719.3	47578.1	58031.6	17918.1	1000	1000	1000	101834	54266.7	89813.5	494430	41818	34551	32862	47576	58309	13928				109790	58555	97039
P31943;P55795	P31943;P55795	5;3	5;3	3;2	34	18	Heterogeneous nuclear ribonucleoprotein H;Heterogeneous nuclear ribonucleoprotein H, N-terminally processed;Heterogeneous nuclear ribonucleoprotein H2	HNRNPH1;HNRNPH2	sp|P31943|HNRH1_HUMAN Heterogeneous nuclear ribonucleoprotein H OS=Homo sapiens OX=9606 GN=HNRNPH1 PE=1 SV=4;sp|P55795|HNRH2_HUMAN Heterogeneous nuclear ribonucleoprotein H2 OS=Homo sapiens OX=9606 GN=HNRNPH2 PE=1 SV=1		1.22011	13.3092	2.15742e+06	1.76821e+06	5.48303e+06	411972	1.54247e+06	1.2129e+06	2.54926e+06	2.09479e+06	2.53021e+06	1.84725e+06	499187	401844	334885	5.72455e+06	5.27959e+06	5.44495e+06	30629000	1699700	1328900	2641100	2094700	2542300	1435900	467670	364150	302630	6171800	5696800	5883000
P55084	P55084	3	3	3	13	26	Trifunctional enzyme subunit beta, mitochondrial;3-ketoacyl-CoA thiolase	HADHB	sp|P55084|ECHB_HUMAN Trifunctional enzyme subunit beta, mitochondrial OS=Homo sapiens OX=9606 GN=HADHB PE=1 SV=3		1.20888	20.0744	339922	281187	593156	29548	299709	293983	249868	351226	333954	334587	28121.5	27413.5	33108.9	592156	583972	603341	3859600	330260	322100	258870	351210	335550	260080	26346	24842	29920	638420	630120	651880
P56192	P56192	4	4	4	19	41	Methionine--tRNA ligase, cytoplasmic	MARS	sp|P56192|SYMC_HUMAN Methionine--tRNA ligase, cytoplasmic OS=Homo sapiens OX=9606 GN=MARS1 PE=1 SV=2		1.20842	302.185	110353	91320.1	302185	1000	68279.1	125935	79746	96068.3	75376.7	159613	1000	1000	1000	285986	303534	317035	1570100	75239	137980	82619	96064	75737	124070				308330	327520	342540
P41252	P41252	4	4	4	13	58	Isoleucine--tRNA ligase, cytoplasmic	IARS	sp|P41252|SYIC_HUMAN Isoleucine--tRNA ligase, cytoplasmic OS=Homo sapiens OX=9606 GN=IARS1 PE=1 SV=2		1.20362	270.261	195495	162422	270261	1000	188559	147293	151415	305174	199964	81346.6	1000	1000	1000	312755	234694	263335	1970300	207780	161380	156870	305160	200920	63232				337190	253240	284520
P07900;Q58FG0;Q14568	P07900	19;5;4	11;2;2	11;2;2	199	33	Heat shock protein HSP 90-alpha	HSP90AA1	sp|P07900|HS90A_HUMAN Heat shock protein HSP 90-alpha OS=Homo sapiens OX=9606 GN=HSP90AA1 PE=1 SV=5		1.20335	11.5066	1.84441e+07	1.53273e+07	3.33563e+07	2.89887e+06	1.4961e+07	1.60965e+07	1.49243e+07	1.86758e+07	1.89315e+07	1.77251e+07	2.76508e+06	3.08719e+06	2.84436e+06	3.34264e+07	3.34608e+07	3.31815e+07	217010000	16486000	17636000	15462000	18675000	19022000	13778000	2590500	2797600	2570400	36038000	36105000	35851000
P81605	P81605	4	4	4	40	5	Dermcidin;Survival-promoting peptide;DCD-1	DCD	sp|P81605|DCD_HUMAN Dermcidin OS=Homo sapiens OX=9606 GN=DCD PE=1 SV=2		1.19676	2.35923	6.71558e+07	5.61145e+07	8.51496e+07	3.60921e+07	5.44996e+07	5.6879e+07	5.69648e+07	6.6928e+07	6.66454e+07	6.78939e+07	3.45258e+07	3.73616e+07	3.63888e+07	8.42515e+07	8.68962e+07	8.4301e+07	742820000	60055000	62319000	59017000	66925000	66964000	52775000	32346000	33857000	32884000	90834000	93763000	91083000
P35998	P35998	4	4	4	13	28	26S protease regulatory subunit 7	PSMC2	sp|P35998|PRS7_HUMAN 26S proteasome regulatory subunit 7 OS=Homo sapiens OX=9606 GN=PSMC2 PE=1 SV=3		1.19497	116.341	284998	238498	568802	4889.07	247910	231490	236094	257051	287565	310376	1000	12667.2	1000	573336	585149	547920	3411700	273180	253630	244600	257040	288940	241260		11479		618130	631390	592000
P62861	P62861	2	2	2	17	2	40S ribosomal protein S30	FAU	sp|P62861|RS30_HUMAN 40S ribosomal protein S30 OS=Homo sapiens OX=9606 GN=FAU PE=1 SV=1		1.19212	0.696748	3.64034e+07	3.05368e+07	4.81577e+07	6.91178e+07	3.0657e+07	3.11626e+07	2.97908e+07	3.74537e+07	3.6404e+07	3.53524e+07	6.85191e+07	6.87047e+07	7.01296e+07	4.63961e+07	4.78266e+07	5.02504e+07	546050000	33782000	34143000	30864000	37452000	36578000	27480000	64193000	62260000	63375000	50021000	51606000	54293000
P63151;Q66LE6;Q00005	P63151	3;1;1	3;1;1	3;1;1	8	24	Serine/threonine-protein phosphatase 2A 55 kDa regulatory subunit B alpha isoform	PPP2R2A	sp|P63151|2ABA_HUMAN Serine/threonine-protein phosphatase 2A 55 kDa regulatory subunit B alpha isoform OS=Homo sapiens OX=9606 GN=PPP2R2A PE=1 SV=1		1.18852	18.7201	35232.9	29644.3	275032	14691.8	28202.2	31942.9	28787.9	36704.6	31023.7	37970.4	32420.9	10654.3	1000	333328	196168	295599	1123700	31077	34998	29825	36703	31172	29515	30374	9654.9		359370	211670	319380
P18621	P18621	4	4	4	33	9	60S ribosomal protein L17	RPL17	sp|P18621|RL17_HUMAN 60S ribosomal protein L17 OS=Homo sapiens OX=9606 GN=RPL17 PE=1 SV=3		1.18062	1.04721	5.36549e+06	4.54463e+06	8.64966e+06	8.25971e+06	4.14934e+06	4.81663e+06	4.66793e+06	5.28503e+06	5.38725e+06	5.42418e+06	8.33238e+06	7.89376e+06	8.55299e+06	7.92939e+06	9.10027e+06	8.91934e+06	80294000	4572300	5277300	4836100	5284800	5413000	4216300	7806300	7153300	7729200	8548900	9819400	9636900
P08238;Q58FF7	P08238	26;11	26;11	14;5	245	33	Heat shock protein HSP 90-beta	HSP90AB1	sp|P08238|HS90B_HUMAN Heat shock protein HSP 90-beta OS=Homo sapiens OX=9606 GN=HSP90AB1 PE=1 SV=4		1.17733	10.2853	2.52713e+07	2.14648e+07	4.62087e+07	4.49267e+06	2.02217e+07	2.20045e+07	2.21684e+07	2.56101e+07	2.64386e+07	2.37651e+07	4.35314e+06	4.45598e+06	4.66889e+06	4.64768e+07	4.5986e+07	4.61632e+07	301950000	22283000	24109000	22967000	25609000	26565000	18473000	4078300	4038000	4219200	50108000	49620000	49877000
Q9Y617	Q9Y617	7	7	7	33	20	Phosphoserine aminotransferase	PSAT1	sp|Q9Y617|SERC_HUMAN Phosphoserine aminotransferase OS=Homo sapiens OX=9606 GN=PSAT1 PE=1 SV=2		1.17426	1.50278	2.47976e+06	2.11176e+06	3.08729e+06	2.05439e+06	2.09541e+06	2.0964e+06	2.14348e+06	2.91433e+06	2.40819e+06	2.11677e+06	1.99912e+06	2.03587e+06	2.12818e+06	3.10816e+06	2.86018e+06	3.29354e+06	29443000	2309000	2296900	2220700	2914200	2419700	1645400	1872900	1844900	1923200	3351000	3086200	3558500
CON__P02663	CON__P02663	2	2	2	7	11					1.17312	1.07761	1.27984e+06	1.09098e+06	380173	352791	958134	1.15768e+06	1.15711e+06	1.12215e+06	1.45514e+06	1.26223e+06	380909	332775	344689	368583	370381	401555	9289000	1055800	1268400	1198800	1122100	1462100	981150	356860	301560	311490	397380	399650	433860
P33778;Q99880;Q93079;Q99877;Q16778;P62807;P58876;O60814;Q5QNW6;P23527;Q99879;Q8N257;P57053;P06899;Q96A08;A0A2R8Y619	P33778;Q99880;Q93079;Q99877;Q16778;P62807;P58876;O60814;Q5QNW6;P23527;Q99879;Q8N257;P57053;P06899;Q96A08;A0A2R8Y619	2;2;2;2;2;2;2;2;2;2;2;2;2;2;1;1	2;2;2;2;2;2;2;2;2;2;2;2;2;2;1;1	2;2;2;2;2;2;2;2;2;2;2;2;2;2;1;1	20	7	Histone H2B type 1-B;Histone H2B type 1-L;Histone H2B type 1-H;Histone H2B type 1-N;Histone H2B type 2-E;Histone H2B type 1-C/E/F/G/I;Histone H2B type 1-D;Histone H2B type 1-K;Histone H2B type 2-F;Histone H2B type 1-O;Histone H2B type 1-M;Histone H2B type 3-B;Histone H2B type F-S;Histone H2B type 1-J;Histone H2B type 1-A	HIST1H2BB;HIST1H2BL;HIST1H2BH;HIST1H2BN;HIST2H2BE;HIST1H2BC;HIST1H2BD;HIST1H2BK;HIST2H2BF;HIST1H2BO;HIST1H2BM;HIST3H2BB;H2BFS;HIST1H2BJ;HIST1H2BA	sp|P33778|H2B1B_HUMAN Histone H2B type 1-B OS=Homo sapiens OX=9606 GN=H2BC3 PE=1 SV=2;sp|Q99880|H2B1L_HUMAN Histone H2B type 1-L OS=Homo sapiens OX=9606 GN=H2BC13 PE=1 SV=3;sp|Q93079|H2B1H_HUMAN Histone H2B type 1-H OS=Homo sapiens OX=9606 GN=H2BC9 PE=1 SV		1.17147	1.17269	6.27644e+06	5.35775e+06	5.35151e+06	4.56343e+06	5.01065e+06	4.66256e+06	6.40003e+06	5.64815e+06	6.27779e+06	6.90337e+06	4.20349e+06	4.18816e+06	5.29864e+06	5.02936e+06	5.20943e+06	5.81572e+06	64431000	5521400	5108500	6630600	5647900	6307800	5366100	3938100	3795300	4788300	5422300	5621100	6283600
P26640	P26640	15	15	15	40	59	Valine--tRNA ligase	VARS	sp|P26640|SYVC_HUMAN Valine--tRNA ligase OS=Homo sapiens OX=9606 GN=VARS1 PE=1 SV=4		1.17075	21.6157	351292	300057	1.2553e+06	58073.5	268428	288990	342752	346215	386453	321208	66185.7	34864.4	73170.5	1.18938e+06	1.32981e+06	1.2467e+06	6175500	295790	316630	355100	346200	388300	249680	62007	31594	66123	1282300	1434900	1347000
P62701;P22090;Q8TD47	P62701;P22090	7;4;3	7;4;3	7;4;3	56	16	40S ribosomal protein S4, X isoform;40S ribosomal protein S4, Y isoform 1	RPS4X;RPS4Y1	sp|P62701|RS4X_HUMAN 40S ribosomal protein S4, X isoform OS=Homo sapiens OX=9606 GN=RPS4X PE=1 SV=2;sp|P22090|RS4Y1_HUMAN 40S ribosomal protein S4, Y isoform 1 OS=Homo sapiens OX=9606 GN=RPS4Y1 PE=1 SV=2		1.16889	1.29112	3.90487e+06	3.34066e+06	4.13857e+06	3.20542e+06	3.44386e+06	3.27598e+06	3.30214e+06	3.76097e+06	4.4144e+06	3.53923e+06	3.20826e+06	3.14479e+06	3.2632e+06	4.1431e+06	4.16043e+06	4.11218e+06	43956000	3794900	3589300	3421100	3760800	4435500	2751100	3005700	2849800	2948900	4466800	4489200	4443000
O43324	O43324	2	2	2	3	12	Eukaryotic translation elongation factor 1 epsilon-1	EEF1E1	sp|O43324|MCA3_HUMAN Eukaryotic translation elongation factor 1 epsilon-1 OS=Homo sapiens OX=9606 GN=EEF1E1 PE=1 SV=1		1.16559	10.2084	589841	506043	623505	61077.5	557965	448431	511734	708191	662921	398409	181232	1000	1000	418707	718335	733472	5509000	614840	491320	530170	708160	666090	309690	169790			451420	775100	792480
P46781	P46781	6	6	6	39	11	40S ribosomal protein S9	RPS9	sp|P46781|RS9_HUMAN 40S ribosomal protein S9 OS=Homo sapiens OX=9606 GN=RPS9 PE=1 SV=3		1.16487	2.5853	8.57608e+06	7.36229e+06	1.15722e+07	4.47617e+06	7.28773e+06	7.26314e+06	7.53601e+06	8.9617e+06	8.10456e+06	8.66198e+06	4.08811e+06	4.58675e+06	4.75365e+06	1.15543e+07	1.11341e+07	1.20283e+07	97383000	8030600	7957800	7807500	8961300	8143300	6733100	3830000	4156500	4295800	12457000	12014000	12996000
P55957	P55957	2	2	2	11	10	BH3-interacting domain death agonist;BH3-interacting domain death agonist p15;BH3-interacting domain death agonist p13;BH3-interacting domain death agonist p11	BID	sp|P55957|BID_HUMAN BH3-interacting domain death agonist OS=Homo sapiens OX=9606 GN=BID PE=1 SV=1		1.15274	3.57369	263405	228503	498928	139611	188278	248676	248555	312344	307888	169982	215229	39444	164161	478635	559376	458772	3492300	207470	272460	257510	312330	309360	132130	201640	35744	148350	516030	603580	495680
P01834	P01834	5	5	5	56	5	Ig kappa chain C region	IGKC	sp|P01834|IGKC_HUMAN Immunoglobulin kappa constant OS=Homo sapiens OX=9606 GN=IGKC PE=1 SV=2		1.1518	0.708203	9.52416e+06	8.26895e+06	8.96964e+06	1.26653e+07	8.92649e+06	7.65122e+06	8.22913e+06	1.10975e+07	9.59185e+06	7.88315e+06	1.20711e+07	1.23671e+07	1.35578e+07	8.50158e+06	8.48647e+06	9.92087e+06	117420000	9836400	8383000	8525600	11097000	9637700	6127700	11309000	11207000	12252000	9165800	9157100	10719000
Q15366;P57721	Q15366;P57721	3;2	2;1	2;1	20	17	Poly(rC)-binding protein 2;Poly(rC)-binding protein 3	PCBP2;PCBP3	sp|Q15366|PCBP2_HUMAN Poly(rC)-binding protein 2 OS=Homo sapiens OX=9606 GN=PCBP2 PE=1 SV=1;sp|P57721|PCBP3_HUMAN Poly(rC)-binding protein 3 OS=Homo sapiens OX=9606 GN=PCBP3 PE=1 SV=2		1.15149	11.2417	1.10667e+06	961078	2.42534e+06	215745	967209	907943	1.00808e+06	1.15075e+06	1.12393e+06	1.04534e+06	288986	189451	168798	2.33924e+06	2.47418e+06	2.46259e+06	14645000	1065800	994780	1044400	1150700	1129300	812560	270740	171680	152540	2522000	2669700	2660700
O95232	O95232	3	3	3	10	19	Luc7-like protein 3	LUC7L3	sp|O95232|LC7L3_HUMAN Luc7-like protein 3 OS=Homo sapiens OX=9606 GN=LUC7L3 PE=1 SV=2		1.15058	0.875511	347076	301653	315045	359842	436387	312484	156087	304613	309182	427432	217566	311213	550746	264885	264220	416030	3936200	480870	342370	161710	304600	310660	332250	203830	282020	497700	285580	285100	449500
P62805	P62805	5	5	5	43	6	Histone H4	HIST1H4A	sp|P62805|H4_HUMAN Histone H4 OS=Homo sapiens OX=9606 GN=H4C1 PE=1 SV=2		1.1501	1.31179	1.74246e+07	1.51505e+07	1.65928e+07	1.2649e+07	1.40989e+07	1.55306e+07	1.5822e+07	1.82118e+07	1.79462e+07	1.61157e+07	1.4967e+07	7.85193e+06	1.51281e+07	1.67809e+07	1.62721e+07	1.67254e+07	186240000	15536000	17016000	16392000	18211000	18032000	12527000	14022000	7115400	13671000	18092000	17558000	18071000
P54577	P54577	16	16	16	65	37	Tyrosine--tRNA ligase, cytoplasmic;Tyrosine--tRNA ligase, cytoplasmic, N-terminally processed	YARS	sp|P54577|SYYC_HUMAN Tyrosine--tRNA ligase, cytoplasmic OS=Homo sapiens OX=9606 GN=YARS1 PE=1 SV=4		1.14908	53.007	1.12866e+06	982226	3.82495e+06	72159.3	943977	1.03245e+06	970246	986094	1.22156e+06	1.17832e+06	70378.5	86422.7	59676.8	3.80474e+06	3.83625e+06	3.83387e+06	18888000	1040200	1131200	1005200	986050	1227400	915930	65935	78316	53929	4102000	4139400	4142300
Q1KMD3	Q1KMD3	6	6	6	10	36	Heterogeneous nuclear ribonucleoprotein U-like protein 2	HNRNPUL2	sp|Q1KMD3|HNRL2_HUMAN Heterogeneous nuclear ribonucleoprotein U-like protein 2 OS=Homo sapiens OX=9606 GN=HNRNPUL2 PE=1 SV=1		1.14864	2.19178	420423	366018	778332	355114	393354	348755	355947	468441	351361	441468	332162	404669	328511	639413	836303	859281	5843900	433450	382110	368770	468420	353040	343160	311190	366710	296870	689370	902390	928410
P17858;P08237	P17858	3;1	3;1	3;1	16	34	ATP-dependent 6-phosphofructokinase, liver type	PFKL	sp|P17858|PFKAL_HUMAN ATP-dependent 6-phosphofructokinase, liver type OS=Homo sapiens OX=9606 GN=PFKL PE=1 SV=6		1.14635	7.59971	145798	127184	247346	32546.8	127421	124849	129282	157337	141066	138991	10270.3	29910.7	57459.2	188716	327083	226239	1707700	140410	136790	133940	157330	141740	108040	9621.9	27105	51925	203460	352930	244440
Q9Y383	Q9Y383	11	11	8	268	18	Putative RNA-binding protein Luc7-like 2	LUC7L2	sp|Q9Y383|LC7L2_HUMAN Putative RNA-binding protein Luc7-like 2 OS=Homo sapiens OX=9606 GN=LUC7L2 PE=1 SV=2		1.1455	0.514606	4.10395e+07	3.58268e+07	2.516e+07	4.88918e+07	3.46382e+07	3.66269e+07	3.62153e+07	4.12448e+07	4.23645e+07	3.9509e+07	4.79686e+07	5.02131e+07	4.84937e+07	2.48625e+07	2.50662e+07	2.55514e+07	446070000	38169000	40130000	37520000	41243000	42567000	30711000	44940000	45503000	43823000	26805000	27047000	27607000
Q13263	Q13263	2	2	2	5	32	Transcription intermediary factor 1-beta	TRIM28	sp|Q13263|TIF1B_HUMAN Transcription intermediary factor 1-beta OS=Homo sapiens OX=9606 GN=TRIM28 PE=1 SV=5		1.14409	199.622	173244	151425	199622	1000	162641	140210	151425	207439	119758	192534	1000	1000	1000	112055	234481	252330	1613600	179220	153620	156880	207430	120330	149660				120810	253010	272630
P07741	P07741	2	2	2	2	12	Adenine phosphoribosyltransferase	APRT	sp|P07741|APT_HUMAN Adenine phosphoribosyltransferase OS=Homo sapiens OX=9606 GN=APRT PE=1 SV=2		1.14352	2.9745	297291	259980	436396	146712	104199	567567	108173	527103	177521	187247	194842	244296	1000	159332	1.01175e+06	138109	3516400	114820	621850	112070	527080	178370	145550	182540	221380		171780	1091700	149220
P62753	P62753	3	3	3	34	8	40S ribosomal protein S6	RPS6	sp|P62753|RS6_HUMAN 40S ribosomal protein S6 OS=Homo sapiens OX=9606 GN=RPS6 PE=1 SV=1		1.14178	2.11632	8.25774e+06	7.23236e+06	1.24759e+07	5.89509e+06	7.13609e+06	7.25027e+06	7.31072e+06	8.80519e+06	8.36223e+06	7.60579e+06	5.90203e+06	5.99671e+06	5.78654e+06	1.23622e+07	1.26893e+07	1.23763e+07	103090000	7863500	7943700	7574100	8804800	8402200	5912100	5529400	5434200	5229200	13328000	13692000	13372000
Q9P258	Q9P258	6	6	6	20	27	Protein RCC2	RCC2	sp|Q9P258|RCC2_HUMAN Protein RCC2 OS=Homo sapiens OX=9606 GN=RCC2 PE=1 SV=2		1.14174	6.43005	353581	309686	934465	145328	361183	271859	296016	506492	351709	202543	94823.9	83636.3	257524	1.01954e+06	948265	835587	5442400	398000	297860	306680	506470	353390	157440	88837	75791	232720	1099200	1023200	902810
Q15021	Q15021	3	3	3	7	75	Condensin complex subunit 1	NCAPD2	sp|Q15021|CND1_HUMAN Condensin complex subunit 1 OS=Homo sapiens OX=9606 GN=NCAPD2 PE=1 SV=3		1.14053	72.5401	15293.8	13409.4	72540.1	1000	6450.3	17764.9	16013.1	17602.8	16011.5	12267.2	1000	1000	1000	63511	69590.7	84518.5	321270	7107.8	19464	16590	17602	16088	9535.5				68473	75090	91318
P55060	P55060	10	10	10	30	52	Exportin-2	CSE1L	sp|P55060|XPO2_HUMAN Exportin-2 OS=Homo sapiens OX=9606 GN=CSE1L PE=1 SV=3		1.14033	25.1686	498553	437200	893092	35484.3	387446	509446	414710	531874	457055	506731	14171.8	54487	37794.2	886332	901954	890990	5788000	426940	558170	429650	531850	459240	393890	13277	49376	34154	955580	973230	962670
P43243	P43243	9	9	9	14	37	Matrin-3	MATR3	sp|P43243|MATR3_HUMAN Matrin-3 OS=Homo sapiens OX=9606 GN=MATR3 PE=1 SV=2		1.13768	45.8584	163417	143641	857535	18699.6	114744	190573	125605	175588	146997	167667	1000	19918.4	35180.4	935695	777601	859309	3745100	126440	208800	130130	175580	147700	130330		18050	31792	1008800	839050	928440
P02545	P02545	2	2	2	5	41	Prelamin-A/C;Lamin-A/C	LMNA	sp|P02545|LMNA_HUMAN Prelamin-A/C OS=Homo sapiens OX=9606 GN=LMNA PE=1 SV=1		1.13587	22.0806	42636.6	37536.6	22080.6	1000	38251.8	39238.2	35119.8	78446.5	28199.2	21264.2	1000	1000	1000	24364.4	24110.7	17766.7	316310	42151	42991	36385	78443	28334	16529				26268	26016	19196
P18124	P18124	12	12	12	57	12	60S ribosomal protein L7	RPL7	sp|P18124|RL7_HUMAN 60S ribosomal protein L7 OS=Homo sapiens OX=9606 GN=RPL7 PE=1 SV=1		1.13564	0.983229	1.58639e+07	1.39691e+07	2.15575e+07	2.19252e+07	1.38212e+07	1.33182e+07	1.4768e+07	1.77788e+07	1.89206e+07	1.08924e+07	2.0748e+07	2.20173e+07	2.30103e+07	2.27134e+07	2.3512e+07	1.84469e+07	220350000	15230000	14592000	15300000	17778000	19011000	8466800	19438000	19952000	20794000	24488000	25370000	19931000
P31944	P31944	8	8	8	47	15	Caspase-14;Caspase-14 subunit p17, mature form;Caspase-14 subunit p10, mature form;Caspase-14 subunit p20, intermediate form;Caspase-14 subunit p8, intermediate form	CASP14	sp|P31944|CASPE_HUMAN Caspase-14 OS=Homo sapiens OX=9606 GN=CASP14 PE=1 SV=2		1.13364	1.30317	2.07137e+06	1.82718e+06	1.8109e+06	1.38961e+06	1.80646e+06	1.86539e+06	1.8097e+06	2.13719e+06	2.02602e+06	2.0509e+06	1.68466e+06	1.11179e+06	1.37238e+06	1.94346e+06	1.72702e+06	1.76223e+06	21365000	1990600	2043800	1874900	2137100	2035700	1594200	1578300	1007500	1240200	2095300	1863500	1904000
Q14204	Q14204	10	10	10	13	257	Cytoplasmic dynein 1 heavy chain 1	DYNC1H1	sp|Q14204|DYHC1_HUMAN Cytoplasmic dynein 1 heavy chain 1 OS=Homo sapiens OX=9606 GN=DYNC1H1 PE=1 SV=5		1.13021	85.158	28510.7	25226	99359.6	1166.77	16029.1	35277	24372	32576.4	24151.6	28804.2	1000	1000	1500.3	106676	68408.2	122995	483860	17663	38651	25250	32575	24267	22390			1355.8	115010	73814	132890
P62277	P62277	4	4	4	22	9	40S ribosomal protein S13	RPS13	sp|P62277|RS13_HUMAN 40S ribosomal protein S13 OS=Homo sapiens OX=9606 GN=RPS13 PE=1 SV=2		1.12987	1.05028	1.65965e+07	1.46888e+07	1.66885e+07	1.58896e+07	1.48566e+07	1.4439e+07	1.47709e+07	1.56237e+07	1.75123e+07	1.66535e+07	1.68071e+07	1.50541e+07	1.58075e+07	1.71816e+07	1.63907e+07	1.64931e+07	191360000	16371000	15820000	15303000	15623000	17596000	12945000	15746000	13642000	14285000	18524000	17686000	17820000
P45974	P45974	2	2	2	5	39	Ubiquitin carboxyl-terminal hydrolase 5	USP5	sp|P45974|UBP5_HUMAN Ubiquitin carboxyl-terminal hydrolase 5 OS=Homo sapiens OX=9606 GN=USP5 PE=1 SV=2		1.12563	28.2075	16697.6	14834	28207.5	1000	15834.9	13824.8	14842.3	12526.6	17093.3	20473	1000	1000	1000	27875.2	31410.8	25336.7	184910	17449	15147	15377	12526	17175	15914				30053	33893	27375
Q13247;Q08170;Q13243	Q13247;Q08170	4;2;1	4;2;1	4;2;1	8	15	Serine/arginine-rich splicing factor 6;Serine/arginine-rich splicing factor 4	SRSF6;SRSF4	sp|Q13247|SRSF6_HUMAN Serine/arginine-rich splicing factor 6 OS=Homo sapiens OX=9606 GN=SRSF6 PE=1 SV=2;sp|Q08170|SRSF4_HUMAN Serine/arginine-rich splicing factor 4 OS=Homo sapiens OX=9606 GN=SRSF4 PE=1 SV=2		1.12506	1.83949	733904	652323	660058	358827	599165	723813	633990	723492	777464	700757	406836	315373	354272	732844	629643	617687	7283400	660240	793040	656830	723460	781180	544710	381150	285790	320150	790100	679400	667380
CON__P02662	CON__P02662	2	2	2	14	9					1.12019	1.7199	1.3348e+06	1.19158e+06	1.1407e+06	663236	1.1949e+06	1.09215e+06	1.28771e+06	1.47157e+06	1.01774e+06	1.51508e+06	671411	679113	639184	1.18409e+06	1.15521e+06	1.08279e+06	13034000	1316700	1196600	1334100	1471500	1022600	1177700	629020	615410	577620	1276600	1246500	1169900
P39023	P39023	9	9	9	92	19	60S ribosomal protein L3	RPL3	sp|P39023|RL3_HUMAN 60S ribosomal protein L3 OS=Homo sapiens OX=9606 GN=RPL3 PE=1 SV=2		1.11468	1.06305	8.76381e+06	7.8622e+06	1.62532e+07	1.52892e+07	7.99676e+06	7.86252e+06	7.72731e+06	9.23531e+06	9.08806e+06	7.96806e+06	1.52285e+07	1.55264e+07	1.51126e+07	1.64776e+07	1.61183e+07	1.61636e+07	144610000	8811900	8614500	8005700	9234900	9131500	6193700	14267000	14070000	13657000	17765000	17392000	17464000
P42766	P42766	3	3	3	46	3	60S ribosomal protein L35	RPL35	sp|P42766|RL35_HUMAN 60S ribosomal protein L35 OS=Homo sapiens OX=9606 GN=RPL35 PE=1 SV=2		1.10992	0.652786	2.05173e+08	1.84853e+08	3.50246e+08	5.3654e+08	1.82888e+08	1.8967e+08	1.82003e+08	2.10099e+08	2.15072e+08	1.90347e+08	5.38392e+08	5.53014e+08	5.18212e+08	3.50023e+08	3.48102e+08	3.52612e+08	3779800000	201530000	207810000	188560000	210090000	216100000	147960000	504400000	501140000	468300000	377370000	375610000	380980000
O14980	O14980	10	10	10	39	53	Exportin-1	XPO1	sp|O14980|XPO1_HUMAN Exportin-1 OS=Homo sapiens OX=9606 GN=XPO1 PE=1 SV=1		1.10401	34.4895	510760	462642	937143	27171.8	483623	464769	439535	534724	603804	393752	12919.7	39051.1	29544.6	945620	949470	916340	6053200	532920	509220	455370	534700	606690	306070	12104	35388	26699	1019500	1024500	990060
P62979;P0CG48;P0CG47;P62987	P62979;P0CG48;P0CG47;P62987	6;3;3;3	6;3;3;3	6;3;3;3	77	6	Ubiquitin-40S ribosomal protein S27a;Ubiquitin;40S ribosomal protein S27a;Polyubiquitin-C;Ubiquitin;Polyubiquitin-B;Ubiquitin;Ubiquitin-60S ribosomal protein L40;Ubiquitin;60S ribosomal protein L40	RPS27A;UBC;UBB;UBA52	sp|P62979|RS27A_HUMAN Ubiquitin-40S ribosomal protein S27a OS=Homo sapiens OX=9606 GN=RPS27A PE=1 SV=2;sp|P0CG48|UBC_HUMAN Polyubiquitin-C OS=Homo sapiens OX=9606 GN=UBC PE=1 SV=3;sp|P0CG47|UBB_HUMAN Polyubiquitin-B OS=Homo sapiens OX=9606 GN=UBB PE=1 SV=1		1.10101	0.629076	6.14684e+07	5.58292e+07	4.94494e+07	7.86064e+07	5.5507e+07	5.5039e+07	5.69416e+07	6.13127e+07	6.21559e+07	6.09366e+07	7.94086e+07	7.6938e+07	7.94725e+07	4.91157e+07	5.03205e+07	4.8912e+07	727620000	61165000	60303000	58993000	61310000	62453000	47367000	74395000	69721000	71818000	52953000	54297000	52847000
P62266	P62266	4	4	4	39	6	40S ribosomal protein S23	RPS23	sp|P62266|RS23_HUMAN 40S ribosomal protein S23 OS=Homo sapiens OX=9606 GN=RPS23 PE=1 SV=3		1.09961	1.47925	6.98363e+06	6.35098e+06	9.77388e+06	6.60731e+06	6.02459e+06	6.53818e+06	6.49018e+06	6.53759e+06	7.21481e+06	7.19849e+06	6.74389e+06	6.36396e+06	6.71407e+06	9.30965e+06	1.04752e+07	9.53677e+06	89705000	6638700	7163500	6724000	6537300	7249300	5595500	6318100	5767000	6067400	10037000	11303000	10304000
P38646	P38646	14	14	14	158	38	Stress-70 protein, mitochondrial	HSPA9	sp|P38646|GRP75_HUMAN Stress-70 protein, mitochondrial OS=Homo sapiens OX=9606 GN=HSPA9 PE=1 SV=2		1.09961	1.48521	4.44865e+06	4.04566e+06	8.89634e+06	5.98994e+06	3.63443e+06	4.38519e+06	4.11737e+06	5.01352e+06	4.44406e+06	3.88838e+06	5.94847e+06	6.04493e+06	5.97643e+06	8.26024e+06	8.94661e+06	9.48216e+06	70832000	4004900	4804600	4265700	5013300	4465300	3022500	5572900	5477900	5400800	8905600	9653600	10245000
O75964	O75964	3	3	3	16	6	ATP synthase subunit g, mitochondrial	ATP5L	sp|O75964|ATP5L_HUMAN ATP synthase subunit g, mitochondrial OS=Homo sapiens OX=9606 GN=ATP5MG PE=1 SV=3		1.09911	2.71316	3.95021e+06	3.59401e+06	3.62428e+06	1.33581e+06	3.89361e+06	3.32171e+06	3.5667e+06	4.4867e+06	3.78033e+06	3.58361e+06	1.24138e+06	1.25502e+06	1.51104e+06	3.53576e+06	3.8204e+06	3.51668e+06	38095000	4290500	3639400	3695200	4486500	3798400	2785600	1163000	1137300	1365500	3812000	4122300	3799600
P11586	P11586	14	14	14	47	52	C-1-tetrahydrofolate synthase, cytoplasmic;Methylenetetrahydrofolate dehydrogenase;Methenyltetrahydrofolate cyclohydrolase;Formyltetrahydrofolate synthetase;C-1-tetrahydrofolate synthase, cytoplasmic, N-terminally processed	MTHFD1	sp|P11586|C1TC_HUMAN C-1-tetrahydrofolate synthase, cytoplasmic OS=Homo sapiens OX=9606 GN=MTHFD1 PE=1 SV=3		1.0957	30.305	606224	553275	1.28745e+06	42483.1	427394	561269	671161	536524	459215	822934	39920.4	42848.3	44680.4	1.22926e+06	1.27615e+06	1.35693e+06	7703900	470960	614950	695340	536500	461410	639680	37400	38829	40377	1325300	1377000	1466100
P13796;Q14651	P13796	24;1	24;1	18;0	180	37	Plastin-2	LCP1	sp|P13796|PLSL_HUMAN Plastin-2 OS=Homo sapiens OX=9606 GN=LCP1 PE=1 SV=6		1.09499	19.8393	5.75023e+06	5.25141e+06	1.448e+07	729864	5.32183e+06	5.14055e+06	5.29185e+06	5.79866e+06	6.0469e+06	5.40514e+06	683771	741660	764161	1.463e+07	1.44677e+07	1.43422e+07	81938000	5864300	5632200	5482500	5798400	6075800	4201500	640600	672090	690560	15773000	15611000	15496000
Q16629	Q16629	6	6	5	67	10	Serine/arginine-rich splicing factor 7	SRSF7	sp|Q16629|SRSF7_HUMAN Serine/arginine-rich splicing factor 7 OS=Homo sapiens OX=9606 GN=SRSF7 PE=1 SV=1		1.09287	1.03896	1.70373e+07	1.55895e+07	3.14946e+07	3.03135e+07	1.53076e+07	1.60463e+07	1.54147e+07	1.78808e+07	1.78139e+07	1.54172e+07	3.11166e+07	2.98919e+07	2.99319e+07	3.20398e+07	2.91282e+07	3.33157e+07	283440000	16868000	17581000	15970000	17880000	17899000	11984000	29152000	27088000	27049000	34543000	31430000	35996000
P26368	P26368	7	7	7	79	15	Splicing factor U2AF 65 kDa subunit	U2AF2	sp|P26368|U2AF2_HUMAN Splicing factor U2AF 65 kDa subunit OS=Homo sapiens OX=9606 GN=U2AF2 PE=1 SV=4		1.09242	0.944807	7.70225e+06	7.0506e+06	9.77992e+06	1.03512e+07	6.10418e+06	7.39338e+06	7.65425e+06	8.06436e+06	7.90103e+06	7.14137e+06	1.03797e+07	1.02461e+07	1.04279e+07	9.35324e+06	1.01277e+07	9.85886e+06	104410000	6726400	8100500	7930000	8064000	7938800	5551100	9724400	9285000	9423500	10084000	10928000	10652000
O95347	O95347	4	4	4	9	65	Structural maintenance of chromosomes protein 2	SMC2	sp|O95347|SMC2_HUMAN Structural maintenance of chromosomes protein 2 OS=Homo sapiens OX=9606 GN=SMC2 PE=1 SV=2		1.09039	93.7981	38530.1	35335.9	93798.1	1000	42502.6	18435.8	45069.3	31772.4	43673.2	40144.5	1000	1000	1000	88406.9	100341	92646.6	524270	46835	20199	46693	31771	43882	31205				95314	108270	100100
Q02413	Q02413	12	12	12	53	41	Desmoglein-1	DSG1	sp|Q02413|DSG1_HUMAN Desmoglein-1 OS=Homo sapiens OX=9606 GN=DSG1 PE=1 SV=2		1.08727	0.650234	2.09788e+06	1.9295e+06	1.42412e+06	2.19016e+06	2.29669e+06	1.68258e+06	1.80922e+06	1.90078e+06	2.10175e+06	2.29109e+06	2.37793e+06	1.97396e+06	2.21859e+06	1.19336e+06	1.39459e+06	1.68439e+06	22675000	2530800	1843500	1874400	1900700	2111800	1780900	2227800	1788800	2004900	1286600	1504800	1819900
Q9NQ29	Q9NQ29	7	4	4	103	18	Putative RNA-binding protein Luc7-like 1	LUC7L	sp|Q9NQ29|LUC7L_HUMAN Putative RNA-binding protein Luc7-like 1 OS=Homo sapiens OX=9606 GN=LUC7L PE=1 SV=1		1.08702	0.576952	1.72322e+07	1.58527e+07	1.42927e+07	2.47727e+07	1.54347e+07	1.59057e+07	1.62177e+07	1.76578e+07	1.81174e+07	1.59214e+07	2.44774e+07	2.53267e+07	2.45141e+07	1.41467e+07	1.38737e+07	1.48577e+07	213790000	17008000	17427000	16802000	17657000	18204000	12376000	22932000	22951000	22153000	15252000	14970000	16053000
P84103	P84103	4	3	3	52	7	Serine/arginine-rich splicing factor 3	SRSF3	sp|P84103|SRSF3_HUMAN Serine/arginine-rich splicing factor 3 OS=Homo sapiens OX=9606 GN=SRSF3 PE=1 SV=1		1.08701	1.12867	1.24058e+07	1.14127e+07	2.00093e+07	1.77282e+07	1.13755e+07	1.14189e+07	1.14437e+07	1.18625e+07	1.22893e+07	1.30655e+07	1.8262e+07	1.75028e+07	1.74198e+07	1.97629e+07	1.98717e+07	2.03934e+07	184760000	12535000	12511000	11856000	11862000	12348000	10156000	17109000	15861000	15742000	21307000	21442000	22034000
Q9UKM9	Q9UKM9	3	3	3	4	18	RNA-binding protein Raly	RALY	sp|Q9UKM9|RALY_HUMAN RNA-binding protein Raly OS=Homo sapiens OX=9606 GN=RALY PE=1 SV=1		1.08501	251.631	55892.7	51513.7	251631	1000	123419	1000	30121.8	1000	165678	1000	1000	1000	1000	301875	241580	211440	1148300	136000		31207		166470					325460	260670	228450
P12004	P12004	3	3	3	8	16	Proliferating cell nuclear antigen	PCNA	sp|P12004|PCNA_HUMAN Proliferating cell nuclear antigen OS=Homo sapiens OX=9606 GN=PCNA PE=1 SV=1		1.08491	714.618	627601	578483	714618	1000	524387	520325	690735	580236	566084	736483	1000	1000	1000	726203	611609	806044	5898800	577840	570090	715620	580210	568790	572480				782940	659940	870890
P47897	P47897	9	9	9	33	45	Glutamine--tRNA ligase	QARS	sp|P47897|SYQ_HUMAN Glutamine--tRNA ligase OS=Homo sapiens OX=9606 GN=QARS1 PE=1 SV=1		1.08491	422.827	328896	303156	731747	1730.61	275262	327178	307029	275202	448427	263059	1000	1000	3191.82	792429	728501	674312	4282000	303320	358470	318090	275190	450570	204480			2884.4	854340	786070	728560
Q8NBQ5	Q8NBQ5	3	3	3	5	17	Estradiol 17-beta-dehydrogenase 11	HSD17B11	sp|Q8NBQ5|DHB11_HUMAN Estradiol 17-beta-dehydrogenase 11 OS=Homo sapiens OX=9606 GN=HSD17B11 PE=1 SV=3		1.0812	205.935	77123.8	71331.8	205935	1000	58853.8	84308.6	70833.1	1000	144320	86051.2	1000	1000	1000	185303	223155	209348	1109300	64853	92372	73385		145010	66889				199780	240790	226190
Q9ULZ3	Q9ULZ3	2	2	2	6	11	Apoptosis-associated speck-like protein containing a CARD	PYCARD	sp|Q9ULZ3|ASC_HUMAN Apoptosis-associated speck-like protein containing a CARD OS=Homo sapiens OX=9606 GN=PYCARD PE=1 SV=2		1.0806	538.587	87630.9	81094.6	538587	1000	160019	82265	1000	170458	1000	91435.1	1000	1000	1000	496555	551230	567976	2251800	176330	90133		170450		71074				535350	594790	613670
P26641	P26641	11	11	11	62	24	Elongation factor 1-gamma	EEF1G	sp|P26641|EF1G_HUMAN Elongation factor 1-gamma OS=Homo sapiens OX=9606 GN=EEF1G PE=1 SV=3		1.07597	29.1015	2.60083e+06	2.41719e+06	8.52258e+06	292856	1.98569e+06	2.79489e+06	2.47098e+06	2.68892e+06	2.90571e+06	2.20785e+06	294749	271111	312709	7.82346e+06	8.82428e+06	8.91999e+06	43533000	2188100	3062200	2560000	2688800	2919600	1716200	276140	245680	282590	8434700	9521600	9637600
Q7RTS7;Q86Y46;CON__Q7RTS7;CON__Q32MB2;Q3SY84;CON__Q3SY84	Q7RTS7;Q86Y46;CON__Q7RTS7;CON__Q32MB2;Q3SY84;CON__Q3SY84	6;6;6;6;4;4	1;1;1;1;1;1	0;0;0;0;0;0	93	30	Keratin, type II cytoskeletal 74;Keratin, type II cytoskeletal 73;Keratin, type II cytoskeletal 71	KRT74;KRT73;KRT71	sp|Q7RTS7|K2C74_HUMAN Keratin, type II cytoskeletal 74 OS=Homo sapiens OX=9606 GN=KRT74 PE=1 SV=2;sp|Q86Y46|K2C73_HUMAN Keratin, type II cytoskeletal 73 OS=Homo sapiens OX=9606 GN=KRT73 PE=1 SV=1;;;sp|Q3SY84|K2C71_HUMAN Keratin, type II cytoskeletal 71 OS=		1.07293	0.947987	2.52668e+07	2.35493e+07	1.9257e+07	2.03136e+07	2.33099e+07	2.35588e+07	2.37793e+07	2.58391e+07	2.59619e+07	2.39992e+07	1.99495e+07	2.06489e+07	2.03423e+07	1.90246e+07	1.93351e+07	1.94114e+07	264840000	25686000	25812000	24636000	25838000	26086000	18655000	18690000	18712000	18383000	20511000	20863000	20973000
O00410;O60518	O00410	6;1	6;1	6;1	20	56	Importin-5	IPO5	sp|O00410|IPO5_HUMAN Importin-5 OS=Homo sapiens OX=9606 GN=IPO5 PE=1 SV=4		1.07291	17.7156	128913	120153	450484	25428.7	166008	92165.2	102285	121725	173939	91076.2	42902.7	15144.6	18238.7	465622	437961	447869	2286000	182930	100980	105970	121720	174770	70795	40194	13724	16482	502000	472570	483900
P61353	P61353	4	4	4	35	6	60S ribosomal protein L27	RPL27	sp|P61353|RL27_HUMAN 60S ribosomal protein L27 OS=Homo sapiens OX=9606 GN=RPL27 PE=1 SV=2		1.06824	1.02017	1.10752e+07	1.03677e+07	1.59158e+07	1.56012e+07	9.84723e+06	1.07417e+07	1.05142e+07	1.14995e+07	1.06979e+07	1.10283e+07	1.40757e+07	1.64688e+07	1.6259e+07	1.54314e+07	1.60543e+07	1.62617e+07	158670000	10851000	11769000	10893000	11499000	10749000	8572500	13187000	14924000	14693000	16637000	17323000	17570000
P62826	P62826	8	8	8	63	11	GTP-binding nuclear protein Ran	RAN	sp|P62826|RAN_HUMAN GTP-binding nuclear protein Ran OS=Homo sapiens OX=9606 GN=RAN PE=1 SV=3		1.06418	18.303	7.26756e+06	6.82922e+06	2.15398e+07	1.17685e+06	7.16259e+06	7.12843e+06	6.19666e+06	8.79929e+06	4.90744e+06	8.09593e+06	1.07155e+06	1.33536e+06	1.12362e+06	2.1439e+07	2.11376e+07	2.20427e+07	115110000	7892700	7810200	6419900	8798900	4930900	6293100	1003900	1210100	1015400	23114000	22808000	23816000
P49207	P49207	2	2	2	12	6	60S ribosomal protein L34	RPL34	sp|P49207|RL34_HUMAN 60S ribosomal protein L34 OS=Homo sapiens OX=9606 GN=RPL34 PE=1 SV=3		1.06177	2.0651	9.67704e+06	9.11403e+06	2.12067e+07	1.02691e+07	9.98517e+06	8.01412e+06	9.34281e+06	1.01224e+07	9.82126e+06	9.08742e+06	1.02863e+07	1.09974e+07	9.52357e+06	2.03668e+07	2.2436e+07	2.08173e+07	153390000	11003000	8780600	9679400	10122000	9868200	7063800	9636900	9965800	8606300	21958000	24209000	22492000
P30041	P30041	6	6	6	19	15	Peroxiredoxin-6	PRDX6	sp|P30041|PRDX6_HUMAN Peroxiredoxin-6 OS=Homo sapiens OX=9606 GN=PRDX6 PE=1 SV=3		1.05444	25.2574	867920	823112	1.96162e+06	77665.5	937171	733315	798850	1.00674e+06	1.02739e+06	569627	79575.1	54378.9	99042.4	1.73217e+06	2.44675e+06	1.70596e+06	11710000	1032700	803450	827630	1006700	1032300	442780	74551	49278	89503	1867500	2640100	1843200
P13804	P13804	3	3	3	8	20	Electron transfer flavoprotein subunit alpha, mitochondrial	ETFA	sp|P13804|ETFA_HUMAN Electron transfer flavoprotein subunit alpha, mitochondrial OS=Homo sapiens OX=9606 GN=ETFA PE=1 SV=1		1.0522	445.271	204937	194769	445271	1000	113818	191249	279240	180188	258773	175849	1000	1000	1000	447182	428239	460392	2642800	125420	209540	289300	180180	260010	136690				482120	462080	497430
P23526	P23526	3	3	3	18	20	Adenosylhomocysteinase	AHCY	sp|P23526|SAHH_HUMAN Adenosylhomocysteinase OS=Homo sapiens OX=9606 GN=AHCY PE=1 SV=4		1.04756	10.1945	441579	421532	560382	54968.8	410615	418376	435607	455410	428452	440876	61003.6	61535.2	42367.7	602535	550637	527974	4556100	452470	458390	451300	455390	430500	342700	57152	55763	38287	649610	594150	570450
Q01813	Q01813	2	2	2	3	32	ATP-dependent 6-phosphofructokinase, platelet type	PFKP	sp|Q01813|PFKAP_HUMAN ATP-dependent 6-phosphofructokinase, platelet type OS=Homo sapiens OX=9606 GN=PFKP PE=1 SV=2		1.04649	3.32462	45581.4	43556.3	123641	37189.6	99679.3	1000	29989.6	61744.7	1000	73999.5	18951.5	43881.2	48736.1	85303.4	90396.6	195224	762170	109840		31070	61742		57521	17755	39765	44042	91968	97540	210930
Q15084	Q15084	6	6	6	58	17	Protein disulfide-isomerase A6	PDIA6	sp|Q15084|PDIA6_HUMAN Protein disulfide-isomerase A6 OS=Homo sapiens OX=9606 GN=PDIA6 PE=1 SV=1		1.04584	649.629	3.66516e+06	3.50452e+06	7.07542e+06	10891.5	3.24321e+06	3.47276e+06	3.79759e+06	4.07078e+06	3.33735e+06	3.58734e+06	1000	1000	30674.4	6.90613e+06	7.05972e+06	7.2604e+06	44461000	3573800	3804900	3934400	4070600	3353300	2788500			27720	7445700	7617600	7844500
CON__Q3TTY5	CON__Q3TTY5	14	2	2	173	39					1.04341	0.99872	6.71678e+07	6.4373e+07	5.23194e+07	5.23865e+07	6.40383e+07	6.45959e+07	6.44849e+07	6.8783e+07	6.85971e+07	6.41232e+07	5.22328e+07	5.23385e+07	5.25881e+07	5.21144e+07	5.22547e+07	5.25892e+07	708970000	70566000	70774000	66808000	68780000	68925000	49844000	48935000	47429000	47523000	56186000	56384000	56820000
Q14974	Q14974	12	12	12	59	40	Importin subunit beta-1	KPNB1	sp|Q14974|IMB1_HUMAN Importin subunit beta-1 OS=Homo sapiens OX=9606 GN=KPNB1 PE=1 SV=2		1.04302	20.1131	1.11862e+06	1.07248e+06	3.63751e+06	180853	1.05279e+06	1.08977e+06	1.07488e+06	1.05065e+06	1.24684e+06	1.05837e+06	176803	172358	193397	3.54828e+06	3.50335e+06	3.86089e+06	18868000	1160100	1194000	1113600	1050600	1252800	822690	165640	156190	174770	3825500	3780200	4171500
O60610	O60610	7	7	7	18	60	Protein diaphanous homolog 1	DIAPH1	sp|O60610|DIAP1_HUMAN Protein diaphanous homolog 1 OS=Homo sapiens OX=9606 GN=DIAPH1 PE=1 SV=2		1.03525	5.18263	136783	132126	448652	86568.4	110606	123845	161926	104165	179651	126533	87278.5	79447.4	92979.4	455085	414681	476190	2498700	121880	135690	167760	104160	180510	98356	81768	71995	84024	490640	447450	514500
P52597	P52597	4	2	2	29	15	Heterogeneous nuclear ribonucleoprotein F;Heterogeneous nuclear ribonucleoprotein F, N-terminally processed	HNRNPF	sp|P52597|HNRPF_HUMAN Heterogeneous nuclear ribonucleoprotein F OS=Homo sapiens OX=9606 GN=HNRNPF PE=1 SV=3		1.03353	7.75454	1.5798e+06	1.52855e+06	5.05143e+06	651415	1.38511e+06	1.0979e+06	2.10265e+06	1.40906e+06	2.08165e+06	1.24868e+06	657268	538139	758838	5.11507e+06	4.88201e+06	5.1572e+06	27523000	1526300	1202900	2178400	1409000	2091600	970620	615770	487660	685750	5514700	5267800	5572100
Q14498;Q86U06	Q14498	9;1	9;1	9;1	96	24	RNA-binding protein 39	RBM39	sp|Q14498|RBM39_HUMAN RNA-binding protein 39 OS=Homo sapiens OX=9606 GN=RBM39 PE=1 SV=2		1.03048	0.909317	7.70518e+06	7.47728e+06	5.88341e+06	6.47014e+06	8.08061e+06	7.82081e+06	6.53043e+06	7.87875e+06	8.78949e+06	6.44731e+06	6.22972e+06	6.49263e+06	6.68807e+06	6.40202e+06	5.06921e+06	6.179e+06	82772000	8904300	8568800	6765700	7878400	8831500	5011600	5836400	5883600	6043900	6902200	5469800	6676100
Q00796	Q00796	3	3	3	10	21	Sorbitol dehydrogenase	SORD	sp|Q00796|DHSO_HUMAN Sorbitol dehydrogenase OS=Homo sapiens OX=9606 GN=SORD PE=1 SV=4		1.02937	13.9588	337682	328046	824362	59056.6	444355	298072	241712	409918	283993	319137	72615.7	62903.5	41650.6	782374	820279	870434	4841700	489650	326580	250420	409900	285350	248070	68031	57003	37639	843500	885100	940460
P33991	P33991	4	4	4	10	45	DNA replication licensing factor MCM4	MCM4	sp|P33991|MCM4_HUMAN DNA replication licensing factor MCM4 OS=Homo sapiens OX=9606 GN=MCM4 PE=1 SV=5		1.02626	291.247	122637	119499	291247	1000	148058	136039	74398.7	80509.6	123311	164090	1000	1000	1000	288212	298112	287417	1664200	163150	149050	77079	80506	123900	127550				310730	321670	310540
P27635;Q96L21	P27635;Q96L21	2;1	2;1	2;1	15	8	60S ribosomal protein L10;60S ribosomal protein L10-like	RPL10;RPL10L	sp|P27635|RL10_HUMAN 60S ribosomal protein L10 OS=Homo sapiens OX=9606 GN=RPL10 PE=1 SV=4;sp|Q96L21|RL10L_HUMAN 60S ribosomal protein L10-like OS=Homo sapiens OX=9606 GN=RPL10L PE=1 SV=3		1.02622	5.2176	750900	731713	1.198e+06	229608	722657	769777	702704	789285	795836	667579	218196	267127	203500	1.16888e+06	1.21619e+06	1.20894e+06	8984500	796320	843400	728020	789250	799640	518920	204420	242070	183900	1260200	1312300	1306200
Q9NTJ3	Q9NTJ3	5	5	5	14	71	Structural maintenance of chromosomes protein 4	SMC4	sp|Q9NTJ3|SMC4_HUMAN Structural maintenance of chromosomes protein 4 OS=Homo sapiens OX=9606 GN=SMC4 PE=1 SV=2		1.02527	75.9058	76257.2	74377.5	217694	2867.95	71049.6	50695.4	101387	60570.7	93904.2	74296.7	1000	1000	6603.86	218035	222034	213013	1162300	78292	55544	105040	60568	94353	57752			5967.8	235070	239580	230150
Q13435	Q13435	2	2	2	0	45	Splicing factor 3B subunit 2	SF3B2	sp|Q13435|SF3B2_HUMAN Splicing factor 3B subunit 2 OS=Homo sapiens OX=9606 GN=SF3B2 PE=1 SV=2		1.02192	76.7393	6421.49	6283.77	76739.3	1000	1000	16851.3	1000	1000	17264.5	1000	1000	1000	1000	22033.5	62893	145291	284410		18463			17347					23755	67863	156980
Q9BSJ8	Q9BSJ8	6	6	6	27	49	Extended synaptotagmin-1	ESYT1	sp|Q9BSJ8|ESYT1_HUMAN Extended synaptotagmin-1 OS=Homo sapiens OX=9606 GN=ESYT1 PE=1 SV=1		1.02114	62.4376	229095	224353	374051	5990.8	216810	250858	205391	257041	219352	210892	1000	1000	15972.4	350821	375636	395696	2593400	238910	274850	212790	257030	220400	163930			14434	378230	405320	427530
P78417	P78417	3	3	3	11	14	Glutathione S-transferase omega-1	GSTO1	sp|P78417|GSTO1_HUMAN Glutathione S-transferase omega-1 OS=Homo sapiens OX=9606 GN=GSTO1 PE=1 SV=2		1.01956	21.1661	469534	460525	1.11629e+06	52739.5	468340	449280	463955	466651	463664	478287	1000	83988.3	73230.2	1.10358e+06	1.13825e+06	1.10704e+06	6549700	516080	492250	480670	466630	465880	371780		76110	66177	1189800	1228200	1196100
P28799	P28799	14	14	14	153	22	Granulins;Acrogranin;Paragranulin;Granulin-1;Granulin-2;Granulin-3;Granulin-4;Granulin-5;Granulin-6;Granulin-7	GRN	sp|P28799|GRN_HUMAN Progranulin OS=Homo sapiens OX=9606 GN=GRN PE=1 SV=2		1.01734	0.666452	2.04862e+07	2.01369e+07	1.01956e+07	1.52983e+07	1.92425e+07	2.04912e+07	2.06771e+07	2.01309e+07	2.24139e+07	1.89138e+07	1.48122e+07	1.51038e+07	1.5979e+07	1.01843e+07	1.04428e+07	9.95974e+06	197440000	21204000	22451000	21422000	20130000	22521000	14702000	13877000	13687000	14440000	10980000	11268000	10761000
Q7L014	Q7L014	8	8	8	26	53	Probable ATP-dependent RNA helicase DDX46	DDX46	sp|Q7L014|DDX46_HUMAN Probable ATP-dependent RNA helicase DDX46 OS=Homo sapiens OX=9606 GN=DDX46 PE=1 SV=2		1.01705	0.748036	211625	208078	193716	258966	200439	211483	212311	217480	221800	195596	249738	256004	271157	219018	149329	212800	2603100	220870	231710	219960	217470	222860	152040	233970	231990	245040	236130	161130	229920
P55884	P55884	3	3	3	7	36	Eukaryotic translation initiation factor 3 subunit B	EIF3B	sp|P55884|EIF3B_HUMAN Eukaryotic translation initiation factor 3 subunit B OS=Homo sapiens OX=9606 GN=EIF3B PE=1 SV=3		1.01638	6.56779	92247	90760.2	172051	26196.2	80764.4	93835.4	97680.9	84763.8	182299	9678.69	1000	22860.4	54728.2	127248	254202	134703	1195700	88997	102810	101200	84760	183170	7523.4		20716	49457	137190	274290	145540
Q7L2H7	Q7L2H7	2	2	2	1	18	Eukaryotic translation initiation factor 3 subunit M	EIF3M	sp|Q7L2H7|EIF3M_HUMAN Eukaryotic translation initiation factor 3 subunit M OS=Homo sapiens OX=9606 GN=EIF3M PE=1 SV=1		1.01431	277.282	116969	115318	277282	1000	112729	120970	112256	107905	137702	105301	1000	1000	1000	308136	227317	296395	1598900	124220	132540	116300	107900	138360	81852				332210	245280	320240
P54136	P54136	7	7	7	16	37	Arginine--tRNA ligase, cytoplasmic	RARS	sp|P54136|SYRC_HUMAN Arginine--tRNA ligase, cytoplasmic OS=Homo sapiens OX=9606 GN=RARS1 PE=1 SV=2		1.00961	40.8895	208989	206999	851025	20812.8	181200	192563	247233	182348	210544	234075	20456.6	17785.3	24196.5	798958	935476	818640	4055100	199670	210980	256140	182340	211550	181950	19165	16117	21866	861380	1009400	884500
Q9NSD9	Q9NSD9	3	3	3	2	34	Phenylalanine--tRNA ligase beta subunit	FARSB	sp|Q9NSD9|SYFB_HUMAN Phenylalanine--tRNA ligase beta subunit OS=Homo sapiens OX=9606 GN=FARSB PE=1 SV=3		1	41.7636	1000	1000	41763.6	1000	1000	1000	1000	1000	1000	1000	1000	1000	1000	43158.1	38643.3	43489.3	135210										46530	41697	46988
O43488;Q8NHP1	O43488;Q8NHP1	2;1	2;1	2;1	3	15	Aflatoxin B1 aldehyde reductase member 2;Aflatoxin B1 aldehyde reductase member 4	AKR7A2;AKR7L	sp|O43488|ARK72_HUMAN Aflatoxin B1 aldehyde reductase member 2 OS=Homo sapiens OX=9606 GN=AKR7A2 PE=1 SV=3;sp|Q8NHP1|ARK74_HUMAN Aflatoxin B1 aldehyde reductase member 4 OS=Homo sapiens OX=9606 GN=AKR7L PE=2 SV=7		1	359.897	1000	1000	359897	1000	1000	1000	1000	1000	1000	1000	1000	1000	1000	394795	327138	357758	1165200										425640	352990	386540
Q86X55	Q86X55	2	2	2	2	21	Histone-arginine methyltransferase CARM1	CARM1	sp|Q86X55|CARM1_HUMAN Histone-arginine methyltransferase CARM1 OS=Homo sapiens OX=9606 GN=CARM1 PE=1 SV=3		1	52.748	1000	1000	52748	1000	1000	1000	1000	1000	1000	1000	1000	1000	1000	75141.3	1000	82102.8	169720										81012		88708
O75475	O75475	2	2	2	5	28	PC4 and SFRS1-interacting protein	PSIP1	sp|O75475|PSIP1_HUMAN PC4 and SFRS1-interacting protein OS=Homo sapiens OX=9606 GN=PSIP1 PE=1 SV=1		1	77.6797	1000	1000	77679.7	1000	1000	1000	1000	1000	1000	1000	1000	1000	1000	231039	1000	1000	249090										249090
O60763	O60763	2	2	2	1	43	General vesicular transport factor p115	USO1	sp|O60763|USO1_HUMAN General vesicular transport factor p115 OS=Homo sapiens OX=9606 GN=USO1 PE=1 SV=2		1	18.3837	1000	1000	18383.7	1000	1000	1000	1000	1000	1000	1000	1000	1000	1000	1000	1000	53151	57427												57427
											1	1	1000	1000	1000	1000	1000	1000	1000	1000	1000	1000	1000	1000	1000	1000	1000	1000
P52272	P52272	7	7	7	23	47	Heterogeneous nuclear ribonucleoprotein M	HNRNPM	sp|P52272|HNRPM_HUMAN Heterogeneous nuclear ribonucleoprotein M OS=Homo sapiens OX=9606 GN=HNRNPM PE=1 SV=3		0.993357	20.4604	429534	432406	1.41552e+06	69183.4	459610	451817	385791	415058	446844	426699	82037.6	58591	66921.6	1.43675e+06	1.51331e+06	1.2965e+06	7370100	506460	495030	399690	415040	448980	331680	76858	53095	60476	1549000	1632900	1400800
P84098	P84098	4	4	4	63	6	60S ribosomal protein L19	RPL19	sp|P84098|RL19_HUMAN 60S ribosomal protein L19 OS=Homo sapiens OX=9606 GN=RPL19 PE=1 SV=1		0.993271	0.775924	4.63216e+07	4.66354e+07	6.61838e+07	8.52967e+07	4.68458e+07	4.56116e+07	4.74486e+07	4.5961e+07	4.98179e+07	4.31858e+07	8.16821e+07	8.71852e+07	8.70227e+07	6.49857e+07	6.5803e+07	6.77625e+07	728790000	51621000	49974000	49158000	45959000	50056000	33569000	76525000	79007000	78641000	70063000	71003000	73214000
P29144	P29144	4	4	4	7	63	Tripeptidyl-peptidase 2	TPP2	sp|P29144|TPP2_HUMAN Tripeptidyl-peptidase 2 OS=Homo sapiens OX=9606 GN=TPP2 PE=1 SV=4		0.992697	150.878	48966.8	49327.1	150878	1000	59332.1	47657	40992.2	55158.4	47820.4	43921.6	1000	1000	1000	137562	124937	190134	785970	65380	52215	42469	55156	48049	34141				148310	134810	205430
Q5D862;CON__Q5D862	Q5D862;CON__Q5D862	7;7	7;7	7;7	50	74	Filaggrin-2	FLG2	sp|Q5D862|FILA2_HUMAN Filaggrin-2 OS=Homo sapiens OX=9606 GN=FLG2 PE=1 SV=1;		0.99191	1.11188	838472	845310	694273	624416	814768	978605	742558	874349	795786	845280	655496	464722	753029	752888	682766	647166	9033700	897820	1072200	769310	874310	799590	657050	614110	421130	680500	811710	736720	699230
Q9P2J5	Q9P2J5	10	10	10	21	62	Leucine--tRNA ligase, cytoplasmic	LARS	sp|Q9P2J5|SYLC_HUMAN Leucine--tRNA ligase, cytoplasmic OS=Homo sapiens OX=9606 GN=LARS1 PE=1 SV=2		0.99169	79.7037	249686	251778	602374	7557.66	248971	204720	301643	248351	261679	239028	1000	11327.6	10345.4	521932	632739	652450	3478200	274350	224300	312510	248340	262930	185800		10265	9349	562710	682740	704940
P51659	P51659	5	5	5	14	42	Peroxisomal multifunctional enzyme type 2;(3R)-hydroxyacyl-CoA dehydrogenase;Enoyl-CoA hydratase 2	HSD17B4	sp|P51659|DHB4_HUMAN Peroxisomal multifunctional enzyme type 2 OS=Homo sapiens OX=9606 GN=HSD17B4 PE=1 SV=3		0.98976	316.876	121862	123123	316876	1000	151388	136678	81303	93265.1	193903	78418.5	1000	1000	1000	328736	324636	297256	1775700	166820	149750	84232	93261	194830	60956				354420	350290	321170
P62917	P62917	5	5	5	30	10	60S ribosomal protein L8	RPL8	sp|P62917|RL8_HUMAN 60S ribosomal protein L8 OS=Homo sapiens OX=9606 GN=RPL8 PE=1 SV=2		0.987032	2.26075	3.21999e+06	3.26229e+06	6.21221e+06	2.74785e+06	3.27016e+06	3.31979e+06	3.19693e+06	3.43845e+06	3.43757e+06	2.78394e+06	2.80713e+06	2.74664e+06	2.68977e+06	6.40842e+06	5.79839e+06	6.42982e+06	47272000	3603500	3637300	3312100	3438300	3454000	2164000	2629900	2489000	2430700	6909100	6256600	6947100
P46776	P46776	6	6	6	83	7	60S ribosomal protein L27a	RPL27A	sp|P46776|RL27A_HUMAN 60S ribosomal protein L27a OS=Homo sapiens OX=9606 GN=RPL27A PE=1 SV=2		0.978948	0.792027	6.60953e+07	6.75166e+07	6.72768e+07	8.49426e+07	6.72445e+07	6.76681e+07	6.76373e+07	6.88661e+07	6.58035e+07	6.36163e+07	1.06454e+08	4.50145e+07	1.03359e+08	6.88517e+07	6.71932e+07	6.57856e+07	854490000	74099000	74140000	70074000	68863000	66118000	49450000	99733000	40792000	93404000	74231000	72503000	71078000
P49588	P49588	7	7	7	29	51	Alanine--tRNA ligase, cytoplasmic	AARS	sp|P49588|SYAC_HUMAN Alanine--tRNA ligase, cytoplasmic OS=Homo sapiens OX=9606 GN=AARS1 PE=1 SV=2		0.975873	106.978	327372	335466	793628	7418.63	431133	275090	300176	321674	320697	339746	20255.9	1000	1000	766875	754284	859725	4584000	475080	301400	310990	321660	322230	264090	18977			826790	813890	928890
Q8N163	Q8N163	4	4	4	13	50	Cell cycle and apoptosis regulator protein 2	CCAR2	sp|Q8N163|CCAR2_HUMAN Cell cycle and apoptosis regulator protein 2 OS=Homo sapiens OX=9606 GN=CCAR2 PE=1 SV=2		0.974855	3.77397	103236	105899	317881	84229.9	105515	124676	87507.4	166407	83012.2	60289.5	79490.8	88310.8	84888.1	332613	323431	297598	1900500	116270	136600	90660	166400	83409	46864	74472	80027	76712	358600	348990	321540
P13645;CON__P13645;Q7Z3Z0;Q2M2I5;CON__Q7Z3Z0;CON__Q2M2I5	P13645;CON__P13645	38;38;2;2;2;2	38;38;2;2;2;2	23;23;0;0;0;0	1755	26	Keratin, type I cytoskeletal 10	KRT10	sp|P13645|K1C10_HUMAN Keratin, type I cytoskeletal 10 OS=Homo sapiens OX=9606 GN=KRT10 PE=1 SV=6;		0.973889	0.98856	8.64043e+08	8.87209e+08	7.22516e+08	7.30878e+08	9.08585e+08	9.1791e+08	8.35133e+08	8.82309e+08	8.83696e+08	8.26125e+08	7.24204e+08	7.33781e+08	7.34648e+08	7.22103e+08	7.22959e+08	7.22486e+08	9631000000	1001200000	1005700000	865220000	882270000	887920000	642160000	678480000	664950000	663890000	778520000	780090000	780610000
P52907	P52907	5	5	4	36	13	F-actin-capping protein subunit alpha-1	CAPZA1	sp|P52907|CAZA1_HUMAN F-actin-capping protein subunit alpha-1 OS=Homo sapiens OX=9606 GN=CAPZA1 PE=1 SV=3		0.972433	13.6975	2.15014e+06	2.21109e+06	5.59396e+06	408394	2.05384e+06	2.59145e+06	1.98798e+06	2.2622e+06	2.16973e+06	2.01848e+06	324071	513233	387879	5.52235e+06	5.1693e+06	6.09024e+06	32404000	2263200	2839300	2059600	2262100	2180100	1569000	303610	465090	350520	5953800	5577800	6580200
P62241	P62241	8	8	8	93	9	40S ribosomal protein S8	RPS8	sp|P62241|RS8_HUMAN 40S ribosomal protein S8 OS=Homo sapiens OX=9606 GN=RPS8 PE=1 SV=2		0.971615	1.54077	1.228e+07	1.26388e+07	2.69095e+07	1.7465e+07	1.26314e+07	1.2515e+07	1.27699e+07	1.23125e+07	1.2136e+07	1.23916e+07	1.67356e+07	1.75922e+07	1.80672e+07	2.61175e+07	2.76046e+07	2.70063e+07	210070000	13919000	13712000	13230000	12312000	12194000	9632200	15679000	15942000	16327000	28158000	29786000	29179000
P62269	P62269	7	7	7	45	9	40S ribosomal protein S18	RPS18	sp|P62269|RS18_HUMAN 40S ribosomal protein S18 OS=Homo sapiens OX=9606 GN=RPS18 PE=1 SV=3		0.967746	1.91357	1.04251e+07	1.07726e+07	1.383e+07	7.22731e+06	1.08491e+07	1.11378e+07	1.03308e+07	1.19455e+07	8.73385e+06	1.05959e+07	7.20906e+06	6.99903e+06	7.47385e+06	1.45168e+07	1.27328e+07	1.42404e+07	128440000	11955000	12203000	10703000	11945000	8775600	8236400	6753900	6342500	6754000	15651000	13739000	15386000
Q07020	Q07020	5	5	5	36	7	60S ribosomal protein L18	RPL18	sp|Q07020|RL18_HUMAN 60S ribosomal protein L18 OS=Homo sapiens OX=9606 GN=RPL18 PE=1 SV=2		0.967217	2.55223	6.59276e+06	6.81622e+06	1.18503e+07	4.64312e+06	6.09955e+06	7.43692e+06	6.91218e+06	7.27042e+06	6.98899e+06	5.51886e+06	4.5615e+06	4.6203e+06	4.74757e+06	1.21943e+07	1.1048e+07	1.23088e+07	91731000	6721300	8148200	7161200	7270100	7022400	4289900	4273500	4186900	4290300	13147000	11921000	13299000
CON__P00761	CON__P00761	8	8	8	804	11					0.966529	0.855371	5.28491e+09	5.46793e+09	5.4668e+09	6.39115e+09	5.49815e+09	5.41244e+09	5.4932e+09	5.17563e+09	5.08808e+09	5.59103e+09	6.42666e+09	6.41538e+09	6.33142e+09	5.46549e+09	5.4933e+09	5.44162e+09	67569000000	6058600000	5930100000	5691100000	5175400000	5112400000	4346000000	6020900000	5813600000	5721600000	5892500000	5927400000	5879400000
Q16181;Q6ZU15	Q16181	3;1	3;1	3;1	8	23	Septin-7	2021-09-07	sp|Q16181|SEPT7_HUMAN Septin-7 OS=Homo sapiens OX=9606 GN=SEPTIN7 PE=1 SV=2		0.96419	603.816	139346	144521	603816	1000	141043	100325	192196	222630	122246	73162	1000	1000	1000	619805	581155	610486	2821700	155420	109920	199120	222620	122830	56870				668230	627080	659600
CON__Streptavidin	CON__Streptavidin	2	2	2	21	6					0.963779	0.657192	4.62322e+06	4.79697e+06	3.745e+06	5.6985e+06	4.89757e+06	4.50795e+06	4.98539e+06	4.38399e+06	4.08826e+06	5.39742e+06	6.07677e+06	5.51403e+06	5.50469e+06	4.48722e+06	3.19261e+06	3.55519e+06	55976000	5396800	4939100	5165000	4383800	4107800	4195500	5693100	4996800	4974500	4837800	3444900	3841200
P60842;Q14240	P60842;Q14240	5;4	5;4	4;3	24	23	Eukaryotic initiation factor 4A-I;Eukaryotic initiation factor 4A-II;Eukaryotic initiation factor 4A-II, N-terminally processed	EIF4A1;EIF4A2	sp|P60842|IF4A1_HUMAN Eukaryotic initiation factor 4A-I OS=Homo sapiens OX=9606 GN=EIF4A1 PE=1 SV=1;sp|Q14240|IF4A2_HUMAN Eukaryotic initiation factor 4A-II OS=Homo sapiens OX=9606 GN=EIF4A2 PE=1 SV=2		0.959468	6.26332	1.07945e+06	1.12505e+06	2.03732e+06	325279	1.12457e+06	1.08932e+06	1.16126e+06	1.08225e+06	1.09437e+06	1.06173e+06	266207	354062	355567	1.94671e+06	2.07771e+06	2.08756e+06	14131000	1239200	1193500	1203100	1082200	1099600	825300	249400	320850	321320	2098800	2241900	2255500
P61978	P61978	13	13	13	90	23	Heterogeneous nuclear ribonucleoprotein K	HNRNPK	sp|P61978|HNRPK_HUMAN Heterogeneous nuclear ribonucleoprotein K OS=Homo sapiens OX=9606 GN=HNRNPK PE=1 SV=1		0.958406	8.07989	2.74967e+06	2.86901e+06	7.81729e+06	967499	2.65824e+06	2.90542e+06	3.04336e+06	2.74362e+06	2.75941e+06	2.74599e+06	1.01498e+06	849032	1.03848e+06	7.43965e+06	7.9167e+06	8.09552e+06	44885000	2929200	3183300	3153000	2743500	2772600	2134500	950900	769390	938460	8020900	8542300	8746800
P30536	P30536	2	2	2	10	7	Translocator protein	TSPO	sp|P30536|TSPO_HUMAN Translocator protein OS=Homo sapiens OX=9606 GN=TSPO PE=1 SV=3		0.949245	1.53506	1.34233e+06	1.4141e+06	1.23403e+06	803893	1.42813e+06	1.39453e+06	1.41966e+06	1.31106e+06	1.43335e+06	1.28258e+06	784170	830470	797037	1.17027e+06	1.18533e+06	1.34648e+06	14523000	1573700	1527900	1470800	1311000	1440200	996970	734660	752570	720270	1261700	1279000	1454800
P33993	P33993	5	5	5	26	38	DNA replication licensing factor MCM7	MCM7	sp|P33993|MCM7_HUMAN DNA replication licensing factor MCM7 OS=Homo sapiens OX=9606 GN=MCM7 PE=1 SV=4		0.947964	163.905	448727	473359	727456	4438.27	495411	470208	454458	510613	362338	473231	1000	1000	11314.8	814059	581433	786876	5139900	545910	515180	470830	510590	364070	367850			10225	877660	627380	850180
Q14697	Q14697	14	14	14	56	43	Neutral alpha-glucosidase AB	GANAB	sp|Q14697|GANAB_HUMAN Neutral alpha-glucosidase AB OS=Homo sapiens OX=9606 GN=GANAB PE=1 SV=3		0.946981	40.156	865189	913629	2.12465e+06	52910.1	912215	894672	934001	877689	926631	791248	44840	59419.7	54470.4	2.20076e+06	1.98939e+06	2.18381e+06	12401000	1005200	980240	967650	877650	931060	615050	42009	53846	49224	2372700	2146600	2359500
O95678;CON__O95678	O95678;CON__O95678	12;12	1;1	1;1	384	29	Keratin, type II cytoskeletal 75	KRT75	sp|O95678|K2C75_HUMAN Keratin, type II cytoskeletal 75 OS=Homo sapiens OX=9606 GN=KRT75 PE=1 SV=2;		0.944847	0.883609	8.03918e+07	8.50844e+07	6.12123e+07	6.92753e+07	7.95102e+07	8.26228e+07	9.31202e+07	8.10466e+07	7.59171e+07	8.42116e+07	6.82277e+07	6.85127e+07	7.10857e+07	6.02887e+07	5.85863e+07	6.47619e+07	885830000	87615000	90525000	96475000	81043000	76280000	65459000	63920000	62086000	64239000	64999000	63216000	69972000
CON__P02535-1	CON__P02535-1	14	3	3	293	26					0.943504	0.999068	3.2304e+08	3.42384e+08	2.9379e+08	2.94064e+08	3.69941e+08	3.71244e+08	2.85968e+08	3.32465e+08	3.29883e+08	3.06774e+08	2.90886e+08	2.96558e+08	2.94749e+08	2.96569e+08	2.93395e+08	2.91406e+08	3771800000	407650000	406750000	296270000	332450000	331460000	238460000	272520000	268740000	266360000	319740000	316580000	314850000
P13489	P13489	6	6	6	30	26	Ribonuclease inhibitor	RNH1	sp|P13489|RINI_HUMAN Ribonuclease inhibitor OS=Homo sapiens OX=9606 GN=RNH1 PE=1 SV=2		0.938932	13.3432	632584	673727	1.03681e+06	77703.6	685495	655771	679915	787525	793676	316551	67738.8	84779.6	80592.3	1.2096e+06	887933	1.01291e+06	7579000	755370	718490	704410	787490	797470	246060	63462	76827	72830	1304100	958100	1094400
Q01081;P0DN76;Q8WU68	Q01081;P0DN76;Q8WU68	3;3;2	3;3;2	3;3;2	39	11	Splicing factor U2AF 35 kDa subunit;Splicing factor U2AF 26 kDa subunit	U2AF1;U2AF1L4	sp|Q01081|U2AF1_HUMAN Splicing factor U2AF 35 kDa subunit OS=Homo sapiens OX=9606 GN=U2AF1 PE=1 SV=3;sp|P0DN76|U2AF5_HUMAN Splicing factor U2AF 35 kDa subunit-like protein OS=Homo sapiens OX=9606 GN=U2AF1L5 PE=1 SV=1;sp|Q8WU68|U2AF4_HUMAN Splicing factor U		0.934473	0.980362	1.70913e+06	1.82897e+06	2.29956e+06	2.34562e+06	1.82842e+06	1.80652e+06	1.85198e+06	1.84678e+06	1.69978e+06	1.58082e+06	2.30855e+06	2.3464e+06	2.38192e+06	2.27413e+06	2.24351e+06	2.38104e+06	24583000	2014800	1979300	1918700	1846700	1707900	1228800	2162800	2126300	2152500	2451800	2420800	2572600
P62995	P62995	4	4	4	31	12	Transformer-2 protein homolog beta	TRA2B	sp|P62995|TRA2B_HUMAN Transformer-2 protein homolog beta OS=Homo sapiens OX=9606 GN=TRA2B PE=1 SV=1		0.932899	0.765684	1.40181e+06	1.50264e+06	2.99147e+06	3.90693e+06	1.44727e+06	1.55653e+06	1.50411e+06	1.77568e+06	761450	1.6683e+06	3.66564e+06	3.69456e+06	4.3606e+06	2.74049e+06	2.9131e+06	3.32084e+06	29105000	1594800	1705400	1558300	1775600	765090	1296800	3434200	3348000	3940600	2954600	3143300	3588000
P04075;P05062	P04075	12;1	12;1	11;0	80	23	Fructose-bisphosphate aldolase A	ALDOA	sp|P04075|ALDOA_HUMAN Fructose-bisphosphate aldolase A OS=Homo sapiens OX=9606 GN=ALDOA PE=1 SV=2		0.93141	12.6788	9.16785e+06	9.84298e+06	1.97571e+07	1.55828e+06	1.15388e+07	1.08722e+07	7.11797e+06	9.48552e+06	1.01704e+07	7.84764e+06	1.69331e+06	1.37299e+06	1.60853e+06	2.09279e+07	2.25565e+07	1.57869e+07	126050000	12715000	11912000	7374400	9485100	10219000	6100100	1586400	1244200	1453600	22563000	24339000	17057000
P35908;CON__P35908v2;CON__P35908;Q01546;CON__Q01546;CON__P07744;CON__Q6NXH9	P35908;CON__P35908v2;CON__P35908	53;53;52;10;9;6;5	53;53;52;10;9;6;5	36;36;35;0;0;0;0	1306	40	Keratin, type II cytoskeletal 2 epidermal	KRT2	sp|P35908|K22E_HUMAN Keratin, type II cytoskeletal 2 epidermal OS=Homo sapiens OX=9606 GN=KRT2 PE=1 SV=2;;		0.931187	0.912349	4.02617e+08	4.32369e+08	3.23481e+08	3.54558e+08	4.25706e+08	4.33025e+08	4.38377e+08	4.14588e+08	4.11165e+08	3.82097e+08	3.53275e+08	3.55651e+08	3.54748e+08	3.21576e+08	3.2054e+08	3.28326e+08	4543600000	469100000	474440000	454170000	414570000	413130000	297010000	330970000	322290000	320580000	346700000	345870000	354740000
P34897	P34897	10	10	10	37	29	Serine hydroxymethyltransferase, mitochondrial	SHMT2	sp|P34897|GLYM_HUMAN Serine hydroxymethyltransferase, mitochondrial OS=Homo sapiens OX=9606 GN=SHMT2 PE=1 SV=3		0.923906	41.3486	1.40702e+06	1.52291e+06	4.63148e+06	112011	1.52505e+06	1.27094e+06	1.77273e+06	1.49277e+06	1.35293e+06	1.37537e+06	103659	123406	108967	4.37527e+06	4.68368e+06	4.83549e+06	24134000	1680500	1392500	1836600	1492700	1359400	1069100	97114	111830	98472	4717100	5053800	5224500
Q92499	Q92499	2	2	2	7	39	ATP-dependent RNA helicase DDX1	DDX1	sp|Q92499|DDX1_HUMAN ATP-dependent RNA helicase DDX1 OS=Homo sapiens OX=9606 GN=DDX1 PE=1 SV=2		0.923851	123.78	69954.7	75720.7	123780	1000	76481.9	85940.5	64739.7	76833.4	69436.1	63594.5	1000	1000	1000	122676	103964	144699	842330	84278	94160	67072	76830	69768	49433				132260	112180	156340
Q13867	Q13867	2	2	2	12	26	Bleomycin hydrolase	BLMH	sp|Q13867|BLMH_HUMAN Bleomycin hydrolase OS=Homo sapiens OX=9606 GN=BLMH PE=1 SV=1		0.920416	1.09949	405326	440373	353288	321319	415388	453743	451987	371606	410070	434302	311081	288591	364287	354373	370520	334972	4570300	457730	497140	468270	371590	412030	337590	291440	261520	329200	382060	399800	361920
P61513;A6NKH3	P61513;A6NKH3	2;1	2;1	2;1	8	4	60S ribosomal protein L37a;Putative 60S ribosomal protein L37a-like protein	RPL37A;RPL37AP8	sp|P61513|RL37A_HUMAN 60S ribosomal protein L37a OS=Homo sapiens OX=9606 GN=RPL37A PE=1 SV=2;sp|A6NKH3|RL37L_HUMAN Putative 60S ribosomal protein L37a-like protein OS=Homo sapiens OX=9606 GN=RPL37AP8 PE=5 SV=2		0.914004	0.734253	3.59615e+06	3.9345e+06	6.45043e+06	8.78502e+06	3.29276e+06	3.75661e+06	4.75413e+06	3.05094e+06	4.09214e+06	3.64536e+06	8.2092e+06	7.99296e+06	1.01529e+07	7.01503e+06	5.96549e+06	6.37077e+06	67658000	3628400	4115900	4925400	3050800	4111700	2833600	7690900	7243200	9175000	7563100	6436900	6883300
O75494;Q8WXF0	O75494	3;1	3;1	3;1	11	9	Serine/arginine-rich splicing factor 10	SRSF10	sp|O75494|SRS10_HUMAN Serine/arginine-rich splicing factor 10 OS=Homo sapiens OX=9606 GN=SRSF10 PE=1 SV=1		0.907463	1.11207	614307	676951	1.59754e+06	1.43655e+06	899564	586688	544600	299413	792502	751007	1.50929e+06	1.339e+06	1.46135e+06	1.90571e+06	1.24112e+06	1.6458e+06	12998000	991260	642800	564220	299400	796290	583770	1414000	1213400	1320600	2054600	1339200	1778200
Q12906;Q96SI9	Q12906	7;2	7;2	7;2	23	37	Interleukin enhancer-binding factor 3	ILF3	sp|Q12906|ILF3_HUMAN Interleukin enhancer-binding factor 3 OS=Homo sapiens OX=9606 GN=ILF3 PE=1 SV=3		0.903731	30.6555	533692	590543	1.41758e+06	46242.2	564571	533879	673178	414628	665758	520689	26224.7	39773.9	72727.9	1.57467e+06	1.40321e+06	1.27484e+06	8108300	622120	584940	697430	414610	668940	404740	24569	36043	65723	1697700	1514100	1377400
Q6P4R8	Q6P4R8	2	2	2	5	58	Nuclear factor related to kappa-B-binding protein	NFRKB	sp|Q6P4R8|NFRKB_HUMAN Nuclear factor related to kappa-B-binding protein OS=Homo sapiens OX=9606 GN=NFRKB PE=1 SV=2		0.903335	0.806044	805341	891519	715709	887928	740725	1.17182e+06	762008	791185	784162	840675	827538	937026	899219	788524	661163	697441	9876200	816230	1283900	789460	791150	787910	653470	775290	849130	812610	850130	713410	753550
P84085;P61204;P84077	P84085;P61204;P84077	3;2;2	3;2;2	2;1;1	8	11	ADP-ribosylation factor 5;ADP-ribosylation factor 3;ADP-ribosylation factor 1	ARF5;ARF3;ARF1	sp|P84085|ARF5_HUMAN ADP-ribosylation factor 5 OS=Homo sapiens OX=9606 GN=ARF5 PE=1 SV=2;sp|P61204|ARF3_HUMAN ADP-ribosylation factor 3 OS=Homo sapiens OX=9606 GN=ARF3 PE=1 SV=2;sp|P84077|ARF1_HUMAN ADP-ribosylation factor 1 OS=Homo sapiens OX=9606 GN=ARF1		0.902813	9.01185	1.01257e+06	1.12158e+06	2.56899e+06	285068	1.10288e+06	1.22896e+06	1.03289e+06	1.27596e+06	1.27252e+06	489248	458872	155959	240372	2.43774e+06	2.7524e+06	2.51682e+06	15672000	1215300	1346500	1070100	1275900	1278600	380300	429900	141330	217220	2628200	2969900	2719300
Q5XKE5;CON__Q5XKE5	Q5XKE5;CON__Q5XKE5	9;9	1;1	1;1	366	28	Keratin, type II cytoskeletal 79	KRT79	sp|Q5XKE5|K2C79_HUMAN Keratin, type II cytoskeletal 79 OS=Homo sapiens OX=9606 GN=KRT79 PE=1 SV=2;		0.899363	0.865601	7.70748e+07	8.56993e+07	5.96517e+07	6.89136e+07	8.01945e+07	8.2924e+07	9.39793e+07	7.79015e+07	7.19222e+07	8.14006e+07	6.77954e+07	6.81827e+07	7.07626e+07	5.86099e+07	5.66846e+07	6.36605e+07	872410000	88369000	90855000	97365000	77898000	72266000	63274000	63515000	61787000	63947000	63189000	61164000	68782000
P53396	P53396	12	12	12	46	59	ATP-citrate synthase	ACLY	sp|P53396|ACLY_HUMAN ATP-citrate synthase OS=Homo sapiens OX=9606 GN=ACLY PE=1 SV=3		0.890869	39.1632	544659	611380	1.79948e+06	45948.2	508406	771384	554349	553055	610084	470838	36307.3	50662.3	50875.1	1.67151e+06	1.86446e+06	1.86246e+06	9463800	560230	845160	574320	553030	613000	365990	34015	45910	45975	1802100	2011800	2012300
P02538;CON__P02538;CON__Q8VED5;CON__H-INV:HIT000016045;CON__H-INV:HIT000292931	P02538;CON__P02538	32;32;8;3;2	15;15;1;0;1	1;1;0;0;0	669	30	Keratin, type II cytoskeletal 6A	KRT6A	sp|P02538|K2C6A_HUMAN Keratin, type II cytoskeletal 6A OS=Homo sapiens OX=9606 GN=KRT6A PE=1 SV=3;		0.889978	0.933174	1.18741e+08	1.3342e+08	1.02682e+08	1.10035e+08	1.27349e+08	1.31293e+08	1.41618e+08	1.19975e+08	1.16284e+08	1.19963e+08	1.08767e+08	1.09175e+08	1.12163e+08	1.01435e+08	9.97754e+07	1.06835e+08	1395600000	140330000	143850000	146720000	119970000	116840000	93249000	101900000	98934000	101360000	109360000	107660000	115430000
Q00610;P53675	Q00610	24;6	24;6	24;6	101	90	Clathrin heavy chain 1	CLTC	sp|Q00610|CLH1_HUMAN Clathrin heavy chain 1 OS=Homo sapiens OX=9606 GN=CLTC PE=1 SV=5		0.887419	38.6702	661184	745065	1.91673e+06	49565.9	798914	718876	717405	640738	690171	652643	47921.6	54970.4	45805.8	1.87389e+06	1.84482e+06	2.03147e+06	10595000	880350	787630	743250	640710	693470	507310	44896	49814	41394	2020300	1990600	2194900
Q15819;Q13404	Q15819;Q13404	2;1	2;1	2;1	11	10	Ubiquitin-conjugating enzyme E2 variant 2;Ubiquitin-conjugating enzyme E2 variant 1	UBE2V2;UBE2V1	sp|Q15819|UB2V2_HUMAN Ubiquitin-conjugating enzyme E2 variant 2 OS=Homo sapiens OX=9606 GN=UBE2V2 PE=1 SV=4;sp|Q13404|UB2V1_HUMAN Ubiquitin-conjugating enzyme E2 variant 1 OS=Homo sapiens OX=9606 GN=UBE2V1 PE=1 SV=2		0.886304	1454.97	507981	573145	1.45497e+06	1000	616171	562282	540980	586566	506599	430777	1000	1000	1000	1.47468e+06	1.50618e+06	1.38405e+06	7996400	678980	616060	560470	586540	509020	334850				1589900	1625200	1495400
Q08554	Q08554	7	7	7	38	48	Desmocollin-1	DSC1	sp|Q08554|DSC1_HUMAN Desmocollin-1 OS=Homo sapiens OX=9606 GN=DSC1 PE=1 SV=2		0.886015	0.819691	977311	1.10304e+06	653704	797500	1.10406e+06	1.10702e+06	1.09804e+06	979993	1.01047e+06	941470	743203	853942	795355	637540	681867	641705	10600000	1216600	1212900	1137600	979950	1015300	731820	696280	773840	718750	687350	735750	693330
P14868	P14868	9	9	9	38	37	Aspartate--tRNA ligase, cytoplasmic	DARS	sp|P14868|SYDC_HUMAN Aspartate--tRNA ligase, cytoplasmic OS=Homo sapiens OX=9606 GN=DARS1 PE=1 SV=2		0.879472	30.1925	665655	756880	1.72142e+06	57015	741351	603838	925450	585486	812108	599370	30478.3	88002.9	52563.7	1.68959e+06	1.8311e+06	1.64357e+06	10034000	816920	661590	958790	585460	815990	465900	28554	79748	47501	1821600	1975800	1775800
O43776	O43776	2	2	2	5	22	Asparagine--tRNA ligase, cytoplasmic	NARS	sp|O43776|SYNC_HUMAN Asparagine--tRNA ligase, cytoplasmic OS=Homo sapiens OX=9606 GN=NARS1 PE=1 SV=1		0.878475	486.838	248409	282773	486838	1000	247755	361815	238749	261232	283176	200819	1000	1000	1000	447665	535651	477199	3194800	273010	396420	247350	261220	284530	156100				482640	577980	515590
P42704	P42704	18	18	18	61	90	Leucine-rich PPR motif-containing protein, mitochondrial	LRPPRC	sp|P42704|LPPRC_HUMAN Leucine-rich PPR motif-containing protein, mitochondrial OS=Homo sapiens OX=9606 GN=LRPPRC PE=1 SV=3		0.867101	144.268	286292	330172	961575	6665.21	338142	379504	272870	278702	295965	284209	1000	13355.8	5639.8	1.07705e+06	897469	910204	4998400	372610	415800	282700	278690	297380	220920		12103	5096.6	1161200	968390	983430
P10768	P10768	5	5	5	19	14	S-formylglutathione hydrolase	ESD	sp|P10768|ESTD_HUMAN S-formylglutathione hydrolase OS=Homo sapiens OX=9606 GN=ESD PE=1 SV=2		0.8614	42.7739	280238	325329	1.41392e+06	33055.7	288538	391278	296170	278752	273662	288300	56993.4	1000	41173.7	1.42386e+06	1.2642e+06	1.5537e+06	6499800	317950	428700	306840	278740	274970	224100	53395		37208	1535100	1364100	1678700
P13647;CON__P13647	P13647;CON__P13647	34;34	24;24	6;6	705	31	Keratin, type II cytoskeletal 5	KRT5	sp|P13647|K2C5_HUMAN Keratin, type II cytoskeletal 5 OS=Homo sapiens OX=9606 GN=KRT5 PE=1 SV=3;		0.860592	0.92368	1.1035e+08	1.28225e+08	8.98966e+07	9.73245e+07	1.21849e+08	1.26218e+08	1.36609e+08	1.13025e+08	1.06541e+08	1.11484e+08	9.51953e+07	9.97884e+07	9.69897e+07	8.87668e+07	8.71844e+07	9.37387e+07	1279100000	134270000	138290000	141530000	113020000	107050000	86658000	89185000	90428000	87648000	95702000	94074000	101280000
Q96P63	Q96P63	3	3	3	18	20	Serpin B12	SERPINB12	sp|Q96P63|SPB12_HUMAN Serpin B12 OS=Homo sapiens OX=9606 GN=SERPINB12 PE=1 SV=1		0.8601	0.790801	738780	858947	553913	700445	802653	882040	892149	602637	774856	838848	706037	732479	662820	521543	592008	548188	8526000	884470	966400	924290	602610	778560	652050	661460	663770	598980	562290	638790	592290
Q9NWB6	Q9NWB6	2	2	2	11	11	Arginine and glutamate-rich protein 1	ARGLU1	sp|Q9NWB6|ARGL1_HUMAN Arginine and glutamate-rich protein 1 OS=Homo sapiens OX=9606 GN=ARGLU1 PE=1 SV=1		0.859488	0.844565	2.90823e+06	3.38367e+06	2.22937e+06	2.63966e+06	3.30347e+06	3.43963e+06	3.40793e+06	2.86653e+06	3.04913e+06	2.80902e+06	2.4408e+06	2.68827e+06	2.78991e+06	2.18972e+06	2.22599e+06	2.27239e+06	33515000	3640200	3768600	3530700	2866400	3063700	2183500	2286700	2436100	2521200	2360800	2401900	2455200
P50395;P31150	P50395	9;2	9;2	9;2	19	28	Rab GDP dissociation inhibitor beta	GDI2	sp|P50395|GDIB_HUMAN Rab GDP dissociation inhibitor beta OS=Homo sapiens OX=9606 GN=GDI2 PE=1 SV=2		0.852142	45.7301	809886	950412	2.04968e+06	44821.3	1.00995e+06	1.0194e+06	821881	884789	879168	665701	87371.3	46092.6	1000	2.08222e+06	2.03434e+06	2.03249e+06	12126000	1112900	1116900	851490	884750	883370	517460	81855	41769		2244900	2195100	2196000
Q6KB66;CON__Q6KB66-1;CON__Q0VBK2	Q6KB66;CON__Q6KB66-1	5;5;1	5;5;1	5;5;1	28	33	Keratin, type II cytoskeletal 80	KRT80	sp|Q6KB66|K2C80_HUMAN Keratin, type II cytoskeletal 80 OS=Homo sapiens OX=9606 GN=KRT80 PE=1 SV=2;		0.850353	1.01539	454763	534793	439444	432785	517127	489120	598132	400308	604461	359519	469236	424797	404323	324692	531221	462418	5625400	569840	535900	619680	400290	607350	279460	439610	384950	365380	350060	573200	499620
Q7Z794;CON__Q7Z794	Q7Z794;CON__Q7Z794	12;12	8;8	6;6	149	31	Keratin, type II cytoskeletal 1b	KRT77	sp|Q7Z794|K2C1B_HUMAN Keratin, type II cytoskeletal 1b OS=Homo sapiens OX=9606 GN=KRT77 PE=1 SV=3;		0.84613	0.835716	1.23314e+08	1.45739e+08	9.89256e+07	1.18372e+08	1.43811e+08	1.47001e+08	1.46406e+08	1.26806e+08	1.24445e+08	1.18692e+08	1.15118e+08	1.22181e+08	1.17818e+08	1.00201e+08	9.8098e+07	9.84775e+07	1460600000	158470000	161060000	151680000	126800000	125040000	92261000	107850000	110720000	106470000	108030000	105850000	106400000
P36776	P36776	4	4	4	4	41	Lon protease homolog, mitochondrial	LONP1	sp|P36776|LONM_HUMAN Lon protease homolog, mitochondrial OS=Homo sapiens OX=9606 GN=LONP1 PE=1 SV=2		0.845201	216.181	44238.9	52341.3	216181	1000	42735.8	78779.4	35508.8	47045.1	34141.8	51529.9	1000	1000	1000	215874	137643	295025	991620	47092	86314	36788	47043	34305	40055				232740	148520	318760
Q14566	Q14566	8	8	8	19	48	DNA replication licensing factor MCM6	MCM6	sp|Q14566|MCM6_HUMAN DNA replication licensing factor MCM6 OS=Homo sapiens OX=9606 GN=MCM6 PE=1 SV=1		0.834187	6.22014	263109	315407	689585	110863	363370	347732	235120	241991	358725	188611	95566.8	121795	115228	757572	671283	639900	4310500	400410	380990	243590	241980	360440	146610	89533	110370	104130	816760	724330	691380
O00160;Q12965	O00160	4;1	4;1	4;1	6	57	Unconventional myosin-If	MYO1F	sp|O00160|MYO1F_HUMAN Unconventional myosin-If OS=Homo sapiens OX=9606 GN=MYO1F PE=1 SV=3		0.831771	77.4908	11246.2	13520.7	115493	1490.41	15580.8	5941.36	19040.1	10904.5	11395.5	11438.5	1000	1000	2471.22	143582	118496	84400	450730	17169	6509.6	19726	10904	11450	8891.3			2233.2	154800	127860	91190
Q05519	Q05519	3	3	3	22	12	Serine/arginine-rich splicing factor 11	SRSF11	sp|Q05519|SRS11_HUMAN Serine/arginine-rich splicing factor 11 OS=Homo sapiens OX=9606 GN=SRSF11 PE=1 SV=1		0.831162	0.564235	1.53582e+06	1.8478e+06	1.26179e+06	2.23628e+06	1.93269e+06	1.79329e+06	1.81742e+06	1.20385e+06	2.29573e+06	1.10789e+06	2.88836e+06	2.30921e+06	1.51126e+06	1.07993e+06	1.03872e+06	1.66671e+06	20599000	2129700	1964800	1882900	1203800	2306700	861180	2706000	2092600	1365700	1164300	1120800	1800800
P49327	P49327	53	53	53	275	125	Fatty acid synthase;[Acyl-carrier-protein] S-acetyltransferase;[Acyl-carrier-protein] S-malonyltransferase;3-oxoacyl-[acyl-carrier-protein] synthase;3-oxoacyl-[acyl-carrier-protein] reductase;3-hydroxyacyl-[acyl-carrier-protein] dehydratase;Enoyl-[acyl-carrier-protein] reductase;Oleoyl-[acyl-carrier-protein] hydrolase	FASN	sp|P49327|FAS_HUMAN Fatty acid synthase OS=Homo sapiens OX=9606 GN=FASN PE=1 SV=3		0.827423	6.07964	1.74351e+06	2.10715e+06	5.417e+06	891006	2.01065e+06	2.21076e+06	2.10004e+06	1.81088e+06	1.84409e+06	1.57555e+06	878549	833847	960623	5.47569e+06	5.31842e+06	5.45689e+06	31687000	2215600	2422200	2175700	1810800	1852900	1224700	823080	755630	868100	5903500	5738700	5895900
P07814	P07814	15	15	15	42	82	Bifunctional glutamate/proline--tRNA ligase;Glutamate--tRNA ligase;Proline--tRNA ligase	EPRS	sp|P07814|SYEP_HUMAN Bifunctional glutamate/proline--tRNA ligase OS=Homo sapiens OX=9606 GN=EPRS1 PE=1 SV=5		0.822682	34.12	241622	293701	890367	26095.2	292477	326238	262387	218660	231981	274226	33160.7	26025.2	19099.6	967324	824310	879467	4570900	322290	357440	271840	218650	233090	213160	31067	23584	17260	1042900	889450	950220
Q99613;B5ME19	Q99613;B5ME19	5;5	5;5	5;5	19	42	Eukaryotic translation initiation factor 3 subunit C;Eukaryotic translation initiation factor 3 subunit C-like protein	EIF3C;EIF3CL	sp|Q99613|EIF3C_HUMAN Eukaryotic translation initiation factor 3 subunit C OS=Homo sapiens OX=9606 GN=EIF3C PE=1 SV=1;sp|B5ME19|EIFCL_HUMAN Eukaryotic translation initiation factor 3 subunit C-like protein OS=Homo sapiens OX=9606 GN=EIF3CL PE=1 SV=1		0.820218	332.209	176251	214883	332209	1000	218298	213875	212475	176288	161229	191235	1000	1000	1000	347519	335785	313323	2257500	240550	234330	220130	176280	162000	148650				374670	362320	338530
P07203	P07203	2	2	2	9	13	Glutathione peroxidase 1	GPX1	sp|P07203|GPX1_HUMAN Glutathione peroxidase 1 OS=Homo sapiens OX=9606 GN=GPX1 PE=1 SV=4		0.816994	700.161	220719	270160	700161	1000	272993	258652	278835	1000	448168	212989	1000	1000	1000	385102	843188	872192	3756300	300820	283390	288880		450310	165560				415190	909820	942360
Q9HCY8	Q9HCY8	2	2	2	8	7	Protein S100-A14	S100A14	sp|Q9HCY8|S10AE_HUMAN Protein S100-A14 OS=Homo sapiens OX=9606 GN=S100A14 PE=1 SV=1		0.816111	0.197821	474355	581238	46350.8	234307	491028	598918	653767	561065	342095	519904	224750	236560	241611	137052	1000	1000	3974500	541080	656200	677320	561040	343730	404130	210560	214370	218340	147760
P46783	P46783	2	2	2	17	8	40S ribosomal protein S10	RPS10	sp|P46783|RS10_HUMAN 40S ribosomal protein S10 OS=Homo sapiens OX=9606 GN=RPS10 PE=1 SV=1		0.80541	2.31686	754939	937336	1.18612e+06	511951	789521	925120	1.09737e+06	843237	886791	534789	421118	509900	604835	1.00897e+06	1.11267e+06	1.43672e+06	10414000	870000	1013600	1136900	843200	891030	415700	394530	462070	546580	1087800	1200600	1552300
Q13838;O00148	Q13838;O00148	3;2	3;2	3;2	7	19	Spliceosome RNA helicase DDX39B;ATP-dependent RNA helicase DDX39A	DDX39B;DDX39A	sp|Q13838|DX39B_HUMAN Spliceosome RNA helicase DDX39B OS=Homo sapiens OX=9606 GN=DDX39B PE=1 SV=1;sp|O00148|DX39A_HUMAN ATP-dependent RNA helicase DDX39A OS=Homo sapiens OX=9606 GN=DDX39A PE=1 SV=2		0.804625	351.398	230648	286653	351398	1000	283084	305857	271016	249921	239286	202736	1000	1000	1000	446867	227984	379342	2713400	311940	335110	280780	249910	240430	157590				481780	246000	409860
P40925	P40925	4	4	4	27	15	Malate dehydrogenase, cytoplasmic	MDH1	sp|P40925|MDHC_HUMAN Malate dehydrogenase, cytoplasmic OS=Homo sapiens OX=9606 GN=MDH1 PE=1 SV=4		0.8023	151.246	1.53499e+06	1.91324e+06	4.0337e+06	26669.7	1.99885e+06	1.6917e+06	2.04918e+06	2.00189e+06	1.05456e+06	1.54853e+06	78009.2	1000	1000	3.23069e+06	4.64262e+06	4.22778e+06	23578000	2202600	1853500	2123000	2001800	1059600	1203700	73084			3483100	5009500	4567900
Q08188	Q08188	4	4	4	9	40	Protein-glutamine gamma-glutamyltransferase E;Protein-glutamine gamma-glutamyltransferase E 50 kDa catalytic chain;Protein-glutamine gamma-glutamyltransferase E 27 kDa non-catalytic chain	TGM3	sp|Q08188|TGM3_HUMAN Protein-glutamine gamma-glutamyltransferase E OS=Homo sapiens OX=9606 GN=TGM3 PE=1 SV=4		0.800304	0.846242	328516	410489	363044	429007	388145	402522	440800	291253	396604	297691	413262	353323	520436	402234	306861	380036	4599600	427710	441020	456680	291240	398500	231400	387170	320180	470310	433660	331110	410610
Q14CN4;CON__Q6IME9;CON__Q14CN4-1	Q14CN4;CON__Q6IME9;CON__Q14CN4-1	5;5;5	1;1;1	0;0;0	76	33	Keratin, type II cytoskeletal 72	KRT72	sp|Q14CN4|K2C72_HUMAN Keratin, type II cytoskeletal 72 OS=Homo sapiens OX=9606 GN=KRT72 PE=1 SV=2;;		0.800118	0.813949	1.35971e+07	1.69939e+07	1.18315e+07	1.45359e+07	1.65373e+07	1.72219e+07	1.72225e+07	1.37186e+07	1.40369e+07	1.30359e+07	1.4413e+07	1.47926e+07	1.44022e+07	1.18307e+07	1.15781e+07	1.20857e+07	171120000	18223000	18869000	17843000	13718000	14104000	10133000	13503000	13405000	13015000	12755000	12493000	13058000
CON__ENSEMBL:ENSBTAP00000038253;CON__REFSEQ:XP_932229	CON__ENSEMBL:ENSBTAP00000038253	11;1	1;0	0;0	508	32					0.799229	0.902422	2.64379e+08	3.30792e+08	2.21722e+08	2.45697e+08	3.32506e+08	3.28045e+08	3.31826e+08	2.72632e+08	2.66606e+08	2.53899e+08	2.45158e+08	2.46348e+08	2.45584e+08	2.22673e+08	2.18837e+08	2.23657e+08	3200100000	366400000	359420000	343780000	272620000	267880000	197360000	229680000	223240000	221930000	240070000	236130000	241650000
Q92945;Q96AE4	Q92945	4;1	4;1	4;1	12	35	Far upstream element-binding protein 2	KHSRP	sp|Q92945|FUBP2_HUMAN Far upstream element-binding protein 2 OS=Homo sapiens OX=9606 GN=KHSRP PE=1 SV=4		0.796097	15.6062	132770	166776	1.01542e+06	65064.8	82279.9	290223	127825	176918	48926.1	172465	68947.1	26794.4	99452.9	939220	1.07718e+06	1.02985e+06	4367600	90667	317980	132430	176910	49160	134060	64594	24281	89874	1012600	1162300	1112700
O43242	O43242	6	6	6	25	34	26S proteasome non-ATPase regulatory subunit 3	PSMD3	sp|O43242|PSMD3_HUMAN 26S proteasome non-ATPase regulatory subunit 3 OS=Homo sapiens OX=9606 GN=PSMD3 PE=1 SV=2		0.794223	75.1763	204267	257191	768009	10216.1	284191	248083	239299	228200	179164	205438	1000	28648.3	1000	784183	753542	766301	3913300	313160	271810	247920	228190	180020	159690		25961		845450	813090	827950
Q96FW1	Q96FW1	4	4	4	16	15	Ubiquitin thioesterase OTUB1	OTUB1	sp|Q96FW1|OTUB1_HUMAN Ubiquitin thioesterase OTUB1 OS=Homo sapiens OX=9606 GN=OTUB1 PE=1 SV=2		0.794028	65.5864	238149	299925	801473	12220.1	342453	296539	260785	175848	270626	267973	34660.3	1000	1000	904660	654657	845102	4255800	377360	324900	270180	175840	271920	208300	32472			975340	706390	913090
O95433	O95433	3	3	3	10	20	Activator of 90 kDa heat shock protein ATPase homolog 1	AHSA1	sp|O95433|AHSA1_HUMAN Activator of 90 kDa heat shock protein ATPase homolog 1 OS=Homo sapiens OX=9606 GN=AHSA1 PE=1 SV=1		0.793597	10.6684	397327	500666	1.09092e+06	102257	266904	743783	491310	442990	396535	352456	117200	93239.1	96333.5	1.13029e+06	1.144e+06	998473	6546600	294110	814920	509010	442970	398430	273970	109800	84493	87055	1218600	1234400	1078800
P49189	P49189	3	3	3	7	25	4-trimethylaminobutyraldehyde dehydrogenase	ALDH9A1	sp|P49189|AL9A1_HUMAN 4-trimethylaminobutyraldehyde dehydrogenase OS=Homo sapiens OX=9606 GN=ALDH9A1 PE=1 SV=3		0.792339	163.273	31604.9	39888.1	163273	1000	90636.1	28028.3	1000	1000	46246	47568.8	1000	1000	1000	192213	133139	164469	742620	99875	30709			46467	36976				207230	143660	177700
P25205	P25205	8	8	8	19	51	DNA replication licensing factor MCM3	MCM3	sp|P25205|MCM3_HUMAN DNA replication licensing factor MCM3 OS=Homo sapiens OX=9606 GN=MCM3 PE=1 SV=3		0.784077	8.04528	270983	345608	685781	85240.2	331100	321583	384141	306244	307341	199365	76161.6	82110.2	97448.9	767023	698891	591429	4339100	364850	352340	397980	306230	308810	154970	71353	74408	88063	826950	754120	639010
Q08211	Q08211	5	5	5	13	61	ATP-dependent RNA helicase A	DHX9	sp|Q08211|DHX9_HUMAN ATP-dependent RNA helicase A OS=Homo sapiens OX=9606 GN=DHX9 PE=1 SV=4		0.783495	47.381	40631.3	51859.1	222646	4699.05	44822.1	58035.4	52719.7	33789.5	42709.9	45394.7	1000	1000	12097.1	218341	221728	227868	1011400	49391	63586	54619	33788	42914	35286			10932	235400	239250	246200
Q9NSB2;CON__Q6ISB0;CON__Q9NSB2	Q9NSB2;CON__Q6ISB0;CON__Q9NSB2	7;7;7	3;3;3	3;3;3	42	38	Keratin, type II cuticular Hb4	KRT84	sp|Q9NSB2|KRT84_HUMAN Keratin, type II cuticular Hb4 OS=Homo sapiens OX=9606 GN=KRT84 PE=2 SV=2;;		0.783343	0.776202	8.53991e+06	1.09019e+07	7.55224e+06	9.72974e+06	1.07575e+07	1.0905e+07	1.10432e+07	8.62568e+06	8.81178e+06	8.18226e+06	9.70878e+06	9.88074e+06	9.59971e+06	7.56106e+06	7.36972e+06	7.72595e+06	110260000	11854000	11948000	11441000	8625300	8853900	6360200	9095800	8953900	8675100	8151800	7952100	8347500
Q96QA5	Q96QA5	2	2	2	8	24	Gasdermin-A	GSDMA	sp|Q96QA5|GSDMA_HUMAN Gasdermin-A OS=Homo sapiens OX=9606 GN=GSDMA PE=1 SV=4		0.779181	1.10042	252260	323751	161690	146935	334657	335329	301266	267522	208434	280825	89675.8	269687	81441.1	191805	98051.6	195215	2669000	368770	367400	312120	267510	209430	218290	84014	244390	73597	206790	105800	210920
P25098;P35626	P25098;P35626	5;3	5;3	5;3	15	37	Beta-adrenergic receptor kinase 1;Beta-adrenergic receptor kinase 2	ADRBK1;ADRBK2	sp|P25098|ARBK1_HUMAN Beta-adrenergic receptor kinase 1 OS=Homo sapiens OX=9606 GN=GRK2 PE=1 SV=2;sp|P35626|ARBK2_HUMAN Beta-adrenergic receptor kinase 2 OS=Homo sapiens OX=9606 GN=GRK3 PE=1 SV=2		0.76861	469.999	310242	403641	469999	1000	364015	464175	382732	290143	364956	275628	1000	1000	1000	434874	478544	496580	3699000	401120	508570	396520	290130	366700	214250				468850	516360	536530
O75533	O75533	7	7	7	14	62	Splicing factor 3B subunit 1	SF3B1	sp|O75533|SF3B1_HUMAN Splicing factor 3B subunit 1 OS=Homo sapiens OX=9606 GN=SF3B1 PE=1 SV=3		0.766641	290.281	110040	143535	290281	1000	141252	181875	107478	84712.8	104859	140548	1000	1000	1000	270274	283321	317247	1705500	155650	199270	111350	84709	105360	109250				291390	305710	342770
Q8WUM4	Q8WUM4	10	10	10	26	48	Programmed cell death 6-interacting protein	PDCD6IP	sp|Q8WUM4|PDC6I_HUMAN Programmed cell death 6-interacting protein OS=Homo sapiens OX=9606 GN=PDCD6IP PE=1 SV=1		0.764797	12.2391	222105	290410	1.20032e+06	98073.3	250088	215874	405270	523883	104272	38159.5	105908	107119	81193.2	1.15534e+06	1.25465e+06	1.19099e+06	5746100	275580	236520	419870	523860	104770	29662	99221	97071	73373	1245600	1353800	1286800
P19105;O14950;P24844	P19105;O14950	3;3;1	3;3;1	3;3;1	16	9	Myosin regulatory light chain 12A;Myosin regulatory light chain 12B	MYL12A;MYL12B	sp|P19105|ML12A_HUMAN Myosin regulatory light chain 12A OS=Homo sapiens OX=9606 GN=MYL12A PE=1 SV=2;sp|O14950|ML12B_HUMAN Myosin regulatory light chain 12B OS=Homo sapiens OX=9606 GN=MYL12B PE=1 SV=2		0.763085	4.66729	1.58642e+06	2.07895e+06	910517	195085	2.2593e+06	2.13126e+06	1.84629e+06	1.79038e+06	1.82249e+06	1.14638e+06	157728	219643	207882	966768	952435	812347	14732000	2489600	2335100	1912800	1790300	1831200	891100	147770	199040	187860	1042300	1027700	877700
P22314	P22314	16	16	16	38	54	Ubiquitin-like modifier-activating enzyme 1	UBA1	sp|P22314|UBA1_HUMAN Ubiquitin-like modifier-activating enzyme 1 OS=Homo sapiens OX=9606 GN=UBA1 PE=1 SV=3		0.76251	1710.25	498876	654255	1.71025e+06	1000	672491	564801	725474	370026	565248	561355	1000	1000	1000	1.84301e+06	1.79004e+06	1.49771e+06	9022500	741040	618820	751610	370010	567950	436350				1987000	1931500	1618200
P31948	P31948	8	8	8	38	35	Stress-induced-phosphoprotein 1	STIP1	sp|P31948|STIP1_HUMAN Stress-induced-phosphoprotein 1 OS=Homo sapiens OX=9606 GN=STIP1 PE=1 SV=1		0.762152	12.8371	585794	768605	1.92428e+06	149900	711967	802151	791698	549134	591781	616467	133018	183360	133321	1.93047e+06	1.8881e+06	1.95428e+06	10748000	784540	878870	820220	549110	594610	479190	124620	166160	120480	2081300	2037300	2111500
P46940;Q86VI3	P46940	23;2	23;2	23;2	82	83	Ras GTPase-activating-like protein IQGAP1	IQGAP1	sp|P46940|IQGA1_HUMAN Ras GTPase-activating-like protein IQGAP1 OS=Homo sapiens OX=9606 GN=IQGAP1 PE=1 SV=1		0.7578	36.06	503521	664451	1.79687e+06	49830	664940	661886	666528	482421	547772	480371	31442.2	49340.3	68707.6	1.85284e+06	1.81117e+06	1.7266e+06	9508400	732720	725190	690540	482400	550390	373400	29457	44712	62090	1997600	1954300	1865500
Q7KZF4	Q7KZF4	3	3	3	10	53	Staphylococcal nuclease domain-containing protein 1	SND1	sp|Q7KZF4|SND1_HUMAN Staphylococcal nuclease domain-containing protein 1 OS=Homo sapiens OX=9606 GN=SND1 PE=1 SV=1		0.757165	17.2549	78607.8	103819	279895	16221.2	110043	98818.8	102594	72907.2	97332.8	65583.4	24269.3	23394.5	1000	275422	300967	263298	1507600	121260	108270	106290	72904	97798	50979	22737	21200		296940	324750	284480
Q9NTK5	Q9NTK5	3	3	3	15	26	Obg-like ATPase 1	OLA1	sp|Q9NTK5|OLA1_HUMAN Obg-like ATPase 1 OS=Homo sapiens OX=9606 GN=OLA1 PE=1 SV=2		0.751146	82.0976	158903	211547	443780	5405.52	199304	214203	221133	199549	58316.3	218843	1000	14216.6	1000	434382	447636	449322	2561300	219620	234690	229100	199540	58595	170110		12883		468320	483010	485470
P04264;CON__P04264	P04264;CON__P04264	40;38	37;35	25;23	2195	31	Keratin, type II cytoskeletal 1	KRT1	sp|P04264|K2C1_HUMAN Keratin, type II cytoskeletal 1 OS=Homo sapiens OX=9606 GN=KRT1 PE=1 SV=6;		0.743059	0.86576	7.00721e+08	9.43022e+08	5.94557e+08	6.86745e+08	9.45792e+08	9.31783e+08	9.51491e+08	6.97551e+08	7.13619e+08	6.90993e+08	6.74805e+08	6.91781e+08	6.9365e+08	5.9747e+08	5.88625e+08	5.97575e+08	8811500000	1042200000	1020900000	985770000	697520000	717030000	537120000	632200000	626890000	626840000	644150000	635140000	645650000
P61254;Q9UNX3	P61254;Q9UNX3	3;3	3;3	3;3	15	6	60S ribosomal protein L26;60S ribosomal protein L26-like 1	RPL26;RPL26L1	sp|P61254|RL26_HUMAN 60S ribosomal protein L26 OS=Homo sapiens OX=9606 GN=RPL26 PE=1 SV=1;sp|Q9UNX3|RL26L_HUMAN 60S ribosomal protein L26-like 1 OS=Homo sapiens OX=9606 GN=RPL26L1 PE=1 SV=1		0.741092	1.15264	2.69013e+06	3.62995e+06	4.46207e+06	3.87119e+06	4.45054e+06	2.5198e+06	3.9195e+06	2.43971e+06	2.96483e+06	2.66584e+06	3.97134e+06	3.95168e+06	3.69056e+06	4.63655e+06	4.40167e+06	4.348e+06	44299000	4904200	2760800	4060700	2439600	2979000	2072200	3720600	3581000	3335100	4998800	4749500	4697800
Q9UHX1	Q9UHX1	2	2	2	10	25	Poly(U)-binding-splicing factor PUF60	PUF60	sp|Q9UHX1|PUF60_HUMAN Poly(U)-binding-splicing factor PUF60 OS=Homo sapiens OX=9606 GN=PUF60 PE=1 SV=1		0.740144	1.74595	103653	140044	265891	152290	180147	72749.2	167235	72327.2	168584	70046.1	161945	143070	151856	182854	310151	304669	2027200	198510	79707	173260	72324	169390	54448	151720	129650	137230	197140	334660	329180
P15924	P15924	33	33	33	175	163	Desmoplakin	DSP	sp|P15924|DESP_HUMAN Desmoplakin OS=Homo sapiens OX=9606 GN=DSP PE=1 SV=3		0.738942	0.767068	868773	1.1757e+06	652543	850699	1.17611e+06	1.18634e+06	1.16464e+06	889569	949044	767706	957333	811027	783736	642437	609987	705206	10695000	1296000	1299800	1206600	889530	953580	596750	896890	734950	708250	692630	658190	761940
Q9NZ08	Q9NZ08	2	2	2	6	46	Endoplasmic reticulum aminopeptidase 1	ERAP1	sp|Q9NZ08|ERAP1_HUMAN Endoplasmic reticulum aminopeptidase 1 OS=Homo sapiens OX=9606 GN=ERAP1 PE=1 SV=3		0.735354	117.909	23871.3	32462.3	117909	1000	19658.2	24289	53439.8	31533.4	14071.7	26008.7	1000	1000	1000	122332	105076	126318	551270	21662	26612	55365	31532	14139	20217				131890	113380	136480
O00299	O00299	11	11	11	62	15	Chloride intracellular channel protein 1	CLIC1	sp|O00299|CLIC1_HUMAN Chloride intracellular channel protein 1 OS=Homo sapiens OX=9606 GN=CLIC1 PE=1 SV=4		0.727456	15.9954	3.58161e+06	4.92347e+06	1.5572e+07	973528	4.87616e+06	5.01177e+06	4.8825e+06	3.42825e+06	3.65772e+06	3.65887e+06	1.23828e+06	1.03866e+06	643643	1.54777e+07	1.55826e+07	1.56555e+07	78969000	5373200	5491100	5058400	3428100	3675200	2844100	1160100	941230	581650	16687000	16814000	16915000
O00231	O00231	7	7	7	24	27	26S proteasome non-ATPase regulatory subunit 11	PSMD11	sp|O00231|PSD11_HUMAN 26S proteasome non-ATPase regulatory subunit 11 OS=Homo sapiens OX=9606 GN=PSMD11 PE=1 SV=3		0.722098	85.0891	336762	466367	1.11016e+06	13047	487280	424053	487768	343485	320289	346513	1000	37140.9	1000	1.10033e+06	1.08496e+06	1.14517e+06	6069500	536950	464610	505340	343470	321820	269350		33657		1186300	1170700	1237300
P55786	P55786	2	2	2	4	48	Puromycin-sensitive aminopeptidase	NPEPPS	sp|P55786|PSA_HUMAN Puromycin-sensitive aminopeptidase OS=Homo sapiens OX=9606 GN=NPEPPS PE=1 SV=2		0.716888	48.5284	55994.9	78108.4	161110	3319.92	74509	80555.5	79260.5	61190.7	57109	49685.1	1000	7959.75	1000	144547	174334	164450	938520	82104	88260	82116	61188	57382	38621		7213.1		155840	188110	177680
P61221	P61221	4	4	4	7	30	ATP-binding cassette sub-family E member 1	ABCE1	sp|P61221|ABCE1_HUMAN ATP-binding cassette sub-family E member 1 OS=Homo sapiens OX=9606 GN=ABCE1 PE=1 SV=1		0.715536	371.891	65356.5	91339.2	371891	1000	56250.2	101438	116329	41659.8	59068.7	95340.9	1000	1000	1000	357351	370826	387496	1672800	61984	111140	120520	41658	59351	74110				385270	400130	418670
P50570;Q9UQ16	P50570	3;1	3;1	3;1	2	48	Dynamin-2	DNM2	sp|P50570|DYN2_HUMAN Dynamin-2 OS=Homo sapiens OX=9606 GN=DNM2 PE=1 SV=2		0.713693	168.094	32959.7	46181.9	168094	1000	44555.3	51067.8	42922.7	1000	47827.4	50051.7	1000	1000	1000	138703	175399	190180	780760	49097	55952	44469		48056	38906				149540	189260	205480
Q13576	Q13576	2	2	2	2	84	Ras GTPase-activating-like protein IQGAP2	IQGAP2	sp|Q13576|IQGA2_HUMAN Ras GTPase-activating-like protein IQGAP2 OS=Homo sapiens OX=9606 GN=IQGAP2 PE=1 SV=4		0.713116	61.3036	14370	20151	61303.6	1000	18537.4	20621.7	21293.9	1000	17731.2	24378.8	1000	1000	1000	66029.2	60363.8	57517.7	300320	20427	22594	22061		17816	18950				71188	65134	62145
P43686	P43686	4	4	4	8	25	26S protease regulatory subunit 6B	PSMC4	sp|P43686|PRS6B_HUMAN 26S proteasome regulatory subunit 6B OS=Homo sapiens OX=9606 GN=PSMC4 PE=1 SV=2		0.711298	689.162	177598	249682	689162	1000	334113	186147	228788	221960	151595	159240	1000	1000	1000	686189	667474	713823	3538500	368170	203950	237030	221950	152320	123780				739800	720220	771250
P12314;Q92637	P12314;Q92637	3;2	3;2	3;2	14	17	High affinity immunoglobulin gamma Fc receptor I;High affinity immunoglobulin gamma Fc receptor IB	FCGR1A;FCGR1B	sp|P12314|FCGR1_HUMAN High affinity immunoglobulin gamma Fc receptor I OS=Homo sapiens OX=9606 GN=FCGR1A PE=1 SV=2;sp|Q92637|FCGRB_HUMAN High affinity immunoglobulin gamma Fc receptor IB OS=Homo sapiens OX=9606 GN=FCGR1B PE=2 SV=1		0.707136	90.2153	2.16387e+06	3.06005e+06	90215.3	1000	3.09883e+06	2.95206e+06	3.12926e+06	2.84193e+06	2.57191e+06	1.07779e+06	1000	1000	1000	92173.6	87278	91194.4	16447000	3414700	3234400	3242000	2841800	2584200	837780				99375	94175	98531
P60660;P14649	P60660	4;1	4;1	4;1	30	10	Myosin light polypeptide 6	MYL6	sp|P60660|MYL6_HUMAN Myosin light polypeptide 6 OS=Homo sapiens OX=9606 GN=MYL6 PE=1 SV=2		0.706955	9.60937	3.52318e+06	4.98361e+06	5.36522e+06	558332	4.77987e+06	4.99579e+06	5.17516e+06	3.59736e+06	3.44055e+06	3.53164e+06	278909	293755	1.10233e+06	5.19743e+06	5.18061e+06	5.71762e+06	44796000	5267100	5473600	5361600	3597200	3457000	2745200	261300	266200	996160	5603500	5590000	6177600
O15067	O15067	2	2	2	5	58	Phosphoribosylformylglycinamidine synthase	PFAS	sp|O15067|PUR4_HUMAN Phosphoribosylformylglycinamidine synthase OS=Homo sapiens OX=9606 GN=PFAS PE=1 SV=4		0.702256	92.6502	35457.4	50490.7	92650.2	1000	44437.3	55775.5	51259.3	44633	41576.3	20163	1000	1000	1000	85173.5	87025	105752	565260	48967	61110	53106	44631	41775	15673				91828	93902	114260
Q16658	Q16658	2	2	2	4	28	Fascin	FSCN1	sp|Q16658|FSCN1_HUMAN Fascin OS=Homo sapiens OX=9606 GN=FSCN1 PE=1 SV=3		0.697501	1	145781	209005	1000	1000	222854	228615	175546	95759.2	263331	78252.6	1000	1000	1000	1000	1000	1000	1099100	245570	250480	181870	95755	264590	60827
P61088;Q5JXB2	P61088;Q5JXB2	3;2	3;2	3;2	15	10	Ubiquitin-conjugating enzyme E2 N;Putative ubiquitin-conjugating enzyme E2 N-like	UBE2N;UBE2NL	sp|P61088|UBE2N_HUMAN Ubiquitin-conjugating enzyme E2 N OS=Homo sapiens OX=9606 GN=UBE2N PE=1 SV=1;sp|Q5JXB2|UE2NL_HUMAN Putative ubiquitin-conjugating enzyme E2 N-like OS=Homo sapiens OX=9606 GN=UBE2NL PE=1 SV=1		0.696647	14.2013	1.32089e+06	1.89607e+06	3.66459e+06	258045	1.8541e+06	1.89989e+06	1.93422e+06	1.54217e+06	1.29013e+06	1.13038e+06	205409	302760	265967	3.37919e+06	3.68917e+06	3.9254e+06	22418000	2043100	2081600	2003900	1542100	1296300	878660	192440	274360	240350	3643200	3980700	4241200
Q16851	Q16851	5	5	5	12	28	UTP--glucose-1-phosphate uridylyltransferase	UGP2	sp|Q16851|UGPA_HUMAN UTP--glucose-1-phosphate uridylyltransferase OS=Homo sapiens OX=9606 GN=UGP2 PE=1 SV=5		0.693201	758.973	259748	374708	758973	1000	389760	363486	370879	349675	280479	149090	1000	1000	1000	924370	560646	791902	4416500	429490	398250	384240	349660	281820	115890				996590	604950	855610
P06396;CON__Q3SX14	P06396;CON__Q3SX14	5;5	5;5	5;5	17	34	Gelsolin	GSN	sp|P06396|GELS_HUMAN Gelsolin OS=Homo sapiens OX=9606 GN=GSN PE=1 SV=1;		0.690328	126.144	383149	555025	126144	1000	515158	570415	579503	427539	275642	446266	1000	1000	1000	98912.1	123788	155731	3252900	567670	624970	600380	427520	276960	346890				106640	133570	168260
P07195;P07864;Q6ZMR3	P07195	11;1;1	10;0;0	10;0;0	98	17	L-lactate dehydrogenase B chain	LDHB	sp|P07195|LDHB_HUMAN L-lactate dehydrogenase B chain OS=Homo sapiens OX=9606 GN=LDHB PE=1 SV=2		0.683718	24.0708	2.11852e+07	3.09853e+07	4.14434e+07	1.72173e+06	3.07278e+07	3.10019e+07	3.1226e+07	2.2776e+07	2.18953e+07	1.88842e+07	1.84435e+06	1.7526e+06	1.56825e+06	4.21861e+07	4.04477e+07	4.16965e+07	298540000	33860000	33967000	32351000	22775000	22000000	14679000	1727900	1588200	1417200	45482000	43644000	45051000
P00338	P00338	14	14	13	97	18	L-lactate dehydrogenase A chain	LDHA	sp|P00338|LDHA_HUMAN L-lactate dehydrogenase A chain OS=Homo sapiens OX=9606 GN=LDHA PE=1 SV=2		0.682618	26.3584	1.17428e+07	1.72025e+07	3.22825e+07	1.22475e+06	1.75265e+07	1.74957e+07	1.65855e+07	1.17745e+07	1.17399e+07	1.17139e+07	1.25248e+06	1.14434e+06	1.27744e+06	3.19489e+07	3.21161e+07	3.27826e+07	196220000	19313000	19169000	17183000	11774000	11796000	9105400	1173400	1037000	1154400	34445000	34654000	35420000
P31146	P31146	8	8	8	39	19	Coronin-1A	CORO1A	sp|P31146|COR1A_HUMAN Coronin-1A OS=Homo sapiens OX=9606 GN=CORO1A PE=1 SV=4		0.681582	51.7708	1.20144e+06	1.76272e+06	3.49418e+06	67493.3	1.74466e+06	1.84093e+06	1.70256e+06	1.40616e+06	980533	1.21761e+06	154452	47028.4	1000	3.94035e+06	3.31411e+06	3.2281e+06	20541000	1922500	2017000	1763900	1406100	985220	946470	144700	42617		4248200	3576000	3487800
Q9UPN3	Q9UPN3	3	3	3	2	424	Microtubule-actin cross-linking factor 1, isoforms 1/2/3/5	MACF1	sp|Q9UPN3|MACF1_HUMAN Microtubule-actin cross-linking factor 1, isoforms 1/2/3/5 OS=Homo sapiens OX=9606 GN=MACF1 PE=1 SV=4		0.680486	8.55297	1937.19	2846.77	8552.97	1000	992.709	4121.33	3426.26	3217.74	1000	1593.82	1000	1000	1000	5908.57	10972	8778.38	41310	1093.9	4515.5	3549.7	3217.6		1238.9				6370.2	11839	9484.6
P14923;P35222	P14923	17;1	17;1	17;1	76	46	Junction plakoglobin	JUP	sp|P14923|PLAK_HUMAN Junction plakoglobin OS=Homo sapiens OX=9606 GN=JUP PE=1 SV=3		0.676883	0.637324	1.63047e+06	2.40879e+06	1.28019e+06	2.0087e+06	2.42619e+06	2.16348e+06	2.63671e+06	1.67087e+06	1.56034e+06	1.6602e+06	2.18644e+06	1.77963e+06	2.06001e+06	1.17157e+06	1.42008e+06	1.24892e+06	21972000	2673500	2370400	2731700	1670800	1567800	1290500	2048400	1612700	1861600	1263100	1532300	1349400
P09211	P09211	4	4	4	10	11	Glutathione S-transferase P	GSTP1	sp|P09211|GSTP1_HUMAN Glutathione S-transferase P OS=Homo sapiens OX=9606 GN=GSTP1 PE=1 SV=2		0.676716	3861.93	996708	1.47286e+06	3.86193e+06	1000	1.49238e+06	1.44555e+06	1.48066e+06	916871	864697	1.20856e+06	1000	1000	1000	3.73202e+06	3.92364e+06	3.93012e+06	19991000	1644500	1583800	1534000	916830	868830	939430				4023600	4233700	4246300
Q9Y262	Q9Y262	3	3	3	8	29	Eukaryotic translation initiation factor 3 subunit L	EIF3L	sp|Q9Y262|EIF3L_HUMAN Eukaryotic translation initiation factor 3 subunit L OS=Homo sapiens OX=9606 GN=EIF3L PE=1 SV=1		0.669472	322.382	96470.7	144100	322382	1000	99207.4	213008	120084	95853.2	109726	83833.3	1000	1000	1000	325017	342282	299847	1782100	109320	233380	124410	95849	110250	65165				350410	369330	323970
P26639	P26639	7	7	7	23	42	Threonine--tRNA ligase, cytoplasmic	TARS	sp|P26639|SYTC_HUMAN Threonine--tRNA ligase 1, cytoplasmic OS=Homo sapiens OX=9606 GN=TARS1 PE=1 SV=3		0.656213	390.262	323263	492619	1.06847e+06	2737.82	519813	488663	469380	456330	140110	373349	1000	1000	6213.46	1.09208e+06	1.15011e+06	963210	5946400	572800	535400	486290	456310	140780	290210			5615	1177400	1241000	1040700
Q9Y696	Q9Y696	3	3	3	6	15	Chloride intracellular channel protein 4	CLIC4	sp|Q9Y696|CLIC4_HUMAN Chloride intracellular channel protein 4 OS=Homo sapiens OX=9606 GN=CLIC4 PE=1 SV=4		0.656062	546.826	35069.5	53454.5	546826	1000	1000	74429.4	84934.1	46756.1	57452.4	1000	1000	1000	1000	572427	522667	545384	2044400		81548	87994	46754	57727					617150	563970	589260
Q7Z3Y7;CON__Q7Z3Y7;CON__Q148H6;Q7Z3Y8;CON__Q7Z3Y8	Q7Z3Y7;CON__Q7Z3Y7;CON__Q148H6;Q7Z3Y8;CON__Q7Z3Y8	5;5;4;3;3	1;1;1;1;1	1;1;1;1;1	79	27	Keratin, type I cytoskeletal 28;Keratin, type I cytoskeletal 27	KRT28;KRT27	sp|Q7Z3Y7|K1C28_HUMAN Keratin, type I cytoskeletal 28 OS=Homo sapiens OX=9606 GN=KRT28 PE=1 SV=2;;;sp|Q7Z3Y8|K1C27_HUMAN Keratin, type I cytoskeletal 27 OS=Homo sapiens OX=9606 GN=KRT27 PE=1 SV=2;		0.654443	1.10551	7.83735e+07	1.19756e+08	9.89264e+07	8.94851e+07	1.19318e+08	1.20185e+08	1.19765e+08	8.19616e+07	7.8875e+07	7.42838e+07	8.91944e+07	8.86253e+07	9.06357e+07	1.0022e+08	9.98125e+07	9.67467e+07	1172200000	131480000	131680000	124080000	81958000	79252000	57742000	83563000	80312000	81906000	108050000	107700000	104530000
P08779;CON__P08779;CON__Q9Z2K1;CON__Q3ZAW8;P19012;CON__P19012;CON__A2A4G1;P35900;Q99456;CON__Q99456;CON__Q9D312;CON__P35900;Q8N1A0;Q7Z3Y9;CON__Q7Z3Y9;CON__Q8N1A0;CON__A2AB72	P08779;CON__P08779	31;31;10;10;7;7;7;2;2;2;2;2;1;1;1;1;1	17;17;2;2;0;0;0;0;0;0;0;0;0;0;0;0;0	15;15;2;2;0;0;0;0;0;0;0;0;0;0;0;0;0	355	29	Keratin, type I cytoskeletal 16	KRT16	sp|P08779|K1C16_HUMAN Keratin, type I cytoskeletal 16 OS=Homo sapiens OX=9606 GN=KRT16 PE=1 SV=4;		0.652289	1.09446	1.28216e+08	1.96564e+08	1.63772e+08	1.49637e+08	1.96436e+08	1.98067e+08	1.95188e+08	1.34976e+08	1.29292e+08	1.20381e+08	1.49264e+08	1.49085e+08	1.50561e+08	1.67726e+08	1.63305e+08	1.60285e+08	1935400000	216460000	217010000	202220000	134970000	129910000	93574000	139840000	135100000	136060000	180830000	176210000	173180000
P48735	P48735	11	11	10	42	23	Isocitrate dehydrogenase [NADP], mitochondrial	IDH2	sp|P48735|IDHP_HUMAN Isocitrate dehydrogenase [NADP], mitochondrial OS=Homo sapiens OX=9606 GN=IDH2 PE=1 SV=2		0.64976	42.2596	1.00359e+06	1.54456e+06	3.77177e+06	89252.3	1.51552e+06	1.52824e+06	1.58992e+06	951052	986017	1.07371e+06	1000	91496.6	175260	3.52871e+06	3.88564e+06	3.90097e+06	20221000	1670000	1674400	1647200	951010	990730	834610		82914	158380	3804400	4192700	4214800
O60313	O60313	2	2	2	4	54	Dynamin-like 120 kDa protein, mitochondrial;Dynamin-like 120 kDa protein, form S1	OPA1	sp|O60313|OPA1_HUMAN Dynamin-like 120 kDa protein, mitochondrial OS=Homo sapiens OX=9606 GN=OPA1 PE=1 SV=3		0.645736	46.3012	10489.5	16244.2	46301.2	1000	34869.6	6441.98	7421.05	13945.6	7377.14	10145.7	1000	1000	1000	63055.6	19539.9	56308	232320	38424	7058.1	7688.4	13945	7412.4	7886.4				67982	21084	60838
P02533;CON__P02533;CON__Q61782	P02533;CON__P02533	31;31;4	27;27;4	6;6;1	451	29	Keratin, type I cytoskeletal 14	KRT14	sp|P02533|K1C14_HUMAN Keratin, type I cytoskeletal 14 OS=Homo sapiens OX=9606 GN=KRT14 PE=1 SV=4;		0.639205	1.08782	1.37621e+08	2.15301e+08	1.71293e+08	1.57464e+08	2.15013e+08	2.1717e+08	2.1372e+08	1.44656e+08	1.38209e+08	1.29999e+08	1.57696e+08	1.56611e+08	1.58086e+08	1.75582e+08	1.70979e+08	1.67319e+08	2067900000	236930000	237940000	221420000	144650000	138870000	101050000	147740000	141920000	142860000	189300000	184490000	180780000
Q86UX7	Q86UX7	14	14	14	44	38	Fermitin family homolog 3	FERMT3	sp|Q86UX7|URP2_HUMAN Fermitin family homolog 3 OS=Homo sapiens OX=9606 GN=FERMT3 PE=1 SV=1		0.633202	52.2163	746172	1.17841e+06	3.85151e+06	73760.6	1.31042e+06	1.06915e+06	1.15567e+06	849498	554082	834937	64838.7	71145.7	85297.5	3.73147e+06	3.87276e+06	3.9503e+06	18540000	1444000	1171400	1197300	849460	556730	649010	60745	64472	77082	4023000	4178800	4268100
P07737;CON__P02584	P07737	7;2	7;2	7;2	66	9	Profilin-1	PFN1	sp|P07737|PROF1_HUMAN Profilin-1 OS=Homo sapiens OX=9606 GN=PFN1 PE=1 SV=2		0.63235	23.5327	1.35691e+07	2.14582e+07	5.16576e+07	2.19515e+06	2.45904e+07	1.52066e+07	2.45776e+07	1.58777e+07	1.57676e+07	9.06195e+06	2.20737e+06	2.2313e+06	2.14677e+06	5.1454e+07	5.115e+07	5.23689e+07	281260000	27097000	16661000	25463000	15877000	15843000	7044000	2068000	2022000	1940000	55474000	55192000	56582000
P27986	P27986	7	7	7	14	39	Phosphatidylinositol 3-kinase regulatory subunit alpha	PIK3R1	sp|P27986|P85A_HUMAN Phosphatidylinositol 3-kinase regulatory subunit alpha OS=Homo sapiens OX=9606 GN=PIK3R1 PE=1 SV=2		0.629162	506.646	22141.1	35191.5	506646	1000	52318	1000	52256.4	29138.3	1000	36285.1	1000	1000	1000	540390	534715	444833	1809300	57651		54139	29137		28205				582610	576970	480620
Q86YZ3;CON__Q86YZ3	Q86YZ3;CON__Q86YZ3	10;10	10;10	10;10	69	85	Hornerin	HRNR	sp|Q86YZ3|HORN_HUMAN Hornerin OS=Homo sapiens OX=9606 GN=HRNR PE=1 SV=2;		0.628393	0.708695	397779	633010	567213	800363	475537	809097	614396	438909	426054	328373	769141	769744	862204	556724	556244	588671	7203000	524010	886480	636530	438890	428090	255250	720580	697540	779160	600220	600200	636030
O00571	O00571	2	2	2	3	39	ATP-dependent RNA helicase DDX3X	DDX3X	sp|O00571|DDX3X_HUMAN ATP-dependent RNA helicase DDX3X OS=Homo sapiens OX=9606 GN=DDX3X PE=1 SV=3		0.619835	108.433	35373.6	57069.4	108433	1000	67016.7	85176.6	19015	45244	59876.8	1000	1000	1000	1000	115394	90695.9	119210	643350	73848	93323	19700	45242	60163					124410	97863	128800
P31939	P31939	5	5	5	13	38	Bifunctional purine biosynthesis protein PURH;Phosphoribosylaminoimidazolecarboxamide formyltransferase;IMP cyclohydrolase	ATIC	sp|P31939|PUR9_HUMAN Bifunctional purine biosynthesis protein ATIC OS=Homo sapiens OX=9606 GN=ATIC PE=1 SV=3		0.61976	694.713	197665	318938	694713	1000	300889	373973	281952	194069	207409	191518	1000	1000	1000	675281	707538	701319	3834000	331560	409740	292110	194060	208400	148870				728040	763450	757740
P14324	P14324	3	3	3	11	18	Farnesyl pyrophosphate synthase	FDPS	sp|P14324|FPPS_HUMAN Farnesyl pyrophosphate synthase OS=Homo sapiens OX=9606 GN=FDPS PE=1 SV=4		0.615724	133.847	107895	175233	1.19421e+06	8922.23	103672	150268	271760	119915	202771	1000	24766.7	1000	1000	1.13178e+06	1.21768e+06	1.23319e+06	4773700	114240	164640	281550	119910	203740		23203			1220200	1313900	1332400
P35527;CON__P35527	P35527;CON__P35527	31;31	30;30	30;30	898	26	Keratin, type I cytoskeletal 9	KRT9	sp|P35527|K1C9_HUMAN Keratin, type I cytoskeletal 9 OS=Homo sapiens OX=9606 GN=KRT9 PE=1 SV=3;		0.614481	0.741437	2.82955e+08	4.60478e+08	2.45182e+08	3.30685e+08	4.52577e+08	4.66512e+08	4.62343e+08	2.83803e+08	2.88919e+08	2.76142e+08	3.2944e+08	3.32676e+08	3.29938e+08	2.47215e+08	2.42868e+08	2.45463e+08	3979700000	498710000	511130000	479000000	283790000	290300000	214650000	308640000	301470000	298160000	266530000	262060000	265210000
P29350	P29350	3	3	3	5	35	Tyrosine-protein phosphatase non-receptor type 6	PTPN6	sp|P29350|PTN6_HUMAN Tyrosine-protein phosphatase non-receptor type 6 OS=Homo sapiens OX=9606 GN=PTPN6 PE=1 SV=1		0.611299	134.111	57073.4	93364.1	134111	1000	124154	83103.8	72834.1	93690.2	45786.2	31743.8	1000	1000	1000	144268	124288	133778	901880	136810	91052	75458	93686	46005	24675				155540	134110	144540
P60709;P63261;P68133;P68032;P62736;P63267;Q6S8J3;A5A3E0;P0CG38;Q562R1;P0CG39;Q9BYX7	P60709;P63261;P68133;P68032;P62736;P63267	17;16;11;11;10;10;7;6;5;4;3;3	17;16;11;11;10;10;7;6;5;4;3;3	17;16;11;11;10;10;7;6;5;4;3;3	207	20	Actin, cytoplasmic 1;Actin, cytoplasmic 1, N-terminally processed;Actin, cytoplasmic 2;Actin, cytoplasmic 2, N-terminally processed;Actin, alpha skeletal muscle;Actin, alpha cardiac muscle 1;Actin, aortic smooth muscle;Actin, gamma-enteric smooth muscle	ACTB;ACTG1;ACTA1;ACTC1;ACTA2;ACTG2	sp|P60709|ACTB_HUMAN Actin, cytoplasmic 1 OS=Homo sapiens OX=9606 GN=ACTB PE=1 SV=1;sp|P63261|ACTG_HUMAN Actin, cytoplasmic 2 OS=Homo sapiens OX=9606 GN=ACTG1 PE=1 SV=1;sp|P68133|ACTS_HUMAN Actin, alpha skeletal muscle OS=Homo sapiens OX=9606 GN=ACTA1 PE=1		0.602769	5.27666	6.0773e+07	1.00823e+08	9.6848e+07	1.8354e+07	1.00786e+08	1.01174e+08	1.00509e+08	6.20758e+07	6.1306e+07	5.89374e+07	1.69075e+07	1.95984e+07	1.85563e+07	9.50536e+07	9.65225e+07	9.8968e+07	859460000	111060000	110850000	104130000	62073000	61599000	45813000	15840000	17760000	16769000	102480000	104150000	106930000
Q15517	Q15517	2	2	2	9	15	Corneodesmosin	CDSN	sp|Q15517|CDSN_HUMAN Corneodesmosin OS=Homo sapiens OX=9606 GN=CDSN PE=1 SV=3		0.600111	0.948741	649724	1.08267e+06	593500	625566	1.06758e+06	1.07864e+06	1.10181e+06	768504	813044	367624	733458	370979	772261	573327	589033	618141	9013700	1176400	1181800	1141500	768470	816930	285760	687150	336180	697880	618120	635580	667870
Q14152	Q14152	5	5	5	17	58	Eukaryotic translation initiation factor 3 subunit A	EIF3A	sp|Q14152|EIF3A_HUMAN Eukaryotic translation initiation factor 3 subunit A OS=Homo sapiens OX=9606 GN=EIF3A PE=1 SV=1		0.593366	242.516	103808	174948	242516	1000	169275	173779	181791	82218.6	130974	98232.9	1000	1000	1000	247707	220523	259318	1640600	186530	190400	188340	82215	131600	76358				267060	237950	280180
P11413	P11413	3	3	3	7	35	Glucose-6-phosphate 1-dehydrogenase	G6PD	sp|P11413|G6PD_HUMAN Glucose-6-phosphate 1-dehydrogenase OS=Homo sapiens OX=9606 GN=G6PD PE=1 SV=4		0.589713	259.744	72122.6	122301	259744	1000	121414	120879	124611	46291.1	123311	46766	1000	1000	1000	186508	341587	251136	1442900	133790	132440	129100	46289	123900	36352				201080	368580	271340
P08727;CON__P08727;CON__P05784;P05783	P08727;CON__P08727	10;10;3;2	1;1;1;1	0;0;0;0	147	31	Keratin, type I cytoskeletal 19	KRT19	sp|P08727|K1C19_HUMAN Keratin, type I cytoskeletal 19 OS=Homo sapiens OX=9606 GN=KRT19 PE=1 SV=4;		0.584524	1.14479	9.34802e+07	1.59925e+08	1.2546e+08	1.09591e+08	1.59828e+08	1.61294e+08	1.58654e+08	9.66763e+07	9.80155e+07	8.57489e+07	1.09098e+08	1.08631e+08	1.11045e+08	1.29335e+08	1.24965e+08	1.22079e+08	1486200000	176120000	176720000	164370000	96672000	98484000	66654000	102210000	98441000	100350000	139440000	134840000	131900000
Q92608	Q92608	5	5	5	6	87	Dedicator of cytokinesis protein 2	DOCK2	sp|Q92608|DOCK2_HUMAN Dedicator of cytokinesis protein 2 OS=Homo sapiens OX=9606 GN=DOCK2 PE=1 SV=2		0.579541	61.3933	22190.1	38289.1	61393.3	1000	76080.8	20402.7	18383.7	25311.1	25057.2	16201.9	1000	1000	1000	41500.6	101518	41161.6	387070	83836	22354	19046	25310	25177	12594				44743	109540	44473
P50552	P50552	2	2	2	7	17	Vasodilator-stimulated phosphoprotein	VASP	sp|P50552|VASP_HUMAN Vasodilator-stimulated phosphoprotein OS=Homo sapiens OX=9606 GN=VASP PE=1 SV=3		0.574634	172.71	35968.3	62593.4	172710	1000	59611.6	61272.8	66896	50800.3	29211.4	27893.4	1000	1000	1000	176797	171229	170105	863120	65688	67133	69306	50798	29351	21682				190610	184760	183790
Q99798	Q99798	4	4	4	10	38	Aconitate hydratase, mitochondrial	ACO2	sp|Q99798|ACON_HUMAN Aconitate hydratase, mitochondrial OS=Homo sapiens OX=9606 GN=ACO2 PE=1 SV=2		0.57381	191.14	63391.4	110474	191140	1000	101286	109388	120750	61396.7	80989.9	47787.5	1000	1000	1000	168588	182860	221972	1155400	111610	119850	125100	61394	81377	37146				181760	197310	239830
Q04695;CON__Q04695	Q04695;CON__Q04695	24;24	12;12	4;4	253	29	Keratin, type I cytoskeletal 17	KRT17	sp|Q04695|K1C17_HUMAN Keratin, type I cytoskeletal 17 OS=Homo sapiens OX=9606 GN=KRT17 PE=1 SV=2;		0.567482	1.12498	1.07806e+08	1.89972e+08	1.43133e+08	1.27232e+08	1.89603e+08	1.91477e+08	1.88837e+08	1.11855e+08	1.1302e+08	9.85429e+07	1.27222e+08	1.26065e+08	1.28408e+08	1.46819e+08	1.42805e+08	1.39775e+08	1729200000	208930000	209790000	195640000	111850000	113560000	76599000	119190000	114240000	116040000	158290000	154090000	151020000
O43143	O43143	2	2	2	5	39	Pre-mRNA-splicing factor ATP-dependent RNA helicase DHX15	DHX15	sp|O43143|DHX15_HUMAN Pre-mRNA-splicing factor ATP-dependent RNA helicase DHX15 OS=Homo sapiens OX=9606 GN=DHX15 PE=1 SV=2		0.565748	141.963	50504.5	89270.4	141963	1000	106113	91316.4	70381.4	44872	57559.9	49081.7	1000	1000	1000	89270.4	168004	168615	890450	116930	100050	72917	44870	57835	38152				96245	181280	182180
P00558;P07205	P00558	18;3	18;3	18;3	148	27	Phosphoglycerate kinase 1	PGK1	sp|P00558|PGK1_HUMAN Phosphoglycerate kinase 1 OS=Homo sapiens OX=9606 GN=PGK1 PE=1 SV=3		0.56119	17.6539	7.19822e+06	1.28267e+07	3.6157e+07	2.0481e+06	1.3048e+07	1.19364e+07	1.34958e+07	7.18392e+06	7.93577e+06	6.47497e+06	2.31827e+06	1.93876e+06	1.88727e+06	3.56117e+07	3.57064e+07	3.7153e+07	184330000	14378000	13078000	13982000	7183600	7973700	5033100	2171900	1756900	1705500	38394000	38528000	40142000
Q13148	Q13148	3	3	3	10	13	TAR DNA-binding protein 43	TARDBP	sp|Q13148|TADBP_HUMAN TAR DNA-binding protein 43 OS=Homo sapiens OX=9606 GN=TARDBP PE=1 SV=1		0.558857	1282.03	176180	315251	1.28203e+06	1000	105015	356166	484573	181278	175312	171951	1000	1000	1000	1.22342e+06	1.31007e+06	1.3126e+06	5649900	115720	390230	502030	181270	176150	133660				1319000	1413600	1418200
P62937;F5H284;Q9Y536;P0DN26;A0A0B4J2A2;A0A075B767;A0A075B759	P62937	8;1;1;1;1;1;1	8;1;1;1;1;1;1	8;1;1;1;1;1;1	112	10	Peptidyl-prolyl cis-trans isomerase A;Peptidyl-prolyl cis-trans isomerase A, N-terminally processed	PPIA	sp|P62937|PPIA_HUMAN Peptidyl-prolyl cis-trans isomerase A OS=Homo sapiens OX=9606 GN=PPIA PE=1 SV=2		0.557196	24.3611	1.13885e+07	2.0439e+07	9.72109e+07	3.99041e+06	1.9366e+07	1.94872e+07	2.24637e+07	1.07625e+07	1.22315e+07	1.11715e+07	3.03043e+06	4.67536e+06	4.26543e+06	9.09836e+07	9.90062e+07	1.01643e+08	423370000	21340000	21351000	23273000	10762000	12290000	8683800	2839100	4236800	3854600	98092000	106830000	109820000
P37802	P37802	5	5	5	13	13	Transgelin-2	TAGLN2	sp|P37802|TAGL2_HUMAN Transgelin-2 OS=Homo sapiens OX=9606 GN=TAGLN2 PE=1 SV=3		0.556871	24.4637	413465	742479	2.02931e+06	82951.5	835168	686967	705301	433719	714535	92140.1	92158.6	1000	155696	2.01674e+06	2.03832e+06	2.03286e+06	10424000	920300	752670	730710	433700	717950	71622	86340		140700	2174300	2199400	2196400
Q9NR31;Q9Y6B6	Q9NR31;Q9Y6B6	2;1	2;1	2;1	9	10	GTP-binding protein SAR1a;GTP-binding protein SAR1b	SAR1A;SAR1B	sp|Q9NR31|SAR1A_HUMAN GTP-binding protein SAR1a OS=Homo sapiens OX=9606 GN=SAR1A PE=1 SV=1;sp|Q9Y6B6|SAR1B_HUMAN GTP-binding protein SAR1b OS=Homo sapiens OX=9606 GN=SAR1B PE=1 SV=1		0.554023	17.1133	611526	1.10379e+06	1.56231e+06	91292.5	1.23156e+06	992387	1.08742e+06	812316	472163	550098	108650	1000	164228	1.71083e+06	1.28246e+06	1.69365e+06	10594000	1357100	1087300	1126600	812280	474420	427600	101790		148410	1844500	1383800	1829900
P14866	P14866	7	7	7	26	20	Heterogeneous nuclear ribonucleoprotein L	HNRNPL	sp|P14866|HNRPL_HUMAN Heterogeneous nuclear ribonucleoprotein L OS=Homo sapiens OX=9606 GN=HNRNPL PE=1 SV=2		0.545318	21.4957	580692	1.06487e+06	3.37742e+06	157121	1.00914e+06	1.07508e+06	1.1104e+06	508923	646341	586814	117424	143975	209963	3.40683e+06	3.21365e+06	3.51178e+06	16420000	1112000	1177900	1150400	508900	649430	456140	110010	130470	189740	3673000	3467600	3794300
O60664	O60664	4	4	4	13	26	Perilipin-3	PLIN3	sp|O60664|PLIN3_HUMAN Perilipin-3 OS=Homo sapiens OX=9606 GN=PLIN3 PE=1 SV=3		0.5432	2.42156	183532	337872	315431	130259	160073	404192	449352	102885	190121	257591	100269	127820	162690	262816	316203	367273	2957100	176390	442850	465540	102880	191030	200230	93938	115830	147020	283350	341190	396820
P06702	P06702	2	2	2	14	8	Protein S100-A9	S100A9	sp|P06702|S10A9_HUMAN Protein S100-A9 OS=Homo sapiens OX=9606 GN=S100A9 PE=1 SV=1		0.519775	0.593639	1.51347e+06	2.91178e+06	1.10183e+06	1.85606e+06	2.79073e+06	3.07327e+06	2.87136e+06	1.73138e+06	1.64384e+06	1.1652e+06	1.84146e+06	2.03951e+06	1.6872e+06	1.00387e+06	1.44872e+06	852904	22371000	3075200	3367200	2974800	1731300	1651700	905730	1725200	1848200	1524700	1082300	1563200	921520
P19623	P19623	3	3	3	8	15	Spermidine synthase	SRM	sp|P19623|SPEE_HUMAN Spermidine synthase OS=Homo sapiens OX=9606 GN=SRM PE=1 SV=1		0.516979	26.5222	193842	374952	1.70786e+06	64393.6	402810	376099	345947	227980	171819	181728	1000	103518	88662.6	1.73282e+06	1.7235e+06	1.66727e+06	7459500	443870	412070	358410	227970	172640	141260		93808	80123	1868200	1859700	1801400
P30740;P50452;P50453;O75830	P30740	8;1;1;1	8;1;1;1	8;1;1;1	23	19	Leukocyte elastase inhibitor	SERPINB1	sp|P30740|ILEU_HUMAN Leukocyte elastase inhibitor OS=Homo sapiens OX=9606 GN=SERPINB1 PE=1 SV=1		0.516928	60.9485	203762	394179	3.29064e+06	53990.4	440353	179767	562418	232790	91779.3	286717	115278	1000	45693	3.26668e+06	3.24108e+06	3.36415e+06	12616000	485240	196960	582680	232780	92218	222870	108000		41292	3521900	3497200	3634800
P35579;P35749;P35580;Q7Z406;REV__Q9UKV3	P35579	45;6;5;3;1	45;6;5;3;1	45;6;5;3;1	231	104	Myosin-9	MYH9	sp|P35579|MYH9_HUMAN Myosin-9 OS=Homo sapiens OX=9606 GN=MYH9 PE=1 SV=4		0.511514	14.8184	1.50528e+06	2.94279e+06	3.36814e+06	227294	2.95317e+06	2.75482e+06	3.12038e+06	1.39836e+06	1.67251e+06	1.44497e+06	184200	211941	285741	3.51915e+06	3.25498e+06	3.33028e+06	25235000	3254200	3018300	3232800	1398300	1680500	1123200	172570	192060	258220	3794100	3512200	3598200
P52209	P52209	7	7	7	49	24	6-phosphogluconate dehydrogenase, decarboxylating	PGD	sp|P52209|6PGD_HUMAN 6-phosphogluconate dehydrogenase, decarboxylating OS=Homo sapiens OX=9606 GN=PGD PE=1 SV=3		0.504797	26.5784	939338	1.86082e+06	6.88695e+06	259119	1.96464e+06	1.94626e+06	1.67158e+06	786825	1.01873e+06	1.01246e+06	130638	362636	284082	6.98525e+06	6.79874e+06	6.87686e+06	31631000	2164900	2132400	1731800	786790	1023600	787000	122390	328620	256720	7531000	7336000	7430100
Q9NY33	Q9NY33	2	2	2	2	37	Dipeptidyl peptidase 3	DPP3	sp|Q9NY33|DPP3_HUMAN Dipeptidyl peptidase 3 OS=Homo sapiens OX=9606 GN=DPP3 PE=1 SV=2		0.497369	65.9102	4887.19	9826.08	65910.2	1000	13476.3	11209.9	4792.06	12661.6	1000	1000	1000	1000	1000	76937.9	55046.1	65746.7	258140	14850	12282	4964.7	12661						82949	59396	71036
P48444	P48444	2	2	2	6	27	Coatomer subunit delta	ARCN1	sp|P48444|COPD_HUMAN Coatomer subunit delta OS=Homo sapiens OX=9606 GN=ARCN1 PE=1 SV=1		0.495573	196.24	45709	92234.6	196240	1000	123011	47508.2	106185	40535.8	95591.1	1000	1000	1000	1000	221764	258567	108390	1069400	135550	52052	110010	40534	96048					239090	279000	117110
Q14525;CON__Q14525;CON__Q497I4	Q14525;CON__Q14525	19;19;4	4;4;0	4;4;0	103	27	Keratin, type I cuticular Ha3-II	KRT33B	sp|Q14525|KT33B_HUMAN Keratin, type I cuticular Ha3-II OS=Homo sapiens OX=9606 GN=KRT33B PE=1 SV=3;		0.494513	1.14763	5.47615e+07	1.10738e+08	7.6766e+07	6.68909e+07	1.10061e+08	1.10757e+08	1.11397e+08	5.70325e+07	5.82834e+07	4.89685e+07	6.64131e+07	6.59106e+07	6.83491e+07	7.82077e+07	7.7699e+07	7.43912e+07	943930000	121280000	121350000	115410000	57030000	58562000	38064000	62220000	59728000	61766000	84318000	83839000	80376000
Q15323;CON__Q9UE12;CON__Q15323;Q92764;CON__Q92764	Q15323;CON__Q9UE12;CON__Q15323	22;22;22;5;5	21;21;21;4;4	3;3;3;0;0	120	26	Keratin, type I cuticular Ha1	KRT31	sp|Q15323|K1H1_HUMAN Keratin, type I cuticular Ha1 OS=Homo sapiens OX=9606 GN=KRT31 PE=1 SV=3;;		0.486371	1.13621	5.70623e+07	1.17323e+08	7.97185e+07	7.0162e+07	1.16241e+08	1.18433e+08	1.17294e+08	5.93926e+07	6.07984e+07	5.0996e+07	6.98138e+07	6.91218e+07	7.15505e+07	8.12157e+07	8.06878e+07	7.72521e+07	990280000	128090000	129760000	121520000	59390000	61089000	39640000	65406000	62638000	64659000	87561000	87064000	83467000
Q12931	Q12931	3	3	3	16	40	Heat shock protein 75 kDa, mitochondrial	TRAP1	sp|Q12931|TRAP1_HUMAN Heat shock protein 75 kDa, mitochondrial OS=Homo sapiens OX=9606 GN=TRAP1 PE=1 SV=3		0.48499	14.2062	76339	157403	375126	26405.9	148058	153152	171000	95067.2	76094.3	57855.5	27924	27395.8	23897.7	353622	367323	404433	2011700	163150	167800	177160	95063	76458	44972	26161	24826	21596	381250	396350	436970
Q13835	Q13835	5	5	5	16	46	Plakophilin-1	PKP1	sp|Q13835|PKP1_HUMAN Plakophilin-1 OS=Homo sapiens OX=9606 GN=PKP1 PE=1 SV=2		0.474602	0.747636	158315	333575	161841	216470	354631	322076	324017	73033.2	217341	184571	277223	195035	177153	137971	135141	212411	2634800	390780	352880	335690	73030	218380	143470	259720	176740	160090	148750	145820	229500
O75874	O75874	5	4	4	13	25	Isocitrate dehydrogenase [NADP] cytoplasmic	IDH1	sp|O75874|IDHC_HUMAN Isocitrate dehydrogenase [NADP] cytoplasmic OS=Homo sapiens OX=9606 GN=IDH1 PE=1 SV=2		0.464613	95.7968	167130	359718	1.08075e+06	11281.7	343487	349229	386438	323594	94230.6	83564.5	1000	31845.2	1000	1.03003e+06	1.05531e+06	1.15693e+06	5172800	378500	382630	400360	323580	94681	64956		28858		1110500	1138700	1250000
P17844;Q92841	P17844;Q92841	4;2	4;2	4;2	9	32	Probable ATP-dependent RNA helicase DDX5;Probable ATP-dependent RNA helicase DDX17	DDX5;DDX17	sp|P17844|DDX5_HUMAN Probable ATP-dependent RNA helicase DDX5 OS=Homo sapiens OX=9606 GN=DDX5 PE=1 SV=1;sp|Q92841|DDX17_HUMAN Probable ATP-dependent RNA helicase DDX17 OS=Homo sapiens OX=9606 GN=DDX17 PE=1 SV=2		0.460439	5.29851	179711	390303	685429	129363	412121	372138	386650	196179	193555	149399	122633	144273	121182	738557	659365	658365	4343400	454130	407730	400580	196170	194480	116130	114890	130740	109510	796260	711470	711330
Q92619	Q92619	2	2	2	4	42	Minor histocompatibility protein HA-1;Minor histocompatibility antigen HA-1	HMHA1	sp|Q92619|HMHA1_HUMAN Rho GTPase-activating protein 45 OS=Homo sapiens OX=9606 GN=ARHGAP45 PE=1 SV=2		0.4567	147.505	26552.6	58140.1	147505	1000	51790.8	59541.4	63088.2	28526.3	1000	50131.5	1000	1000	1000	161780	68333.1	212402	732810	57070	65236	65361	28525		38968				174420	73733	229490
P06737	P06737	8	8	8	20	51	Glycogen phosphorylase, liver form	PYGL	sp|P06737|PYGL_HUMAN Glycogen phosphorylase, liver form OS=Homo sapiens OX=9606 GN=PYGL PE=1 SV=4		0.446334	215.076	57285.4	128347	464637	2160.34	136224	107526	141290	93338.1	47856.3	30661.9	1488.8	1000	3992.21	405286	504855	483771	2088900	150110	117810	146380	93334	48085	23834	1394.8		3607.7	436950	544750	522690
Q5HYK7	Q5HYK7	2	2	2	4	43	SH3 domain-containing protein 19	SH3D19	sp|Q5HYK7|SH319_HUMAN SH3 domain-containing protein 19 OS=Homo sapiens OX=9606 GN=SH3D19 PE=1 SV=2		0.434672	1.0168	317306	729989	374265	368081	728873	703296	757799	329325	322459	300135	373555	377225	353464	362220	388620	371956	5468400	803170	770560	785100	329310	324000	233300	349970	341840	319420	390520	419330	401880
P62495	P62495	2	2	2	0	25	Eukaryotic peptide chain release factor subunit 1	ETF1	sp|P62495|ERF1_HUMAN Eukaryotic peptide chain release factor subunit 1 OS=Homo sapiens OX=9606 GN=ETF1 PE=1 SV=3		0.427375	235.642	50261.7	117606	235642	1000	76323.1	154074	122420	37061.6	45483.6	68239.9	1000	1000	1000	242318	249865	214744	1278400	84103	168810	126830	37060	45701	53044				261250	269610	232020
P36871	P36871	4	4	4	5	34	Phosphoglucomutase-1	PGM1	sp|P36871|PGM1_HUMAN Phosphoglucomutase-1 OS=Homo sapiens OX=9606 GN=PGM1 PE=1 SV=3		0.424676	252.637	39429.5	92846.1	252637	1000	94552	71933.2	112053	49003.2	35435.6	33849.8	1000	1000	1000	249488	250365	258059	1228000	104190	78813	116090	49001	35605	26312				268980	270150	278820
P05109	P05109	2	2	2	17	8	Protein S100-A8;Protein S100-A8, N-terminally processed	S100A8	sp|P05109|S10A8_HUMAN Protein S100-A8 OS=Homo sapiens OX=9606 GN=S100A8 PE=1 SV=1		0.423004	0.454303	1.19187e+06	2.81764e+06	737657	1.62371e+06	2.53128e+06	2.91418e+06	3.00745e+06	1.32816e+06	1.12064e+06	1.12681e+06	951057	2.02307e+06	1.89701e+06	676264	1.05521e+06	481494	19255000	2789300	3192900	3115800	1328100	1126000	875890	891010	1833300	1714300	729100	1138600	520230
O00232	O00232	4	4	4	13	25	26S proteasome non-ATPase regulatory subunit 12	PSMD12	sp|O00232|PSD12_HUMAN 26S proteasome non-ATPase regulatory subunit 12 OS=Homo sapiens OX=9606 GN=PSMD12 PE=1 SV=3		0.420214	899.651	157831	375596	899651	1000	331191	387964	407634	92216.1	281047	100229	1000	1000	1000	893270	911102	894581	4577600	364950	425070	422320	92212	282390	77910				963060	983100	966550
Q96QK1	Q96QK1	2	2	2	6	42	Vacuolar protein sorting-associated protein 35	VPS35	sp|Q96QK1|VPS35_HUMAN Vacuolar protein sorting-associated protein 35 OS=Homo sapiens OX=9606 GN=VPS35 PE=1 SV=2		0.393271	26.9167	9764.85	24829.8	26916.7	1000	58152.3	15337.1	1000	15504.7	12789.9	1000	1000	1000	1000	30704.1	26096.7	23949.3	196380	64080	16804		15504	12851					33103	28159	25876
P51991	P51991	3	3	3	7	19	Heterogeneous nuclear ribonucleoprotein A3	HNRNPA3	sp|P51991|ROA3_HUMAN Heterogeneous nuclear ribonucleoprotein A3 OS=Homo sapiens OX=9606 GN=HNRNPA3 PE=1 SV=2		0.383862	4.86347	71421.1	186059	520641	107051	282957	137791	137429	166457	43300	4505.76	107017	101465	112672	509364	550804	501754	2798300	311800	150970	142380	166450	43507	3502.4	100260	91947	101820	549160	594330	542120
Q9NUQ9	Q9NUQ9	6	6	6	14	19	Protein FAM49B	FAM49B	sp|Q9NUQ9|CYRIB_HUMAN CYFIP-related Rac1 interactor B OS=Homo sapiens OX=9606 GN=CYRIB PE=1 SV=1		0.371622	1024.11	93889.4	252648	1.02411e+06	1000	231366	247627	278950	102395	135343	43930.6	1000	1000	1000	1.20681e+06	922297	943218	4403200	254950	271310	289000	102390	135990	34148				1301100	995180	1019100
O75390	O75390	6	6	6	24	19	Citrate synthase, mitochondrial	CS	sp|O75390|CISY_HUMAN Citrate synthase, mitochondrial OS=Homo sapiens OX=9606 GN=CS PE=1 SV=2		0.362944	12.9559	861855	2.37462e+06	4.2073e+06	324741	2.36902e+06	2.41475e+06	2.3401e+06	1.67717e+06	526872	381518	337168	291537	345519	4.28715e+06	4.33151e+06	4.00324e+06	24697000	2610500	2645700	2424400	1677100	529390	296560	315880	264190	312240	4622100	4673800	4325300
P48556	P48556	3	3	3	6	20	26S proteasome non-ATPase regulatory subunit 8	PSMD8	sp|P48556|PSMD8_HUMAN 26S proteasome non-ATPase regulatory subunit 8 OS=Homo sapiens OX=9606 GN=PSMD8 PE=1 SV=2		0.333033	461.993	131981	396301	461993	1000	328032	453013	407856	119965	96592.3	179386	1000	1000	1000	433566	507941	444472	3132600	361470	496340	422550	119960	97054	139440				467440	548080	480230
Q7Z6Z7	Q7Z6Z7	2	2	2	2	184	E3 ubiquitin-protein ligase HUWE1	HUWE1	sp|Q7Z6Z7|HUWE1_HUMAN E3 ubiquitin-protein ligase HUWE1 OS=Homo sapiens OX=9606 GN=HUWE1 PE=1 SV=3		0.32879	16.2839	1177.89	3582.5	16283.9	1000	1000	6557.62	3189.88	1533.67	1000	1000	1000	1000	1000	16809.7	16036.7	16005.4	64743		7184.8	3304.8	1533.6						18123	17304	17293
Q5TFE4	Q5TFE4	2	2	2	2	25	5-nucleotidase domain-containing protein 1	NT5DC1	sp|Q5TFE4|NT5D1_HUMAN 5-nucleotidase domain-containing protein 1 OS=Homo sapiens OX=9606 GN=NT5DC1 PE=1 SV=1		0.296058	176.547	13870.4	46850.2	176547	1000	14254	125296	1000	20782.9	19828.2	1000	1000	1000	1000	193224	170487	165931	765250	15707	137280		20782	19923					208320	183960	179280
Q9UNM6	Q9UNM6	2	2	2	6	26	26S proteasome non-ATPase regulatory subunit 13	PSMD13	sp|Q9UNM6|PSD13_HUMAN 26S proteasome non-ATPase regulatory subunit 13 OS=Homo sapiens OX=9606 GN=PSMD13 PE=1 SV=2		0.288512	491.418	57574.8	199558	491418	1000	194558	220163	183953	1000	95469.7	76254.7	1000	1000	1000	484543	492427	497284	2392400	214390	241220	190580		95926	59274				522400	531340	537290
P21333;Q14315	P21333	27;3	27;3	25;1	103	134	Filamin-A	FLNA	sp|P21333|FLNA_HUMAN Filamin-A OS=Homo sapiens OX=9606 GN=FLNA PE=1 SV=4		0.274814	10.5419	236112	859167	1.00731e+06	95552.8	924012	838048	815443	208279	254364	245692	111233	104987	70438.3	1.04403e+06	1.00137e+06	976538	6960200	1018200	918200	844820	208270	255580	190980	104210	95139	63654	1125600	1080500	1055100
Q07960	Q07960	4	4	4	7	27	Rho GTPase-activating protein 1	ARHGAP1	sp|Q07960|RHG01_HUMAN Rho GTPase-activating protein 1 OS=Homo sapiens OX=9606 GN=ARHGAP1 PE=1 SV=1		0.27161	37.0773	43328	159523	485106	13083.6	147795	193731	137043	15304.7	39513.1	75166.3	37250.9	1000	1000	500812	432549	521958	2236000	162860	212260	141980	15304	39702	58428	34899			539940	466730	563950
Q16822	Q16822	2	2	2	6	36	Phosphoenolpyruvate carboxykinase [GTP], mitochondrial	PCK2	sp|Q16822|PCKGM_HUMAN Phosphoenolpyruvate carboxykinase [GTP], mitochondrial OS=Homo sapiens OX=9606 GN=PCK2 PE=1 SV=4		0.2397	5.75459	17979.4	75008	99895.4	17359.3	39043.2	98362.5	87618.4	51938.3	1000	1000	11489.4	9412.63	31175.7	71116.7	145761	82808.1	664390	43023	107770	90775	51936			10764	8529.7	28173	76673	157280	89470
P06744;CON__Q3ZBD7	P06744	6;2	6;2	6;2	13	26	Glucose-6-phosphate isomerase	GPI	sp|P06744|G6PI_HUMAN Glucose-6-phosphate isomerase OS=Homo sapiens OX=9606 GN=GPI PE=1 SV=4		0.221987	4.55565	166088	748186	674421	148041	941617	942553	360387	206729	165688	125846	166481	131572	146069	694629	688159	640474	5505400	1037600	1032700	373370	206720	166480	97822	155970	119230	132000	748900	742540	692000
Q7L576;Q96F07	Q7L576;Q96F07	2;2	2;2	2;2	4	64	Cytoplasmic FMR1-interacting protein 1;Cytoplasmic FMR1-interacting protein 2	CYFIP1;CYFIP2	sp|Q7L576|CYFP1_HUMAN Cytoplasmic FMR1-interacting protein 1 OS=Homo sapiens OX=9606 GN=CYFIP1 PE=1 SV=1;sp|Q96F07|CYFP2_HUMAN Cytoplasmic FMR1-interacting protein 2 OS=Homo sapiens OX=9606 GN=CYFIP2 PE=1 SV=2		0.185401	78.0201	1000	5393.7	78020.1	1000	1000	1000	14181.1	1000	1000	1000	1000	1000	1000	78441.5	73159.7	82459.2	267300			14692							84570	78941	89093
Q96C86	Q96C86	3	3	3	4	18	m7GpppX diphosphatase	DCPS	sp|Q96C86|DCPS_HUMAN m7GpppX diphosphatase OS=Homo sapiens OX=9606 GN=DCPS PE=1 SV=2		0.17344	497.151	18256.1	105259	497151	1000	108301	107343	100133	52768.3	1000	1000	1000	1000	1000	499690	505411	486353	2003000	119340	117610	103740	52766						538730	545350	525480
P12814	P12814	7	2	2	26	52	Alpha-actinin-1	ACTN1	sp|P12814|ACTN1_HUMAN Alpha-actinin-1 OS=Homo sapiens OX=9606 GN=ACTN1 PE=1 SV=2		0.151809	14.4044	94011.6	619273	861014	59774.5	617179	610966	629675	106475	86441.8	89118.2	87440.7	68805.1	23077.8	904335	832021	846684	5217100	680090	669400	652360	106470	86855	69273	81920	62351	20855	974990	897770	914800
Q01415	Q01415	2	2	2	3	22	N-acetylgalactosamine kinase	GALK2	sp|Q01415|GALK2_HUMAN N-acetylgalactosamine kinase OS=Homo sapiens OX=9606 GN=GALK2 PE=1 SV=1		0.127345	77.3848	1000	7852.71	77384.8	1000	1000	21558.1	1000	1000	1000	1000	1000	1000	1000	110887	61596.4	59671.4	274110		23620								119550	66464	64472
O43707;P35609;Q08043;Q9H254	O43707	11;2;2;1	11;2;2;1	6;0;0;1	45	55	Alpha-actinin-4	ACTN4	sp|O43707|ACTN4_HUMAN Alpha-actinin-4 OS=Homo sapiens OX=9606 GN=ACTN4 PE=1 SV=2		0.125816	18.8359	88886.6	706479	1.16405e+06	61799.8	716295	706527	696614	100674	81727.4	84257.9	98527.7	65052.1	21819.6	1.20069e+06	1.13584e+06	1.15563e+06	6473000	789310	774100	721710	100670	82118	65495	92307	58950	19718	1294500	1225600	1248600
P08670;P17661;P41219	P08670	12;3;2	12;3;2	10;1;1	47	34	Vimentin	VIM	sp|P08670|VIME_HUMAN Vimentin OS=Homo sapiens OX=9606 GN=VIM PE=1 SV=4		0.0981443	2.27075	236399	2.40869e+06	1.31717e+06	580060	2.55614e+06	2.20136e+06	2.46857e+06	395128	142608	171462	523662	578230	638287	1.3555e+06	1.30312e+06	1.29289e+06	14314000	2816700	2411900	2557500	395110	143290	133280	490600	523990	576810	1461400	1406100	1396900
Q9H4A4	Q9H4A4	3	3	3	3	34	Aminopeptidase B	RNPEP	sp|Q9H4A4|AMPB_HUMAN Aminopeptidase B OS=Homo sapiens OX=9606 GN=RNPEP PE=1 SV=2		0.0895597	26.4874	6272.28	70034.6	317280	11978.5	1000	123608	85495.9	1000	1000	16816.8	1000	1000	33935.5	300215	313756	337868	1295000		135430	88576			13072			30667	323670	338550	365050
P60228	P60228	2	2	2	4	28	Eukaryotic translation initiation factor 3 subunit E	EIF3E	sp|P60228|EIF3E_HUMAN Eukaryotic translation initiation factor 3 subunit E OS=Homo sapiens OX=9606 GN=EIF3E PE=1 SV=1		0.044662	58.6196	1000	22390.4	58619.6	1000	29843	1000	36328.2	1000	1000	1000	1000	1000	1000	50806.5	63514.8	61537.3	260320	32885		37637							54776	68534	66488
P78386;CON__P78386	P78386;CON__P78386	23;23	10;10	7;7	73	33	Keratin, type II cuticular Hb5	KRT85	sp|P78386|KRT85_HUMAN Keratin, type II cuticular Hb5 OS=Homo sapiens OX=9606 GN=KRT85 PE=1 SV=1;		0.0274148	0.00856338	417298	1.52216e+07	16071.4	1.87676e+06	1.61189e+07	1.48561e+07	1.46898e+07	456170	388861	406861	1.84595e+06	1.84916e+06	1.93519e+06	4831.98	1000	42382.3	55626000	17762000	16277000	15219000	456150	390720	316260	1729400	1675700	1748800	5209.5		45792
O76009;CON__O76009;CON__Q6NTB9	O76009;CON__O76009;CON__Q6NTB9	21;21;20	8;8;8	4;4;4	81	28	Keratin, type I cuticular Ha3-I	KRT33A	sp|O76009|KT33A_HUMAN Keratin, type I cuticular Ha3-I OS=Homo sapiens OX=9606 GN=KRT33A PE=2 SV=2;;		0.0261889	0.00881969	485256	1.85291e+07	28123.9	3.18877e+06	1.80192e+07	1.84449e+07	1.91231e+07	560775	318060	576934	3.19299e+06	3.12338e+06	3.24992e+06	12863	43163.1	28345.6	70055000	19856000	20209000	19812000	560750	319580	448460	2991400	2830400	2936900	13868	46574	30626
P63010;Q10567	P63010	3;1	3;1	3;1	3	44	AP-2 complex subunit beta	AP2B1	sp|P63010|AP2B1_HUMAN AP-2 complex subunit beta OS=Homo sapiens OX=9606 GN=AP2B1 PE=1 SV=1		0.023494	102.749	1000	42564.1	102749	1000	46901.2	67939.2	12852	1000	1000	1000	1000	1000	1000	109978	108459	89809.8	472060	51682	74437	13315							118570	117030	97035
P13798	P13798	2	2	2	1	29	Acylamino-acid-releasing enzyme	APEH	sp|P13798|ACPH_HUMAN Acylamino-acid-releasing enzyme OS=Homo sapiens OX=9606 GN=APEH PE=1 SV=4		0.0225287	112.93	1000	44387.9	112930	1000	72312	59851.7	1000	1000	1000	1000	1000	1000	1000	99320.2	136392	103077	510880	79683	65576								107080	147170	111370
Q13492	Q13492	2	2	2	5	25	Phosphatidylinositol-binding clathrin assembly protein	PICALM	sp|Q13492|PICAL_HUMAN Phosphatidylinositol-binding clathrin assembly protein OS=Homo sapiens OX=9606 GN=PICALM PE=1 SV=2		0.0218179	9.72131	1000	45833.8	131185	13494.6	26519.7	66358.4	44623.4	1000	1000	1000	1000	38483.9	1000	142720	116856	133981	607750	29223	72705	46231					34874		153870	126090	144760
CON__Q8IUT8;O76011;CON__O76011	CON__Q8IUT8;O76011;CON__O76011	16;14;14	6;6;6	5;5;5	66	23	Keratin, type I cuticular Ha4	KRT34	;sp|O76011|KRT34_HUMAN Keratin, type I cuticular Ha4 OS=Homo sapiens OX=9606 GN=KRT34 PE=1 SV=2;		0.0184695	0.0064224	303850	1.64514e+07	17055.5	2.65563e+06	1.6334e+07	1.65419e+07	1.64783e+07	304003	245596	361951	2.76412e+06	2.4861e+06	2.71666e+06	15659.5	1000	34506.9	61379000	17999000	18124000	17072000	303990	246770	281350	2589600	2252900	2455000	16883		37283
O75821	O75821	2	2	2	2	19	Eukaryotic translation initiation factor 3 subunit G	EIF3G	sp|O75821|EIF3G_HUMAN Eukaryotic translation initiation factor 3 subunit G OS=Homo sapiens OX=9606 GN=EIF3G PE=1 SV=2		0.0161848	12.4401	1000	61786.5	220753	17745.3	183359	1000	1000	1000	1000	1000	1000	1000	51235.8	156373	94557.7	411329	963390	202050								46301	168590	102030	444420
CON__Q14533;Q14533	CON__Q14533;Q14533	24;21	2;1	0;0	86	29	Keratin, type II cuticular Hb1	KRT81	;sp|Q14533|KRT81_HUMAN Keratin, type II cuticular Hb1 OS=Homo sapiens OX=9606 GN=KRT81 PE=1 SV=3		0.013209	0.00576408	306688	2.32182e+07	16742.7	2.90466e+06	2.41158e+07	2.3076e+07	2.24628e+07	317304	291188	311572	2.95657e+06	2.79509e+06	2.96232e+06	1000	1000	48228.1	84014000	26574000	25283000	23272000	317290	292580	242190	2769900	2532900	2677000			52108
O43790;CON__O43790	O43790;CON__O43790	24;24	24;24	1;1	87	31	Keratin, type II cuticular Hb6	KRT86	sp|O43790|KRT86_HUMAN Keratin, type II cuticular Hb6 OS=Homo sapiens OX=9606 GN=KRT86 PE=1 SV=1;		0.0127408	0.00519731	286899	2.25182e+07	15705.5	3.02185e+06	2.33753e+07	2.23632e+07	2.1816e+07	296833	272398	291464	3.125e+06	2.91714e+06	3.0234e+06	1000	1000	45116.4	82010000	25758000	24502000	22602000	296820	273700	226560	2927700	2643500	2732200			48746
Q00534	Q00534	2	2	2	2	19	Cyclin-dependent kinase 6	CDK6	sp|Q00534|CDK6_HUMAN Cyclin-dependent kinase 6 OS=Homo sapiens OX=9606 GN=CDK6 PE=1 SV=1		0.00878191	346.805	1000	113870	346805	1000	200856	1000	139755	1000	1000	1000	1000	1000	1000	442368	386062	211986	1488700	221330		144790							476930	416570	229040
P08123	P08123	2	2	2	3	69	Collagen alpha-2(I) chain	COL1A2	sp|P08123|CO1A2_HUMAN Collagen alpha-2(I) chain OS=Homo sapiens OX=9606 GN=COL1A2 PE=1 SV=7		0.00758315	1	1000	131871	1000	1000	147005	125214	123395	1000	1000	1000	1000	1000	1000	1000	1000	1000	427020	161990	137190	127840
CON__Q9BYQ5;Q9BYQ5;Q9BYR0;Q9BYR2;Q9BQ66;Q9BYQ9;CON__Q9BYR4;Q9BYR3;Q9BYR4	CON__Q9BYQ5;Q9BYQ5;Q9BYR0;Q9BYR2;Q9BQ66	6;6;5;4;4;2;1;1;1	6;6;5;4;4;2;1;1;1	3;3;3;2;2;0;1;0;1	11	15	Keratin-associated protein 4-6;Keratin-associated protein 4-7;Keratin-associated protein 4-5;Keratin-associated protein 4-12	KRTAP4-6;KRTAP4-7;KRTAP4-5;KRTAP4-12	;sp|Q9BYQ5|KRA46_HUMAN Keratin-associated protein 4-6 OS=Homo sapiens OX=9606 GN=KRTAP4-6 PE=2 SV=4;sp|Q9BYR0|KRA47_HUMAN Keratin-associated protein 4-7 OS=Homo sapiens OX=9606 GN=KRTAP4-7 PE=1 SV=2;sp|Q9BYR2|KRA45_HUMAN Keratin-associated protein 4-5 OS=H		0.00626392	0.00990033	23326	3.72387e+06	1000	101007	3.96812e+06	3.74739e+06	3.45609e+06	67978	1000	1000	66074.7	198610	38335.3	1000	1000	1000	12404000	4372600	4105800	3580600	67975			61903	179980	34643
CON__Q9BYQ8;Q9BYQ8	CON__Q9BYQ8;Q9BYQ8	3;3	1;1	0;0	5	16	Keratin-associated protein 4-9	KRTAP4-9	;sp|Q9BYQ8|KRA49_HUMAN Keratin-associated protein 4-9 OS=Homo sapiens OX=9606 GN=KRTAP4-9 PE=2 SV=2		0.000718471	0.0777938	1000	1.39184e+06	1000	12854.5	1.4048e+06	1.34615e+06	1.42458e+06	1000	1000	1000	36563.5	1000	1000	1000	1000	1000	4533100	1548000	1474900	1475900				34255
CON__Q9BYR9;Q9BYT5;Q9BYU5;Q9BYR9;P0C7H8	CON__Q9BYR9;Q9BYT5;Q9BYU5;Q9BYR9;P0C7H8	2;2;2;2;2	2;2;2;2;2	2;2;2;2;2	4	8	Keratin-associated protein 2-2;Keratin-associated protein 2-1;Keratin-associated protein 2-4;Keratin-associated protein 2-3	KRTAP2-2;KRTAP2-1;KRTAP2-4;KRTAP2-3	;sp|Q9BYT5|KRA22_HUMAN Keratin-associated protein 2-2 OS=Homo sapiens OX=9606 GN=KRTAP2-2 PE=2 SV=3;sp|Q9BYU5|KRA21_HUMAN Keratin-associated protein 2-1 OS=Homo sapiens OX=9606 GN=KRTAP2-1 PE=2 SV=2;sp|Q9BYR9|KRA24_HUMAN Keratin-associated protein 2-4 OS=H		0.000424674	0.00400859	1000	2.35475e+06	1000	249464	2.31557e+06	2.34246e+06	2.40621e+06	1000	1000	1000	146371	299869	302152	1000	1000	1000	8292900	2551600	2566500	2492900				137130	271740	273050

## Sheet: proteinGroups_raw table
ProteinGroups - RAW MaxQuant Table.
Protein IDs	Majority protein IDs	Peptide counts (all)	Peptide counts (razor+unique)	Peptide counts (unique)	Protein names	Gene names	Fasta headers	Number of proteins	Peptides	Razor + unique peptides	Unique peptides	Peptides NB4_CTRL_1	Peptides NB4_CTRL_2	Peptides NB4_CTRL_3	Peptides NB4_NTAL_1	Peptides NB4_NTAL_2	Peptides NB4_NTAL_3	Peptides U937_CTRl_1	Peptides U937_CTRl_2	Peptides U937_CTRl_3	Peptides U937_NTAL_1	Peptides U937_NTAL_2	Peptides U937_NTAL_3	Razor + unique peptides NB4_CTRL_1	Razor + unique peptides NB4_CTRL_2	Razor + unique peptides NB4_CTRL_3	Razor + unique peptides NB4_NTAL_1	Razor + unique peptides NB4_NTAL_2	Razor + unique peptides NB4_NTAL_3	Razor + unique peptides U937_CTRl_1	Razor + unique peptides U937_CTRl_2	Razor + unique peptides U937_CTRl_3	Razor + unique peptides U937_NTAL_1	Razor + unique peptides U937_NTAL_2	Razor + unique peptides U937_NTAL_3	Unique peptides NB4_CTRL_1	Unique peptides NB4_CTRL_2	Unique peptides NB4_CTRL_3	Unique peptides NB4_NTAL_1	Unique peptides NB4_NTAL_2	Unique peptides NB4_NTAL_3	Unique peptides U937_CTRl_1	Unique peptides U937_CTRl_2	Unique peptides U937_CTRl_3	Unique peptides U937_NTAL_1	Unique peptides U937_NTAL_2	Unique peptides U937_NTAL_3	Sequence coverage [%]	Unique + razor sequence coverage [%]
Q9UPN3	Q9UPN3	3	3	3	Microtubule-actin cross-linking factor 1, isoforms 1/2/3/5	MACF1	sp|Q9UPN3|MACF1_HUMAN Microtubule-actin cross-linking factor 1, isoforms 1/2/3/5 OS=Homo sapiens OX=9606 GN=MACF1 PE=1 SV=4	1	3	3	3	1	3	2	2	0	1	0	0	0	2	3	3	1	3	2	2	0	1	0	0	0	2	3	3	1	3	2	2	0	1	0	0	0	2	3	3	0.4	0.4
P12270	P12270	1	1	1	Nucleoprotein TPR	TPR	sp|P12270|TPR_HUMAN Nucleoprotein TPR OS=Homo sapiens OX=9606 GN=TPR PE=1 SV=3	1	1	1	1	1	0	1	0	1	1	0	0	0	1	1	1	1	0	1	0	1	1	0	0	0	1	1	1	1	0	1	0	1	1	0	0	0	1	1	1	0.4	0.4
Q15021	Q15021	3	3	3	Condensin complex subunit 1	NCAPD2	sp|Q15021|CND1_HUMAN Condensin complex subunit 1 OS=Homo sapiens OX=9606 GN=NCAPD2 PE=1 SV=3	1	3	3	3	1	2	2	2	1	1	0	0	0	3	3	3	1	2	2	2	1	1	0	0	0	3	3	3	1	2	2	2	1	1	0	0	0	3	3	3	2.4	2.4
Q9H3U1	Q9H3U1	2	2	2	Protein unc-45 homolog A	UNC45A	sp|Q9H3U1|UN45A_HUMAN Protein unc-45 homolog A OS=Homo sapiens OX=9606 GN=UNC45A PE=1 SV=1	1	2	2	2	1	1	1	2	2	2	0	1	0	2	2	2	1	1	1	2	2	2	0	1	0	2	2	2	1	1	1	2	2	2	0	1	0	2	2	2	3.2	3.2
P13667	P13667	2	2	2	Protein disulfide-isomerase A4	PDIA4	sp|P13667|PDIA4_HUMAN Protein disulfide-isomerase A4 OS=Homo sapiens OX=9606 GN=PDIA4 PE=1 SV=2	1	2	2	2	1	1	1	2	2	2	0	0	0	1	1	2	1	1	1	2	2	2	0	0	0	1	1	2	1	1	1	2	2	2	0	0	0	1	1	2	3.6	3.6
P33176;O60282;Q12840	P33176	5;2;2	5;2;2	5;2;2	Kinesin-1 heavy chain	KIF5B	sp|P33176|KINH_HUMAN Kinesin-1 heavy chain OS=Homo sapiens OX=9606 GN=KIF5B PE=1 SV=1	3	5	5	5	1	3	1	2	4	2	0	0	0	4	5	4	1	3	1	2	4	2	0	0	0	4	5	4	1	3	1	2	4	2	0	0	0	4	5	4	6.7	6.7
O00429	O00429	1	1	1	Dynamin-1-like protein	DNM1L	sp|O00429|DNM1L_HUMAN Dynamin-1-like protein OS=Homo sapiens OX=9606 GN=DNM1L PE=1 SV=2	1	1	1	1	1	1	1	0	0	0	0	0	0	1	1	1	1	1	1	0	0	0	0	0	0	1	1	1	1	1	1	0	0	0	0	0	0	1	1	1	2.9	2.9
Q9NY33	Q9NY33	2	2	2	Dipeptidyl peptidase 3	DPP3	sp|Q9NY33|DPP3_HUMAN Dipeptidyl peptidase 3 OS=Homo sapiens OX=9606 GN=DPP3 PE=1 SV=2	1	2	2	2	1	1	1	1	0	0	0	0	0	2	1	2	1	1	1	1	0	0	0	0	0	2	1	2	1	1	1	1	0	0	0	0	0	2	1	2	3.8	3.8
Q5TFE4	Q5TFE4	2	2	2	5-nucleotidase domain-containing protein 1	NT5DC1	sp|Q5TFE4|NT5D1_HUMAN 5-nucleotidase domain-containing protein 1 OS=Homo sapiens OX=9606 GN=NT5DC1 PE=1 SV=1	1	2	2	2	1	2	0	1	1	0	0	0	0	2	2	2	1	2	0	1	1	0	0	0	0	2	2	2	1	2	0	1	1	0	0	0	0	2	2	2	5.5	5.5
O00160;Q12965	O00160	4;1	4;1	4;1	Unconventional myosin-If	MYO1F	sp|O00160|MYO1F_HUMAN Unconventional myosin-If OS=Homo sapiens OX=9606 GN=MYO1F PE=1 SV=3	2	4	4	4	1	1	2	1	1	1	0	0	1	4	4	3	1	1	2	1	1	1	0	0	1	4	4	3	1	1	2	1	1	1	0	0	1	4	4	3	5.2	5.2
Q9BPX3	Q9BPX3	1	1	1	Condensin complex subunit 3	NCAPG	sp|Q9BPX3|CND3_HUMAN Condensin complex subunit 3 OS=Homo sapiens OX=9606 GN=NCAPG PE=1 SV=1	1	1	1	1	1	1	0	1	1	1	0	0	0	1	1	1	1	1	0	1	1	1	0	0	0	1	1	1	1	1	0	1	1	1	0	0	0	1	1	1	1.2	1.2
P45974	P45974	2	2	2	Ubiquitin carboxyl-terminal hydrolase 5	USP5	sp|P45974|UBP5_HUMAN Ubiquitin carboxyl-terminal hydrolase 5 OS=Homo sapiens OX=9606 GN=USP5 PE=1 SV=2	1	2	2	2	1	1	1	1	1	1	0	0	0	1	2	1	1	1	1	1	1	1	0	0	0	1	2	1	1	1	1	1	1	1	0	0	0	1	2	1	2.9	2.9
Q14204	Q14204	10	10	10	Cytoplasmic dynein 1 heavy chain 1	DYNC1H1	sp|Q14204|DYHC1_HUMAN Cytoplasmic dynein 1 heavy chain 1 OS=Homo sapiens OX=9606 GN=DYNC1H1 PE=1 SV=5	1	10	10	10	4	6	4	4	3	4	0	0	1	10	7	9	4	6	4	4	3	4	0	0	1	10	7	9	4	6	4	4	3	4	0	0	1	10	7	9	2.9	2.9
O75844	O75844	1	1	1	CAAX prenyl protease 1 homolog	ZMPSTE24	sp|O75844|FACE1_HUMAN CAAX prenyl protease 1 homolog OS=Homo sapiens OX=9606 GN=ZMPSTE24 PE=1 SV=2	1	1	1	1	1	1	1	1	1	1	0	0	0	1	1	1	1	1	1	1	1	1	0	0	0	1	1	1	1	1	1	1	1	1	0	0	0	1	1	1	3.4	3.4
Q13576	Q13576	2	2	2	Ras GTPase-activating-like protein IQGAP2	IQGAP2	sp|Q13576|IQGA2_HUMAN Ras GTPase-activating-like protein IQGAP2 OS=Homo sapiens OX=9606 GN=IQGAP2 PE=1 SV=4	1	2	2	2	1	1	1	0	1	1	0	0	0	2	2	2	1	1	1	0	1	1	0	0	0	2	2	2	1	1	1	0	1	1	0	0	0	2	2	2	1.4	1.4
P52306	P52306	1	1	1	Rap1 GTPase-GDP dissociation stimulator 1	RAP1GDS1	sp|P52306|GDS1_HUMAN Rap1 GTPase-GDP dissociation stimulator 1 OS=Homo sapiens OX=9606 GN=RAP1GDS1 PE=1 SV=3	1	1	1	1	1	1	1	1	1	1	0	0	0	1	1	1	1	1	1	1	1	1	0	0	0	1	1	1	1	1	1	1	1	1	0	0	0	1	1	1	2	2
P19367	P19367	1	1	1	Hexokinase-1	HK1	sp|P19367|HXK1_HUMAN Hexokinase-1 OS=Homo sapiens OX=9606 GN=HK1 PE=1 SV=3	1	1	1	1	1	0	1	0	1	0	0	0	0	1	1	1	1	0	1	0	1	0	0	0	0	1	1	1	1	0	1	0	1	0	0	0	0	1	1	1	1.6	1.6
Q9UIA9	Q9UIA9	3	3	3	Exportin-7	XPO7	sp|Q9UIA9|XPO7_HUMAN Exportin-7 OS=Homo sapiens OX=9606 GN=XPO7 PE=1 SV=3	1	3	3	3	1	2	0	1	2	1	0	0	0	2	3	3	1	2	0	1	2	1	0	0	0	2	3	3	1	2	0	1	2	1	0	0	0	2	3	3	4.6	4.6
O95466	O95466	4	4	4	Formin-like protein 1	FMNL1	sp|O95466|FMNL1_HUMAN Formin-like protein 1 OS=Homo sapiens OX=9606 GN=FMNL1 PE=1 SV=3	1	4	4	4	1	2	3	4	4	3	1	1	2	4	4	4	1	2	3	4	4	3	1	1	2	4	4	4	1	2	3	4	4	3	1	1	2	4	4	4	4.3	4.3
Q9NZ08	Q9NZ08	2	2	2	Endoplasmic reticulum aminopeptidase 1	ERAP1	sp|Q9NZ08|ERAP1_HUMAN Endoplasmic reticulum aminopeptidase 1 OS=Homo sapiens OX=9606 GN=ERAP1 PE=1 SV=3	1	2	2	2	1	1	2	1	1	1	0	0	0	2	2	2	1	1	2	1	1	1	0	0	0	2	2	2	1	1	2	1	1	1	0	0	0	2	2	2	2.8	2.8
Q8TB61	Q8TB61	2	2	2	Adenosine 3-phospho 5-phosphosulfate transporter 1	SLC35B2	sp|Q8TB61|S35B2_HUMAN Adenosine 3-phospho 5-phosphosulfate transporter 1 OS=Homo sapiens OX=9606 GN=SLC35B2 PE=1 SV=1	1	2	2	2	1	1	1	2	2	2	0	0	0	2	2	2	1	1	1	2	2	2	0	0	0	2	2	2	1	1	1	2	2	2	0	0	0	2	2	2	5.1	5.1
Q99460	Q99460	1	1	1	26S proteasome non-ATPase regulatory subunit 1	PSMD1	sp|Q99460|PSMD1_HUMAN 26S proteasome non-ATPase regulatory subunit 1 OS=Homo sapiens OX=9606 GN=PSMD1 PE=1 SV=2	1	1	1	1	1	1	0	1	0	0	0	0	0	1	1	1	1	1	0	1	0	0	0	0	0	1	1	1	1	1	0	1	0	0	0	0	0	1	1	1	1.4	1.4
O95831	O95831	4	4	4	Apoptosis-inducing factor 1, mitochondrial	AIFM1	sp|O95831|AIFM1_HUMAN Apoptosis-inducing factor 1, mitochondrial OS=Homo sapiens OX=9606 GN=AIFM1 PE=1 SV=1	1	4	4	4	1	1	1	1	1	0	0	0	0	4	3	3	1	1	1	1	1	0	0	0	0	4	3	3	1	1	1	1	1	0	0	0	0	4	3	3	8.8	8.8
P50416	P50416	1	1	1	Carnitine O-palmitoyltransferase 1, liver isoform	CPT1A	sp|P50416|CPT1A_HUMAN Carnitine O-palmitoyltransferase 1, liver isoform OS=Homo sapiens OX=9606 GN=CPT1A PE=1 SV=2	1	1	1	1	1	1	1	1	1	1	0	0	0	1	1	1	1	1	1	1	1	1	0	0	0	1	1	1	1	1	1	1	1	1	0	0	0	1	1	1	1.8	1.8
P06400	P06400	1	1	1	Retinoblastoma-associated protein	RB1	sp|P06400|RB_HUMAN Retinoblastoma-associated protein OS=Homo sapiens OX=9606 GN=RB1 PE=1 SV=2	1	1	1	1	1	1	1	1	1	1	0	0	0	1	1	1	1	1	1	1	1	1	0	0	0	1	1	1	1	1	1	1	1	1	0	0	0	1	1	1	1.4	1.4
A6NHL2	A6NHL2	2	1	1	Tubulin alpha chain-like 3	TUBAL3	sp|A6NHL2|TBAL3_HUMAN Tubulin alpha chain-like 3 OS=Homo sapiens OX=9606 GN=TUBAL3 PE=1 SV=2	1	2	1	1	1	1	1	1	1	1	0	0	0	1	2	2	0	0	0	0	0	0	0	0	0	0	1	1	0	0	0	0	0	0	0	0	0	0	1	1	5.8	3.8
O43390	O43390	2	1	1	Heterogeneous nuclear ribonucleoprotein R	HNRNPR	sp|O43390|HNRPR_HUMAN Heterogeneous nuclear ribonucleoprotein R OS=Homo sapiens OX=9606 GN=HNRNPR PE=1 SV=1	1	2	1	1	1	0	2	2	2	2	0	0	0	2	2	2	1	0	1	1	1	1	0	0	0	1	1	1	1	0	1	1	1	1	0	0	0	1	1	1	3.9	2.1
Q09666	Q09666	14	14	14	Neuroblast differentiation-associated protein AHNAK	AHNAK	sp|Q09666|AHNK_HUMAN Neuroblast differentiation-associated protein AHNAK OS=Homo sapiens OX=9606 GN=AHNAK PE=1 SV=2	1	14	14	14	5	5	5	6	7	7	3	4	4	14	11	13	5	5	5	6	7	7	3	4	4	14	11	13	5	5	5	6	7	7	3	4	4	14	11	13	8.9	8.9
Q8NBU5	Q8NBU5	2	2	2	ATPase family AAA domain-containing protein 1	ATAD1	sp|Q8NBU5|ATAD1_HUMAN ATPase family AAA domain-containing protein 1 OS=Homo sapiens OX=9606 GN=ATAD1 PE=1 SV=1	1	2	2	2	1	0	0	2	2	2	0	0	0	0	0	1	1	0	0	2	2	2	0	0	0	0	0	1	1	0	0	2	2	2	0	0	0	0	0	1	6.6	6.6
Q13492	Q13492	2	2	2	Phosphatidylinositol-binding clathrin assembly protein	PICALM	sp|Q13492|PICAL_HUMAN Phosphatidylinositol-binding clathrin assembly protein OS=Homo sapiens OX=9606 GN=PICALM PE=1 SV=2	1	2	2	2	2	2	1	0	0	0	0	1	0	2	2	2	2	2	1	0	0	0	0	1	0	2	2	2	2	2	1	0	0	0	0	1	0	2	2	2	3.7	3.7
P78527	P78527	6	6	6	DNA-dependent protein kinase catalytic subunit	PRKDC	sp|P78527|PRKDC_HUMAN DNA-dependent protein kinase catalytic subunit OS=Homo sapiens OX=9606 GN=PRKDC PE=1 SV=3	1	6	6	6	5	5	6	5	5	4	0	0	0	6	6	6	5	5	6	5	5	4	0	0	0	6	6	6	5	5	6	5	5	4	0	0	0	6	6	6	1.7	1.7
P63151;Q66LE6;Q00005	P63151	3;1;1	3;1;1	3;1;1	Serine/threonine-protein phosphatase 2A 55 kDa regulatory subunit B alpha isoform	PPP2R2A	sp|P63151|2ABA_HUMAN Serine/threonine-protein phosphatase 2A 55 kDa regulatory subunit B alpha isoform OS=Homo sapiens OX=9606 GN=PPP2R2A PE=1 SV=1	3	3	3	3	1	1	1	1	1	1	1	1	0	3	2	3	1	1	1	1	1	1	1	1	0	3	2	3	1	1	1	1	1	1	1	1	0	3	2	3	7.4	7.4
P62333	P62333	2	2	2	26S protease regulatory subunit 10B	PSMC6	sp|P62333|PRS10_HUMAN 26S proteasome regulatory subunit 10B OS=Homo sapiens OX=9606 GN=PSMC6 PE=1 SV=1	1	2	2	2	1	0	0	0	1	0	0	0	0	1	0	2	1	0	0	0	1	0	0	0	0	1	0	2	1	0	0	0	1	0	0	0	0	1	0	2	6.4	6.4
P08240	P08240	1	1	1	Signal recognition particle receptor subunit alpha	SRPR	sp|P08240|SRPRA_HUMAN Signal recognition particle receptor subunit alpha OS=Homo sapiens OX=9606 GN=SRPRA PE=1 SV=2	1	1	1	1	1	1	1	0	1	1	0	0	0	1	1	1	1	1	1	0	1	1	0	0	0	1	1	1	1	1	1	0	1	1	0	0	0	1	1	1	1.4	1.4
P20930;CON__P20930	P20930;CON__P20930	1;1	1;1	1;1	Filaggrin	FLG	sp|P20930|FILA_HUMAN Filaggrin OS=Homo sapiens OX=9606 GN=FLG PE=1 SV=3;	2	1	1	1	1	1	0	1	1	1	0	0	1	0	1	1	1	1	0	1	1	1	0	0	1	0	1	1	1	1	0	1	1	1	0	0	1	0	1	1	0.2	0.2
O00629	O00629	1	1	1	Importin subunit alpha-3	KPNA4	sp|O00629|IMA3_HUMAN Importin subunit alpha-3 OS=Homo sapiens OX=9606 GN=KPNA4 PE=1 SV=1	1	1	1	1	1	1	1	1	1	1	0	0	0	1	1	1	1	1	1	1	1	1	0	0	0	1	1	1	1	1	1	1	1	1	0	0	0	1	1	1	3.3	3.3
P60228	P60228	2	2	2	Eukaryotic translation initiation factor 3 subunit E	EIF3E	sp|P60228|EIF3E_HUMAN Eukaryotic translation initiation factor 3 subunit E OS=Homo sapiens OX=9606 GN=EIF3E PE=1 SV=1	1	2	2	2	1	0	1	0	0	0	0	0	0	2	1	1	1	0	1	0	0	0	0	0	0	2	1	1	1	0	1	0	0	0	0	0	0	2	1	1	4.7	4.7
P10515	P10515	2	2	2	Dihydrolipoyllysine-residue acetyltransferase component of pyruvate dehydrogenase complex, mitochondrial	DLAT	sp|P10515|ODP2_HUMAN Dihydrolipoyllysine-residue acetyltransferase component of pyruvate dehydrogenase complex, mitochondrial OS=Homo sapiens OX=9606 GN=DLAT PE=1 SV=3	1	2	2	2	1	1	1	2	2	2	1	1	1	2	2	2	1	1	1	2	2	2	1	1	1	2	2	2	1	1	1	2	2	2	1	1	1	2	2	2	3.6	3.6
Q9Y6C9	Q9Y6C9	1	1	1	Mitochondrial carrier homolog 2	MTCH2	sp|Q9Y6C9|MTCH2_HUMAN Mitochondrial carrier homolog 2 OS=Homo sapiens OX=9606 GN=MTCH2 PE=1 SV=1	1	1	1	1	1	1	0	0	1	1	0	0	1	1	1	0	1	1	0	0	1	1	0	0	1	1	1	0	1	1	0	0	1	1	0	0	1	1	1	0	4.6	4.6
Q9UPN7	Q9UPN7	1	1	1	Serine/threonine-protein phosphatase 6 regulatory subunit 1	PPP6R1	sp|Q9UPN7|PP6R1_HUMAN Serine/threonine-protein phosphatase 6 regulatory subunit 1 OS=Homo sapiens OX=9606 GN=PPP6R1 PE=1 SV=5	1	1	1	1	1	0	1	1	1	1	0	0	0	1	1	1	1	0	1	1	1	1	0	0	0	1	1	1	1	0	1	1	1	1	0	0	0	1	1	1	1.2	1.2
P28331	P28331	1	1	1	NADH-ubiquinone oxidoreductase 75 kDa subunit, mitochondrial	NDUFS1	sp|P28331|NDUS1_HUMAN NADH-ubiquinone oxidoreductase 75 kDa subunit, mitochondrial OS=Homo sapiens OX=9606 GN=NDUFS1 PE=1 SV=3	1	1	1	1	1	0	0	1	1	1	0	0	0	0	0	0	1	0	0	1	1	1	0	0	0	0	0	0	1	0	0	1	1	1	0	0	0	0	0	0	2.2	2.2
P80723	P80723	8	8	8	Brain acid soluble protein 1	BASP1	sp|P80723|BASP1_HUMAN Brain acid soluble protein 1 OS=Homo sapiens OX=9606 GN=BASP1 PE=1 SV=2	1	8	8	8	1	1	0	8	8	8	0	0	1	2	2	2	1	1	0	8	8	8	0	0	1	2	2	2	1	1	0	8	8	8	0	0	1	2	2	2	53.7	53.7
Q16555	Q16555	3	3	3	Dihydropyrimidinase-related protein 2	DPYSL2	sp|Q16555|DPYL2_HUMAN Dihydropyrimidinase-related protein 2 OS=Homo sapiens OX=9606 GN=DPYSL2 PE=1 SV=1	1	3	3	3	1	1	1	3	3	3	0	0	0	2	2	2	1	1	1	3	3	3	0	0	0	2	2	2	1	1	1	3	3	3	0	0	0	2	2	2	7.3	7.3
O95202	O95202	2	2	2	LETM1 and EF-hand domain-containing protein 1, mitochondrial	LETM1	sp|O95202|LETM1_HUMAN Mitochondrial proton/calcium exchanger protein OS=Homo sapiens OX=9606 GN=LETM1 PE=1 SV=1	1	2	2	2	1	1	2	2	2	2	0	0	0	2	2	2	1	1	2	2	2	2	0	0	0	2	2	2	1	1	2	2	2	2	0	0	0	2	2	2	3.5	3.5
Q9BXJ9	Q9BXJ9	2	2	2	N-alpha-acetyltransferase 15, NatA auxiliary subunit	NAA15	sp|Q9BXJ9|NAA15_HUMAN N-alpha-acetyltransferase 15, NatA auxiliary subunit OS=Homo sapiens OX=9606 GN=NAA15 PE=1 SV=1	1	2	2	2	1	1	1	1	1	1	1	1	1	1	1	2	1	1	1	1	1	1	1	1	1	1	1	2	1	1	1	1	1	1	1	1	1	1	1	2	2.2	2.2
Q9Y266	Q9Y266	4	4	4	Nuclear migration protein nudC	NUDC	sp|Q9Y266|NUDC_HUMAN Nuclear migration protein nudC OS=Homo sapiens OX=9606 GN=NUDC PE=1 SV=1	1	4	4	4	1	3	3	4	4	4	3	1	1	4	4	4	1	3	3	4	4	4	3	1	1	4	4	4	1	3	3	4	4	4	3	1	1	4	4	4	13	13
O95373	O95373	1	1	1	Importin-7	IPO7	sp|O95373|IPO7_HUMAN Importin-7 OS=Homo sapiens OX=9606 GN=IPO7 PE=1 SV=1	1	1	1	1	1	1	1	1	0	1	0	0	0	1	1	1	1	1	1	1	0	1	0	0	0	1	1	1	1	1	1	1	0	1	0	0	0	1	1	1	1.4	1.4
O60313	O60313	2	2	2	Dynamin-like 120 kDa protein, mitochondrial;Dynamin-like 120 kDa protein, form S1	OPA1	sp|O60313|OPA1_HUMAN Dynamin-like 120 kDa protein, mitochondrial OS=Homo sapiens OX=9606 GN=OPA1 PE=1 SV=3	1	2	2	2	2	1	1	1	1	1	0	0	0	2	1	2	2	1	1	1	1	1	0	0	0	2	1	2	2	1	1	1	1	1	0	0	0	2	1	2	2.1	2.1
Q15020	Q15020	3	3	3	Squamous cell carcinoma antigen recognized by T-cells 3	SART3	sp|Q15020|SART3_HUMAN Squamous cell carcinoma antigen recognized by T-cells 3 OS=Homo sapiens OX=9606 GN=SART3 PE=1 SV=1	1	3	3	3	2	1	2	1	2	2	0	0	0	3	3	3	2	1	2	1	2	2	0	0	0	3	3	3	2	1	2	1	2	2	0	0	0	3	3	3	2.9	2.9
Q9HAV4	Q9HAV4	3	3	3	Exportin-5	XPO5	sp|Q9HAV4|XPO5_HUMAN Exportin-5 OS=Homo sapiens OX=9606 GN=XPO5 PE=1 SV=1	1	3	3	3	2	2	2	2	3	1	0	0	0	3	2	3	2	2	2	2	3	1	0	0	0	3	2	3	2	2	2	2	3	1	0	0	0	3	2	3	3.3	3.3
P02545	P02545	2	2	2	Prelamin-A/C;Lamin-A/C	LMNA	sp|P02545|LMNA_HUMAN Prelamin-A/C OS=Homo sapiens OX=9606 GN=LMNA PE=1 SV=1	1	2	2	2	1	1	1	2	1	1	0	0	0	1	1	1	1	1	1	2	1	1	0	0	0	1	1	1	1	1	1	2	1	1	0	0	0	1	1	1	3.5	3.5
O75342	O75342	1	1	1	Arachidonate 12-lipoxygenase, 12R-type	ALOX12B	sp|O75342|LX12B_HUMAN Arachidonate 12-lipoxygenase, 12R-type OS=Homo sapiens OX=9606 GN=ALOX12B PE=1 SV=1	1	1	1	1	1	1	0	0	1	1	0	1	0	1	1	0	1	1	0	0	1	1	0	1	0	1	1	0	1	1	0	0	1	1	0	1	0	1	1	0	1.7	1.7
P06241	P06241	6	5	3	Tyrosine-protein kinase Fyn	FYN	sp|P06241|FYN_HUMAN Tyrosine-protein kinase Fyn OS=Homo sapiens OX=9606 GN=FYN PE=1 SV=3	1	6	5	3	1	1	1	4	6	5	0	0	0	2	3	2	0	0	0	3	5	4	0	0	0	1	2	1	0	0	0	2	3	2	0	0	0	1	1	1	14	12.5
P20592	P20592	1	1	1	Interferon-induced GTP-binding protein Mx2	MX2	sp|P20592|MX2_HUMAN Interferon-induced GTP-binding protein Mx2 OS=Homo sapiens OX=9606 GN=MX2 PE=1 SV=1	1	1	1	1	1	1	1	0	0	0	0	0	0	1	1	0	1	1	1	0	0	0	0	0	0	1	1	0	1	1	1	0	0	0	0	0	0	1	1	0	1.7	1.7
Q9Y4L1	Q9Y4L1	5	5	5	Hypoxia up-regulated protein 1	HYOU1	sp|Q9Y4L1|HYOU1_HUMAN Hypoxia up-regulated protein 1 OS=Homo sapiens OX=9606 GN=HYOU1 PE=1 SV=1	1	5	5	5	2	3	3	4	4	3	1	0	0	3	3	3	2	3	3	4	4	3	1	0	0	3	3	3	2	3	3	4	4	3	1	0	0	3	3	3	6.6	6.6
Q16822	Q16822	2	2	2	Phosphoenolpyruvate carboxykinase [GTP], mitochondrial	PCK2	sp|Q16822|PCKGM_HUMAN Phosphoenolpyruvate carboxykinase [GTP], mitochondrial OS=Homo sapiens OX=9606 GN=PCK2 PE=1 SV=4	1	2	2	2	1	2	2	1	1	0	1	1	1	1	2	1	1	2	2	1	1	0	1	1	1	1	2	1	1	2	2	1	1	0	1	1	1	1	2	1	3.4	3.4
O15355	O15355	2	2	2	Protein phosphatase 1G	PPM1G	sp|O15355|PPM1G_HUMAN Protein phosphatase 1G OS=Homo sapiens OX=9606 GN=PPM1G PE=1 SV=1	1	2	2	2	1	1	1	1	1	1	1	0	0	2	1	2	1	1	1	1	1	1	1	0	0	2	1	2	1	1	1	1	1	1	1	0	0	2	1	2	3.5	3.5
Q8TCJ2	Q8TCJ2	3	3	3	Dolichyl-diphosphooligosaccharide--protein glycosyltransferase subunit STT3B	STT3B	sp|Q8TCJ2|STT3B_HUMAN Dolichyl-diphosphooligosaccharide--protein glycosyltransferase subunit STT3B OS=Homo sapiens OX=9606 GN=STT3B PE=1 SV=1	1	3	3	3	2	1	1	3	3	3	0	0	0	2	0	2	2	1	1	3	3	3	0	0	0	2	0	2	2	1	1	3	3	3	0	0	0	2	0	2	4.1	4.1
P18669	P18669	3	3	3	Phosphoglycerate mutase 1	PGAM1	sp|P18669|PGAM1_HUMAN Phosphoglycerate mutase 1 OS=Homo sapiens OX=9606 GN=PGAM1 PE=1 SV=2	1	3	3	3	1	0	0	2	3	3	1	0	1	1	1	1	1	0	0	2	3	3	1	0	1	1	1	1	1	0	0	2	3	3	1	0	1	1	1	1	17.7	17.7
Q14728	Q14728	1	1	1	Major facilitator superfamily domain-containing protein 10	MFSD10	sp|Q14728|MFS10_HUMAN Major facilitator superfamily domain-containing protein 10 OS=Homo sapiens OX=9606 GN=MFSD10 PE=1 SV=1	1	1	1	1	1	1	1	1	1	1	0	0	0	1	1	1	1	1	1	1	1	1	0	0	0	1	1	1	1	1	1	1	1	1	0	0	0	1	1	1	2.9	2.9
Q92973	Q92973	3	3	3	Transportin-1	TNPO1	sp|Q92973|TNPO1_HUMAN Transportin-1 OS=Homo sapiens OX=9606 GN=TNPO1 PE=1 SV=2	1	3	3	3	1	1	1	1	1	1	0	0	0	3	2	3	1	1	1	1	1	1	0	0	0	3	2	3	1	1	1	1	1	1	0	0	0	3	2	3	4.1	4.1
O95347	O95347	4	4	4	Structural maintenance of chromosomes protein 2	SMC2	sp|O95347|SMC2_HUMAN Structural maintenance of chromosomes protein 2 OS=Homo sapiens OX=9606 GN=SMC2 PE=1 SV=2	1	4	4	4	2	1	2	1	1	1	0	0	0	4	3	3	2	1	2	1	1	1	0	0	0	4	3	3	2	1	2	1	1	1	0	0	0	4	3	3	4.2	4.2
Q6P0N0	Q6P0N0	1	1	1	Mis18-binding protein 1	MIS18BP1	sp|Q6P0N0|M18BP_HUMAN Mis18-binding protein 1 OS=Homo sapiens OX=9606 GN=MIS18BP1 PE=1 SV=1	1	1	1	1	1	1	1	1	1	1	1	1	1	0	0	0	1	1	1	1	1	1	1	1	1	0	0	0	1	1	1	1	1	1	1	1	1	0	0	0	1.1	1.1
P36776	P36776	4	4	4	Lon protease homolog, mitochondrial	LONP1	sp|P36776|LONM_HUMAN Lon protease homolog, mitochondrial OS=Homo sapiens OX=9606 GN=LONP1 PE=1 SV=2	1	4	4	4	1	2	1	1	2	1	0	0	0	3	2	4	1	2	1	1	2	1	0	0	0	3	2	4	1	2	1	1	2	1	0	0	0	3	2	4	5.4	5.4
Q9UNS2	Q9UNS2	1	1	1	COP9 signalosome complex subunit 3	COPS3	sp|Q9UNS2|CSN3_HUMAN COP9 signalosome complex subunit 3 OS=Homo sapiens OX=9606 GN=COPS3 PE=1 SV=3	1	1	1	1	1	1	1	1	1	1	0	0	0	1	1	1	1	1	1	1	1	1	0	0	0	1	1	1	1	1	1	1	1	1	0	0	0	1	1	1	2.8	2.8
P19338	P19338	5	5	5	Nucleolin	NCL	sp|P19338|NUCL_HUMAN Nucleolin OS=Homo sapiens OX=9606 GN=NCL PE=1 SV=3	1	5	5	5	1	1	2	3	3	5	0	0	1	2	2	2	1	1	2	3	3	5	0	0	1	2	2	2	1	1	2	3	3	5	0	0	1	2	2	2	8.3	8.3
O15067	O15067	2	2	2	Phosphoribosylformylglycinamidine synthase	PFAS	sp|O15067|PUR4_HUMAN Phosphoribosylformylglycinamidine synthase OS=Homo sapiens OX=9606 GN=PFAS PE=1 SV=4	1	2	2	2	2	2	2	2	2	1	0	0	0	2	2	2	2	2	2	2	2	1	0	0	0	2	2	2	2	2	2	2	2	1	0	0	0	2	2	2	1.6	1.6
P50570;Q9UQ16	P50570	3;1	3;1	3;1	Dynamin-2	DNM2	sp|P50570|DYN2_HUMAN Dynamin-2 OS=Homo sapiens OX=9606 GN=DNM2 PE=1 SV=2	2	3	3	3	1	1	1	0	1	1	0	0	0	2	3	3	1	1	1	0	1	1	0	0	0	2	3	3	1	1	1	0	1	1	0	0	0	2	3	3	4.7	4.7
P00439	P00439	1	1	1	Phenylalanine-4-hydroxylase	PAH	sp|P00439|PH4H_HUMAN Phenylalanine-4-hydroxylase OS=Homo sapiens OX=9606 GN=PAH PE=1 SV=1	1	1	1	1	1	0	0	0	0	0	0	0	0	0	0	0	1	0	0	0	0	0	0	0	0	0	0	0	1	0	0	0	0	0	0	0	0	0	0	0	2.9	2.9
Q08211	Q08211	5	5	5	ATP-dependent RNA helicase A	DHX9	sp|Q08211|DHX9_HUMAN ATP-dependent RNA helicase A OS=Homo sapiens OX=9606 GN=DHX9 PE=1 SV=4	1	5	5	5	3	3	3	2	2	3	0	0	2	5	4	4	3	3	3	2	2	3	0	0	2	5	4	4	3	3	3	2	2	3	0	0	2	5	4	4	4.4	4.4
Q8N4C6	Q8N4C6	1	1	1	Ninein	NIN	sp|Q8N4C6|NIN_HUMAN Ninein OS=Homo sapiens OX=9606 GN=NIN PE=1 SV=4	1	1	1	1	1	1	1	1	1	1	1	1	1	1	1	1	1	1	1	1	1	1	1	1	1	1	1	1	1	1	1	1	1	1	1	1	1	1	1	1	0.4	0.4
Q9UHB9	Q9UHB9	1	1	1	Signal recognition particle subunit SRP68	SRP68	sp|Q9UHB9|SRP68_HUMAN Signal recognition particle subunit SRP68 OS=Homo sapiens OX=9606 GN=SRP68 PE=1 SV=2	1	1	1	1	1	1	1	1	1	0	0	0	0	1	1	1	1	1	1	1	1	0	0	0	0	1	1	1	1	1	1	1	1	0	0	0	0	1	1	1	1.8	1.8
Q92598	Q92598	2	2	2	Heat shock protein 105 kDa	HSPH1	sp|Q92598|HS105_HUMAN Heat shock protein 105 kDa OS=Homo sapiens OX=9606 GN=HSPH1 PE=1 SV=1	1	2	2	2	1	2	2	2	2	2	0	0	0	2	2	2	1	2	2	2	2	2	0	0	0	2	2	2	1	2	2	2	2	2	0	0	0	2	2	2	2.9	2.9
O43747	O43747	1	1	1	AP-1 complex subunit gamma-1	AP1G1	sp|O43747|AP1G1_HUMAN AP-1 complex subunit gamma-1 OS=Homo sapiens OX=9606 GN=AP1G1 PE=1 SV=5	1	1	1	1	1	1	1	1	0	1	0	0	0	1	1	1	1	1	1	1	0	1	0	0	0	1	1	1	1	1	1	1	0	1	0	0	0	1	1	1	1.1	1.1
P63010;Q10567	P63010	3;1	3;1	3;1	AP-2 complex subunit beta	AP2B1	sp|P63010|AP2B1_HUMAN AP-2 complex subunit beta OS=Homo sapiens OX=9606 GN=AP2B1 PE=1 SV=1	2	3	3	3	2	2	1	0	0	0	0	0	0	3	3	3	2	2	1	0	0	0	0	0	0	3	3	3	2	2	1	0	0	0	0	0	0	3	3	3	4.3	4.3
P35606	P35606	1	1	1	Coatomer subunit beta	COPB2	sp|P35606|COPB2_HUMAN Coatomer subunit beta OS=Homo sapiens OX=9606 GN=COPB2 PE=1 SV=2	1	1	1	1	1	1	1	1	1	1	0	0	0	1	0	1	1	1	1	1	1	1	0	0	0	1	0	1	1	1	1	1	1	1	0	0	0	1	0	1	1.1	1.1
Q92835;O15357;Q7Z7G1	Q92835	20;1;1	20;1;1	20;1;1	Phosphatidylinositol 3,4,5-trisphosphate 5-phosphatase 1	INPP5D	sp|Q92835|SHIP1_HUMAN Phosphatidylinositol 3,4,5-trisphosphate 5-phosphatase 1 OS=Homo sapiens OX=9606 GN=INPP5D PE=1 SV=2	3	20	20	20	5	5	4	19	19	16	0	0	0	16	18	18	5	5	4	19	19	16	0	0	0	16	18	18	5	5	4	19	19	16	0	0	0	16	18	18	19.7	19.7
Q8IYS1	Q8IYS1	2	2	2	Peptidase M20 domain-containing protein 2	PM20D2	sp|Q8IYS1|P20D2_HUMAN Peptidase M20 domain-containing protein 2 OS=Homo sapiens OX=9606 GN=PM20D2 PE=1 SV=2	1	2	2	2	1	2	2	2	2	2	0	0	0	2	2	2	1	2	2	2	2	2	0	0	0	2	2	2	1	2	2	2	2	2	0	0	0	2	2	2	6	6
P53618	P53618	3	3	3	Coatomer subunit beta	COPB1	sp|P53618|COPB_HUMAN Coatomer subunit beta OS=Homo sapiens OX=9606 GN=COPB1 PE=1 SV=3	1	3	3	3	1	0	1	1	1	1	0	0	0	3	2	3	1	0	1	1	1	1	0	0	0	3	2	3	1	0	1	1	1	1	0	0	0	3	2	3	3.3	3.3
Q8IYB3	Q8IYB3	1	1	1	Serine/arginine repetitive matrix protein 1	SRRM1	sp|Q8IYB3|SRRM1_HUMAN Serine/arginine repetitive matrix protein 1 OS=Homo sapiens OX=9606 GN=SRRM1 PE=1 SV=2	1	1	1	1	1	1	0	1	0	1	0	1	1	1	1	1	1	1	0	1	0	1	0	1	1	1	1	1	1	1	0	1	0	1	0	1	1	1	1	1	1.3	1.3
Q16630	Q16630	1	1	1	Cleavage and polyadenylation specificity factor subunit 6	CPSF6	sp|Q16630|CPSF6_HUMAN Cleavage and polyadenylation specificity factor subunit 6 OS=Homo sapiens OX=9606 GN=CPSF6 PE=1 SV=2	1	1	1	1	1	1	1	1	1	1	1	1	1	1	1	1	1	1	1	1	1	1	1	1	1	1	1	1	1	1	1	1	1	1	1	1	1	1	1	1	4.5	4.5
Q13724	Q13724	1	1	1	Mannosyl-oligosaccharide glucosidase	MOGS	sp|Q13724|MOGS_HUMAN Mannosyl-oligosaccharide glucosidase OS=Homo sapiens OX=9606 GN=MOGS PE=1 SV=5	1	1	1	1	1	0	1	1	1	0	0	0	0	1	1	1	1	0	1	1	1	0	0	0	0	1	1	1	1	0	1	1	1	0	0	0	0	1	1	1	2.2	2.2
P24539	P24539	2	2	2	ATP synthase F(0) complex subunit B1, mitochondrial	ATP5F1	sp|P24539|AT5F1_HUMAN ATP synthase F(0) complex subunit B1, mitochondrial OS=Homo sapiens OX=9606 GN=ATP5PB PE=1 SV=2	1	2	2	2	1	1	1	2	2	1	0	0	0	2	2	1	1	1	1	2	2	1	0	0	0	2	2	1	1	1	1	2	2	1	0	0	0	2	2	1	7.8	7.8
Q9Y230	Q9Y230	1	1	1	RuvB-like 2	RUVBL2	sp|Q9Y230|RUVB2_HUMAN RuvB-like 2 OS=Homo sapiens OX=9606 GN=RUVBL2 PE=1 SV=3	1	1	1	1	1	1	1	1	1	1	0	0	0	1	1	1	1	1	1	1	1	1	0	0	0	1	1	1	1	1	1	1	1	1	0	0	0	1	1	1	2.6	2.6
Q8IY81	Q8IY81	1	1	1	pre-rRNA processing protein FTSJ3	FTSJ3	sp|Q8IY81|SPB1_HUMAN pre-rRNA 2-O-ribose RNA methyltransferase FTSJ3 OS=Homo sapiens OX=9606 GN=FTSJ3 PE=1 SV=2	1	1	1	1	1	1	0	1	1	0	1	1	1	1	1	1	1	1	0	1	1	0	1	1	1	1	1	1	1	1	0	1	1	0	1	1	1	1	1	1	1.5	1.5
Q92616	Q92616	17	17	17	Translational activator GCN1	GCN1L1	sp|Q92616|GCN1_HUMAN eIF-2-alpha kinase activator GCN1 OS=Homo sapiens OX=9606 GN=GCN1 PE=1 SV=6	1	17	17	17	8	10	12	11	11	10	2	0	0	17	16	16	8	10	12	11	11	10	2	0	0	17	16	16	8	10	12	11	11	10	2	0	0	17	16	16	9.1	9.1
Q969Z0	Q969Z0	1	1	1	Protein TBRG4	TBRG4	sp|Q969Z0|FAKD4_HUMAN FAST kinase domain-containing protein 4 OS=Homo sapiens OX=9606 GN=TBRG4 PE=1 SV=1	1	1	1	1	1	1	1	1	1	1	1	0	0	1	1	1	1	1	1	1	1	1	1	0	0	1	1	1	1	1	1	1	1	1	1	0	0	1	1	1	1.6	1.6
O60884	O60884	3	3	3	DnaJ homolog subfamily A member 2	DNAJA2	sp|O60884|DNJA2_HUMAN DnaJ homolog subfamily A member 2 OS=Homo sapiens OX=9606 GN=DNAJA2 PE=1 SV=1	1	3	3	3	1	0	1	2	2	2	0	0	0	2	2	2	1	0	1	2	2	2	0	0	0	2	2	2	1	0	1	2	2	2	0	0	0	2	2	2	7	7
P22735	P22735	1	1	1	Protein-glutamine gamma-glutamyltransferase K	TGM1	sp|P22735|TGM1_HUMAN Protein-glutamine gamma-glutamyltransferase K OS=Homo sapiens OX=9606 GN=TGM1 PE=1 SV=4	1	1	1	1	1	0	1	1	1	0	1	1	1	1	1	1	1	0	1	1	1	0	1	1	1	1	1	1	1	0	1	1	1	0	1	1	1	1	1	1	1.2	1.2
Q92619	Q92619	2	2	2	Minor histocompatibility protein HA-1;Minor histocompatibility antigen HA-1	HMHA1	sp|Q92619|HMHA1_HUMAN Rho GTPase-activating protein 45 OS=Homo sapiens OX=9606 GN=ARHGAP45 PE=1 SV=2	1	2	2	2	1	1	2	1	0	2	0	0	0	2	2	2	1	1	2	1	0	2	0	0	0	2	2	2	1	1	2	1	0	2	0	0	0	2	2	2	4	4
P31040	P31040	2	2	2	Succinate dehydrogenase [ubiquinone] flavoprotein subunit, mitochondrial	SDHA	sp|P31040|SDHA_HUMAN Succinate dehydrogenase [ubiquinone] flavoprotein subunit, mitochondrial OS=Homo sapiens OX=9606 GN=SDHA PE=1 SV=2	1	2	2	2	1	1	1	1	1	1	0	0	0	1	1	2	1	1	1	1	1	1	0	0	0	1	1	2	1	1	1	1	1	1	0	0	0	1	1	2	3.8	3.8
P27986	P27986	7	7	7	Phosphatidylinositol 3-kinase regulatory subunit alpha	PIK3R1	sp|P27986|P85A_HUMAN Phosphatidylinositol 3-kinase regulatory subunit alpha OS=Homo sapiens OX=9606 GN=PIK3R1 PE=1 SV=2	1	7	7	7	1	0	1	1	0	2	0	0	0	6	7	6	1	0	1	1	0	2	0	0	0	6	7	6	1	0	1	1	0	2	0	0	0	6	7	6	11.6	11.6
Q9NVI7;Q5T2N8;Q5T9A4	Q9NVI7;Q5T2N8;Q5T9A4	4;3;2	4;3;2	4;3;2	ATPase family AAA domain-containing protein 3A;ATPase family AAA domain-containing protein 3C;ATPase family AAA domain-containing protein 3B	ATAD3A;ATAD3C;ATAD3B	sp|Q9NVI7|ATD3A_HUMAN ATPase family AAA domain-containing protein 3A OS=Homo sapiens OX=9606 GN=ATAD3A PE=1 SV=2;sp|Q5T2N8|ATD3C_HUMAN ATPase family AAA domain-containing protein 3C OS=Homo sapiens OX=9606 GN=ATAD3C PE=2 SV=2;sp|Q5T9A4|ATD3B_HUMAN ATPase f	3	4	4	4	2	1	1	3	2	2	0	0	0	3	2	4	2	1	1	3	2	2	0	0	0	3	2	4	2	1	1	3	2	2	0	0	0	3	2	4	8	8
P30084	P30084	2	2	2	Enoyl-CoA hydratase, mitochondrial	ECHS1	sp|P30084|ECHM_HUMAN Enoyl-CoA hydratase, mitochondrial OS=Homo sapiens OX=9606 GN=ECHS1 PE=1 SV=4	1	2	2	2	2	2	0	1	1	2	0	0	0	2	1	2	2	2	0	1	1	2	0	0	0	2	1	2	2	2	0	1	1	2	0	0	0	2	1	2	12.1	12.1
P36957	P36957	2	2	2	Dihydrolipoyllysine-residue succinyltransferase component of 2-oxoglutarate dehydrogenase complex, mitochondrial	DLST	sp|P36957|ODO2_HUMAN Dihydrolipoyllysine-residue succinyltransferase component of 2-oxoglutarate dehydrogenase complex, mitochondrial OS=Homo sapiens OX=9606 GN=DLST PE=1 SV=4	1	2	2	2	1	1	1	2	2	2	0	0	1	1	1	1	1	1	1	2	2	2	0	0	1	1	1	1	1	1	1	2	2	2	0	0	1	1	1	1	6.2	6.2
Q02978	Q02978	1	1	1	Mitochondrial 2-oxoglutarate/malate carrier protein	SLC25A11	sp|Q02978|M2OM_HUMAN Mitochondrial 2-oxoglutarate/malate carrier protein OS=Homo sapiens OX=9606 GN=SLC25A11 PE=1 SV=3	1	1	1	1	1	0	1	1	1	0	0	0	0	1	1	0	1	0	1	1	1	0	0	0	0	1	1	0	1	0	1	1	1	0	0	0	0	1	1	0	5.1	5.1
Q9Y678;Q9UBF2	Q9Y678	3;1	3;1	3;1	Coatomer subunit gamma-1	COPG1	sp|Q9Y678|COPG1_HUMAN Coatomer subunit gamma-1 OS=Homo sapiens OX=9606 GN=COPG1 PE=1 SV=1	2	3	3	3	3	3	3	3	3	3	0	1	0	3	3	3	3	3	3	3	3	3	0	1	0	3	3	3	3	3	3	3	3	3	0	1	0	3	3	3	5	5
P16615;O14983;Q93084	P16615	5;2;1	5;2;1	5;2;1	Sarcoplasmic/endoplasmic reticulum calcium ATPase 2	ATP2A2	sp|P16615|AT2A2_HUMAN Sarcoplasmic/endoplasmic reticulum calcium ATPase 2 OS=Homo sapiens OX=9606 GN=ATP2A2 PE=1 SV=1	3	5	5	5	1	3	2	4	5	4	0	0	0	3	4	3	1	3	2	4	5	4	0	0	0	3	4	3	1	3	2	4	5	4	0	0	0	3	4	3	6	6
P21281;P15313	P21281;P15313	2;1	2;1	2;1	V-type proton ATPase subunit B, brain isoform;V-type proton ATPase subunit B, kidney isoform	ATP6V1B2;ATP6V1B1	sp|P21281|VATB2_HUMAN V-type proton ATPase subunit B, brain isoform OS=Homo sapiens OX=9606 GN=ATP6V1B2 PE=1 SV=3;sp|P15313|VATB1_HUMAN V-type proton ATPase subunit B, kidney isoform OS=Homo sapiens OX=9606 GN=ATP6V1B1 PE=1 SV=3	2	2	2	2	1	1	0	2	2	2	0	0	0	1	2	2	1	1	0	2	2	2	0	0	0	1	2	2	1	1	0	2	2	2	0	0	0	1	2	2	6.1	6.1
P61221	P61221	4	4	4	ATP-binding cassette sub-family E member 1	ABCE1	sp|P61221|ABCE1_HUMAN ATP-binding cassette sub-family E member 1 OS=Homo sapiens OX=9606 GN=ABCE1 PE=1 SV=1	1	4	4	4	1	2	2	1	1	2	0	0	0	3	4	3	1	2	2	1	1	2	0	0	0	3	4	3	1	2	2	1	1	2	0	0	0	3	4	3	9	9
Q8NBJ5	Q8NBJ5	3	3	3	Procollagen galactosyltransferase 1	COLGALT1	sp|Q8NBJ5|GT251_HUMAN Procollagen galactosyltransferase 1 OS=Homo sapiens OX=9606 GN=COLGALT1 PE=1 SV=1	1	3	3	3	2	1	2	2	2	1	0	0	0	3	3	3	2	1	2	2	2	1	0	0	0	3	3	3	2	1	2	2	2	1	0	0	0	3	3	3	5.8	5.8
Q6TDP4	Q6TDP4	1	1	1	Kelch-like protein 17	KLHL17	sp|Q6TDP4|KLH17_HUMAN Kelch-like protein 17 OS=Homo sapiens OX=9606 GN=KLHL17 PE=1 SV=1	1	1	1	1	1	1	0	1	1	1	1	0	1	1	1	1	1	1	0	1	1	1	1	0	1	1	1	1	1	1	0	1	1	1	1	0	1	1	1	1	1.7	1.7
Q96QK1	Q96QK1	2	2	2	Vacuolar protein sorting-associated protein 35	VPS35	sp|Q96QK1|VPS35_HUMAN Vacuolar protein sorting-associated protein 35 OS=Homo sapiens OX=9606 GN=VPS35 PE=1 SV=2	1	2	2	2	2	1	1	1	1	0	0	0	0	1	1	2	2	1	1	1	1	0	0	0	0	1	1	2	2	1	1	1	1	0	0	0	0	1	1	2	3.5	3.5
Q8NBQ5	Q8NBQ5	3	3	3	Estradiol 17-beta-dehydrogenase 11	HSD17B11	sp|Q8NBQ5|DHB11_HUMAN Estradiol 17-beta-dehydrogenase 11 OS=Homo sapiens OX=9606 GN=HSD17B11 PE=1 SV=3	1	3	3	3	1	1	1	0	2	1	0	0	0	3	2	2	1	1	1	0	2	1	0	0	0	3	2	2	1	1	1	0	2	1	0	0	0	3	2	2	11.3	11.3
Q14739	Q14739	3	3	3	Lamin-B receptor	LBR	sp|Q14739|LBR_HUMAN Delta(14)-sterol reductase LBR OS=Homo sapiens OX=9606 GN=LBR PE=1 SV=2	1	3	3	3	1	1	1	3	3	3	0	0	0	2	2	2	1	1	1	3	3	3	0	0	0	2	2	2	1	1	1	3	3	3	0	0	0	2	2	2	6.2	6.2
P29144	P29144	4	4	4	Tripeptidyl-peptidase 2	TPP2	sp|P29144|TPP2_HUMAN Tripeptidyl-peptidase 2 OS=Homo sapiens OX=9606 GN=TPP2 PE=1 SV=4	1	4	4	4	3	2	2	2	2	2	0	0	0	4	3	4	3	2	2	2	2	2	0	0	0	4	3	4	3	2	2	2	2	2	0	0	0	4	3	4	3.6	3.6
P50552	P50552	2	2	2	Vasodilator-stimulated phosphoprotein	VASP	sp|P50552|VASP_HUMAN Vasodilator-stimulated phosphoprotein OS=Homo sapiens OX=9606 GN=VASP PE=1 SV=3	1	2	2	2	2	2	2	2	1	1	0	0	0	2	2	2	2	2	2	2	1	1	0	0	0	2	2	2	2	2	2	2	1	1	0	0	0	2	2	2	6.1	6.1
P43490	P43490	1	1	1	Nicotinamide phosphoribosyltransferase	NAMPT	sp|P43490|NAMPT_HUMAN Nicotinamide phosphoribosyltransferase OS=Homo sapiens OX=9606 GN=NAMPT PE=1 SV=1	1	1	1	1	1	1	1	0	1	1	0	0	0	1	1	1	1	1	1	0	1	1	0	0	0	1	1	1	1	1	1	0	1	1	0	0	0	1	1	1	4.3	4.3
P68400;Q8NEV1	P68400;Q8NEV1	1;1	1;1	1;1	Casein kinase II subunit alpha;Casein kinase II subunit alpha 3	CSNK2A1;CSNK2A3	sp|P68400|CSK21_HUMAN Casein kinase II subunit alpha OS=Homo sapiens OX=9606 GN=CSNK2A1 PE=1 SV=1;sp|Q8NEV1|CSK23_HUMAN Casein kinase II subunit alpha 3 OS=Homo sapiens OX=9606 GN=CSNK2A3 PE=1 SV=2	2	1	1	1	1	1	0	1	1	1	0	0	0	1	1	1	1	1	0	1	1	1	0	0	0	1	1	1	1	1	0	1	1	1	0	0	0	1	1	1	3.3	3.3
Q15436;Q15437	Q15436;Q15437	1;1	1;1	1;1	Protein transport protein Sec23A;Protein transport protein Sec23B	SEC23A;SEC23B	sp|Q15436|SC23A_HUMAN Protein transport protein Sec23A OS=Homo sapiens OX=9606 GN=SEC23A PE=1 SV=2;sp|Q15437|SC23B_HUMAN Protein transport protein Sec23B OS=Homo sapiens OX=9606 GN=SEC23B PE=1 SV=2	2	1	1	1	1	0	0	0	0	0	0	0	0	1	1	1	1	0	0	0	0	0	0	0	0	1	1	1	1	0	0	0	0	0	0	0	0	1	1	1	1.6	1.6
P42167;P42166	P42167	3;1	3;1	3;1	Lamina-associated polypeptide 2, isoforms beta/gamma;Thymopoietin;Thymopentin	TMPO	sp|P42167|LAP2B_HUMAN Lamina-associated polypeptide 2, isoforms beta/gamma OS=Homo sapiens OX=9606 GN=TMPO PE=1 SV=2	2	3	3	3	1	0	1	3	2	2	0	0	0	3	1	3	1	0	1	3	2	2	0	0	0	3	1	3	1	0	1	3	2	2	0	0	0	3	1	3	8.8	8.8
Q92530	Q92530	1	1	1	Proteasome inhibitor PI31 subunit	PSMF1	sp|Q92530|PSMF1_HUMAN Proteasome inhibitor PI31 subunit OS=Homo sapiens OX=9606 GN=PSMF1 PE=1 SV=2	1	1	1	1	1	1	1	1	1	0	0	0	0	1	1	1	1	1	1	1	1	0	0	0	0	1	1	1	1	1	1	1	1	0	0	0	0	1	1	1	6.3	6.3
Q96PE2	Q96PE2	1	1	1	Rho guanine nucleotide exchange factor 17	ARHGEF17	sp|Q96PE2|ARHGH_HUMAN Rho guanine nucleotide exchange factor 17 OS=Homo sapiens OX=9606 GN=ARHGEF17 PE=1 SV=1	1	1	1	1	1	1	1	1	1	1	1	1	1	1	1	1	1	1	1	1	1	1	1	1	1	1	1	1	1	1	1	1	1	1	1	1	1	1	1	1	0.7	0.7
Q5FVE4	Q5FVE4	1	1	1	Long-chain-fatty-acid--CoA ligase ACSBG2	ACSBG2	sp|Q5FVE4|ACBG2_HUMAN Long-chain-fatty-acid--CoA ligase ACSBG2 OS=Homo sapiens OX=9606 GN=ACSBG2 PE=1 SV=2	1	1	1	1	1	1	0	1	1	1	0	0	0	1	1	1	1	1	0	1	1	1	0	0	0	1	1	1	1	1	0	1	1	1	0	0	0	1	1	1	1.8	1.8
Q9NZ01	Q9NZ01	3	3	3	Very-long-chain enoyl-CoA reductase	TECR	sp|Q9NZ01|TECR_HUMAN Very-long-chain enoyl-CoA reductase OS=Homo sapiens OX=9606 GN=TECR PE=1 SV=1	1	3	3	3	1	0	0	3	3	3	0	0	0	0	0	0	1	0	0	3	3	3	0	0	0	0	0	0	1	0	0	3	3	3	0	0	0	0	0	0	9.7	9.7
A0FGR8	A0FGR8	5	5	5	Extended synaptotagmin-2	ESYT2	sp|A0FGR8|ESYT2_HUMAN Extended synaptotagmin-2 OS=Homo sapiens OX=9606 GN=ESYT2 PE=1 SV=1	1	5	5	5	2	2	3	3	4	3	0	0	0	4	4	5	2	2	3	3	4	3	0	0	0	4	4	5	2	2	3	3	4	3	0	0	0	4	4	5	6.3	6.3
Q13595	Q13595	2	2	2	Transformer-2 protein homolog alpha	TRA2A	sp|Q13595|TRA2A_HUMAN Transformer-2 protein homolog alpha OS=Homo sapiens OX=9606 GN=TRA2A PE=1 SV=1	1	2	2	2	1	0	1	1	1	1	2	2	2	2	2	2	1	0	1	1	1	1	2	2	2	2	2	2	1	0	1	1	1	1	2	2	2	2	2	2	8.2	8.2
O00571	O00571	2	2	2	ATP-dependent RNA helicase DDX3X	DDX3X	sp|O00571|DDX3X_HUMAN ATP-dependent RNA helicase DDX3X OS=Homo sapiens OX=9606 GN=DDX3X PE=1 SV=3	1	2	2	2	2	2	1	2	2	0	0	0	0	2	2	2	2	2	1	2	2	0	0	0	0	2	2	2	2	2	1	2	2	0	0	0	0	2	2	2	3.3	3.3
P56192	P56192	4	4	4	Methionine--tRNA ligase, cytoplasmic	MARS	sp|P56192|SYMC_HUMAN Methionine--tRNA ligase, cytoplasmic OS=Homo sapiens OX=9606 GN=MARS1 PE=1 SV=2	1	4	4	4	1	3	1	2	2	2	0	0	0	4	4	4	1	3	1	2	2	2	0	0	0	4	4	4	1	3	1	2	2	2	0	0	0	4	4	4	5.1	5.1
Q9NTJ3	Q9NTJ3	5	5	5	Structural maintenance of chromosomes protein 4	SMC4	sp|Q9NTJ3|SMC4_HUMAN Structural maintenance of chromosomes protein 4 OS=Homo sapiens OX=9606 GN=SMC4 PE=1 SV=2	1	5	5	5	5	4	5	3	4	4	0	0	1	5	5	5	5	4	5	3	4	4	0	0	1	5	5	5	5	4	5	3	4	4	0	0	1	5	5	5	4.2	4.2
O15294	O15294	1	1	1	UDP-N-acetylglucosamine--peptide N-acetylglucosaminyltransferase 110 kDa subunit	OGT	sp|O15294|OGT1_HUMAN UDP-N-acetylglucosamine--peptide N-acetylglucosaminyltransferase 110 kDa subunit OS=Homo sapiens OX=9606 GN=OGT PE=1 SV=3	1	1	1	1	1	1	1	1	0	1	1	0	1	1	1	1	1	1	1	1	0	1	1	0	1	1	1	1	1	1	1	1	0	1	1	0	1	1	1	1	0.9	0.9
Q9Y285	Q9Y285	1	1	1	Phenylalanine--tRNA ligase alpha subunit	FARSA	sp|Q9Y285|SYFA_HUMAN Phenylalanine--tRNA ligase alpha subunit OS=Homo sapiens OX=9606 GN=FARSA PE=1 SV=3	1	1	1	1	1	0	1	1	1	1	0	0	0	1	1	1	1	0	1	1	1	1	0	0	0	1	1	1	1	0	1	1	1	1	0	0	0	1	1	1	2.2	2.2
P13798	P13798	2	2	2	Acylamino-acid-releasing enzyme	APEH	sp|P13798|ACPH_HUMAN Acylamino-acid-releasing enzyme OS=Homo sapiens OX=9606 GN=APEH PE=1 SV=4	1	2	2	2	1	1	0	0	0	0	0	0	0	1	2	1	1	1	0	0	0	0	0	0	0	1	2	1	1	1	0	0	0	0	0	0	0	1	2	1	3.7	3.7
P55786	P55786	2	2	2	Puromycin-sensitive aminopeptidase	NPEPPS	sp|P55786|PSA_HUMAN Puromycin-sensitive aminopeptidase OS=Homo sapiens OX=9606 GN=NPEPPS PE=1 SV=2	1	2	2	2	2	2	2	2	2	1	0	1	0	2	2	2	2	2	2	2	2	1	0	1	0	2	2	2	2	2	2	2	2	1	0	1	0	2	2	2	2.7	2.7
P10155	P10155	1	1	1	60 kDa SS-A/Ro ribonucleoprotein	TROVE2	sp|P10155|RO60_HUMAN 60 kDa SS-A/Ro ribonucleoprotein OS=Homo sapiens OX=9606 GN=RO60 PE=1 SV=2	1	1	1	1	1	1	1	1	1	1	1	0	0	1	1	1	1	1	1	1	1	1	1	0	0	1	1	1	1	1	1	1	1	1	1	0	0	1	1	1	2	2
Q92608	Q92608	5	5	5	Dedicator of cytokinesis protein 2	DOCK2	sp|Q92608|DOCK2_HUMAN Dedicator of cytokinesis protein 2 OS=Homo sapiens OX=9606 GN=DOCK2 PE=1 SV=2	1	5	5	5	2	1	2	2	2	2	0	0	0	3	4	2	2	1	2	2	2	2	0	0	0	3	4	2	2	1	2	2	2	2	0	0	0	3	4	2	4.2	4.2
P62495	P62495	2	2	2	Eukaryotic peptide chain release factor subunit 1	ETF1	sp|P62495|ERF1_HUMAN Eukaryotic peptide chain release factor subunit 1 OS=Homo sapiens OX=9606 GN=ETF1 PE=1 SV=3	1	2	2	2	1	2	2	1	1	1	0	0	0	2	2	2	1	2	2	1	1	1	0	0	0	2	2	2	1	2	2	1	1	1	0	0	0	2	2	2	5.3	5.3
Q92499	Q92499	2	2	2	ATP-dependent RNA helicase DDX1	DDX1	sp|Q92499|DDX1_HUMAN ATP-dependent RNA helicase DDX1 OS=Homo sapiens OX=9606 GN=DDX1 PE=1 SV=2	1	2	2	2	2	2	2	2	2	2	0	0	0	2	2	2	2	2	2	2	2	2	0	0	0	2	2	2	2	2	2	2	2	2	0	0	0	2	2	2	5.3	5.3
Q15758	Q15758	3	3	3	Neutral amino acid transporter B(0)	SLC1A5	sp|Q15758|AAAT_HUMAN Neutral amino acid transporter B(0) OS=Homo sapiens OX=9606 GN=SLC1A5 PE=1 SV=2	1	3	3	3	1	3	2	3	3	3	0	0	0	3	2	2	1	3	2	3	3	3	0	0	0	3	2	2	1	3	2	3	3	3	0	0	0	3	2	2	6.1	6.1
Q16186	Q16186	1	1	1	Proteasomal ubiquitin receptor ADRM1	ADRM1	sp|Q16186|ADRM1_HUMAN Proteasomal ubiquitin receptor ADRM1 OS=Homo sapiens OX=9606 GN=ADRM1 PE=1 SV=2	1	1	1	1	1	1	1	1	1	1	0	0	0	1	1	1	1	1	1	1	1	1	0	0	0	1	1	1	1	1	1	1	1	1	0	0	0	1	1	1	3.9	3.9
O60749;Q13596	O60749;Q13596	1;1	1;1	1;1	Sorting nexin-2;Sorting nexin-1	SNX2;SNX1	sp|O60749|SNX2_HUMAN Sorting nexin-2 OS=Homo sapiens OX=9606 GN=SNX2 PE=1 SV=2;sp|Q13596|SNX1_HUMAN Sorting nexin-1 OS=Homo sapiens OX=9606 GN=SNX1 PE=1 SV=3	2	1	1	1	1	1	0	1	0	1	0	0	0	1	1	1	1	1	0	1	0	1	0	0	0	1	1	1	1	1	0	1	0	1	0	0	0	1	1	1	2.1	2.1
P29401	P29401	5	5	5	Transketolase	TKT	sp|P29401|TKT_HUMAN Transketolase OS=Homo sapiens OX=9606 GN=TKT PE=1 SV=3	1	5	5	5	2	1	2	5	5	5	1	1	1	5	4	5	2	1	2	5	5	5	1	1	1	5	4	5	2	1	2	5	5	5	1	1	1	5	4	5	11.6	11.6
P05023;P13637	P05023	6;1	6;1	6;1	Sodium/potassium-transporting ATPase subunit alpha-1	ATP1A1	sp|P05023|AT1A1_HUMAN Sodium/potassium-transporting ATPase subunit alpha-1 OS=Homo sapiens OX=9606 GN=ATP1A1 PE=1 SV=1	2	6	6	6	2	3	1	4	5	4	0	0	0	4	4	4	2	3	1	4	5	4	0	0	0	4	4	4	2	3	1	4	5	4	0	0	0	4	4	4	8.5	8.5
P55884	P55884	3	3	3	Eukaryotic translation initiation factor 3 subunit B	EIF3B	sp|P55884|EIF3B_HUMAN Eukaryotic translation initiation factor 3 subunit B OS=Homo sapiens OX=9606 GN=EIF3B PE=1 SV=3	1	3	3	3	2	2	2	2	2	2	0	1	2	2	3	2	2	2	2	2	2	2	0	1	2	2	3	2	2	2	2	2	2	2	0	1	2	2	3	2	4.4	4.4
Q13523	Q13523	3	3	3	Serine/threonine-protein kinase PRP4 homolog	PRPF4B	sp|Q13523|PRP4B_HUMAN Serine/threonine-protein kinase PRP4 homolog OS=Homo sapiens OX=9606 GN=PRPF4B PE=1 SV=3	1	3	3	3	2	1	2	2	2	1	2	1	1	2	0	2	2	1	2	2	2	1	2	1	1	2	0	2	2	1	2	2	2	1	2	1	1	2	0	2	3	3
Q92945;Q96AE4	Q92945	4;1	4;1	4;1	Far upstream element-binding protein 2	KHSRP	sp|Q92945|FUBP2_HUMAN Far upstream element-binding protein 2 OS=Homo sapiens OX=9606 GN=KHSRP PE=1 SV=4	2	4	4	4	1	3	1	2	1	2	1	1	2	4	4	4	1	3	1	2	1	2	1	1	2	4	4	4	1	3	1	2	1	2	1	1	2	4	4	4	7.2	7.2
Q9HDC9	Q9HDC9	1	1	1	Adipocyte plasma membrane-associated protein	APMAP	sp|Q9HDC9|APMAP_HUMAN Adipocyte plasma membrane-associated protein OS=Homo sapiens OX=9606 GN=APMAP PE=1 SV=2	1	1	1	1	1	1	1	1	1	1	0	0	0	1	1	1	1	1	1	1	1	1	0	0	0	1	1	1	1	1	1	1	1	1	0	0	0	1	1	1	2.9	2.9
Q6IBS0	Q6IBS0	3	3	3	Twinfilin-2	TWF2	sp|Q6IBS0|TWF2_HUMAN Twinfilin-2 OS=Homo sapiens OX=9606 GN=TWF2 PE=1 SV=2	1	3	3	3	1	1	1	1	1	1	0	0	0	3	3	3	1	1	1	1	1	1	0	0	0	3	3	3	1	1	1	1	1	1	0	0	0	3	3	3	12.9	12.9
P62993	P62993	8	8	8	Growth factor receptor-bound protein 2	GRB2	sp|P62993|GRB2_HUMAN Growth factor receptor-bound protein 2 OS=Homo sapiens OX=9606 GN=GRB2 PE=1 SV=1	1	8	8	8	1	2	2	6	7	8	0	1	1	7	7	7	1	2	2	6	7	8	0	1	1	7	7	7	1	2	2	6	7	8	0	1	1	7	7	7	44.7	44.7
Q14254	Q14254	8	8	8	Flotillin-2	FLOT2	sp|Q14254|FLOT2_HUMAN Flotillin-2 OS=Homo sapiens OX=9606 GN=FLOT2 PE=1 SV=2	1	8	8	8	1	1	1	8	8	8	0	0	0	7	7	7	1	1	1	8	8	8	0	0	0	7	7	7	1	1	1	8	8	8	0	0	0	7	7	7	22.9	22.9
P78347	P78347	2	2	2	General transcription factor II-I	GTF2I	sp|P78347|GTF2I_HUMAN General transcription factor II-I OS=Homo sapiens OX=9606 GN=GTF2I PE=1 SV=2	1	2	2	2	2	1	2	2	2	1	0	0	0	1	1	1	2	1	2	2	2	1	0	0	0	1	1	1	2	1	2	2	2	1	0	0	0	1	1	1	2.4	2.4
P62136;P62140;P36873	P62136;P62140;P36873	1;1;1	1;1;1	1;1;1	Serine/threonine-protein phosphatase PP1-alpha catalytic subunit;Serine/threonine-protein phosphatase PP1-beta catalytic subunit;Serine/threonine-protein phosphatase PP1-gamma catalytic subunit	PPP1CA;PPP1CB;PPP1CC	sp|P62136|PP1A_HUMAN Serine/threonine-protein phosphatase PP1-alpha catalytic subunit OS=Homo sapiens OX=9606 GN=PPP1CA PE=1 SV=1;sp|P62140|PP1B_HUMAN Serine/threonine-protein phosphatase PP1-beta catalytic subunit OS=Homo sapiens OX=9606 GN=PPP1CB PE=1 SV	3	1	1	1	1	1	1	1	1	1	0	1	1	1	1	1	1	1	1	1	1	1	0	1	1	1	1	1	1	1	1	1	1	1	0	1	1	1	1	1	5.2	5.2
O94905	O94905	4	4	2	Erlin-2	ERLIN2	sp|O94905|ERLN2_HUMAN Erlin-2 OS=Homo sapiens OX=9606 GN=ERLIN2 PE=1 SV=1	1	4	4	2	1	1	1	4	3	4	0	0	0	3	4	4	1	1	1	4	3	4	0	0	0	3	4	4	0	0	0	2	1	2	0	0	0	1	2	2	15	15
Q13155	Q13155	3	3	3	Aminoacyl tRNA synthase complex-interacting multifunctional protein 2	AIMP2	sp|Q13155|AIMP2_HUMAN Aminoacyl tRNA synthase complex-interacting multifunctional protein 2 OS=Homo sapiens OX=9606 GN=AIMP2 PE=1 SV=2	1	3	3	3	1	1	1	3	3	3	0	0	0	3	3	3	1	1	1	3	3	3	0	0	0	3	3	3	1	1	1	3	3	3	0	0	0	3	3	3	9.1	9.1
O14979	O14979	2	2	2	Heterogeneous nuclear ribonucleoprotein D-like	HNRNPDL	sp|O14979|HNRDL_HUMAN Heterogeneous nuclear ribonucleoprotein D-like OS=Homo sapiens OX=9606 GN=HNRNPDL PE=1 SV=3	1	2	2	2	1	2	1	1	1	2	1	1	1	2	2	2	1	2	1	1	1	2	1	1	1	2	2	2	1	2	1	1	1	2	1	1	1	2	2	2	5.7	5.7
Q99623	Q99623	7	7	7	Prohibitin-2	PHB2	sp|Q99623|PHB2_HUMAN Prohibitin-2 OS=Homo sapiens OX=9606 GN=PHB2 PE=1 SV=2	1	7	7	7	2	2	3	7	6	7	0	0	0	7	6	7	2	2	3	7	6	7	0	0	0	7	6	7	2	2	3	7	6	7	0	0	0	7	6	7	31.1	31.1
Q15019	Q15019	2	2	2	Septin-2	2021-09-02	sp|Q15019|SEPT2_HUMAN Septin-2 OS=Homo sapiens OX=9606 GN=SEPTIN2 PE=1 SV=1	1	2	2	2	1	1	2	1	2	2	0	0	0	2	2	2	1	1	2	1	2	2	0	0	0	2	2	2	1	1	2	1	2	2	0	0	0	2	2	2	6.9	6.9
P49189	P49189	3	3	3	4-trimethylaminobutyraldehyde dehydrogenase	ALDH9A1	sp|P49189|AL9A1_HUMAN 4-trimethylaminobutyraldehyde dehydrogenase OS=Homo sapiens OX=9606 GN=ALDH9A1 PE=1 SV=3	1	3	3	3	2	1	0	0	1	1	0	0	0	3	2	2	2	1	0	0	1	1	0	0	0	3	2	2	2	1	0	0	1	1	0	0	0	3	2	2	6.7	6.7
O94826	O94826	5	5	5	Mitochondrial import receptor subunit TOM70	TOMM70A	sp|O94826|TOM70_HUMAN Mitochondrial import receptor subunit TOM70 OS=Homo sapiens OX=9606 GN=TOMM70 PE=1 SV=1	1	5	5	5	3	3	4	4	5	4	1	0	0	5	5	5	3	3	4	4	5	4	1	0	0	5	5	5	3	3	4	4	5	4	1	0	0	5	5	5	10	10
P53621	P53621	4	4	4	Coatomer subunit alpha;Xenin;Proxenin	COPA	sp|P53621|COPA_HUMAN Coatomer subunit alpha OS=Homo sapiens OX=9606 GN=COPA PE=1 SV=2	1	4	4	4	4	4	3	3	4	4	0	0	0	3	4	4	4	4	3	3	4	4	0	0	0	3	4	4	4	4	3	3	4	4	0	0	0	3	4	4	4.5	4.5
P08631	P08631	5	2	2	Tyrosine-protein kinase HCK	HCK	sp|P08631|HCK_HUMAN Tyrosine-protein kinase HCK OS=Homo sapiens OX=9606 GN=HCK PE=1 SV=5	1	5	2	2	2	1	2	5	5	4	0	0	0	4	4	4	0	0	0	2	2	1	0	0	0	2	2	2	0	0	0	2	2	1	0	0	0	2	2	2	9.7	4.9
P36871	P36871	4	4	4	Phosphoglucomutase-1	PGM1	sp|P36871|PGM1_HUMAN Phosphoglucomutase-1 OS=Homo sapiens OX=9606 GN=PGM1 PE=1 SV=3	1	4	4	4	3	3	3	2	2	1	0	0	0	4	4	4	3	3	3	2	2	1	0	0	0	4	4	4	3	3	3	2	2	1	0	0	0	4	4	4	11.4	11.4
Q9BVK6	Q9BVK6	1	1	1	Transmembrane emp24 domain-containing protein 9	TMED9	sp|Q9BVK6|TMED9_HUMAN Transmembrane emp24 domain-containing protein 9 OS=Homo sapiens OX=9606 GN=TMED9 PE=1 SV=2	1	1	1	1	1	1	1	1	1	1	0	0	1	1	1	1	1	1	1	1	1	1	0	0	1	1	1	1	1	1	1	1	1	1	0	0	1	1	1	1	4.7	4.7
O15371	O15371	1	1	1	Eukaryotic translation initiation factor 3 subunit D	EIF3D	sp|O15371|EIF3D_HUMAN Eukaryotic translation initiation factor 3 subunit D OS=Homo sapiens OX=9606 GN=EIF3D PE=1 SV=1	1	1	1	1	1	0	1	0	0	0	0	0	0	1	1	1	1	0	1	0	0	0	0	0	0	1	1	1	1	0	1	0	0	0	0	0	0	1	1	1	1.8	1.8
Q86V40	Q86V40	1	1	1	Metalloprotease TIKI1	TRABD2A	sp|Q86V40|TIKI1_HUMAN Metalloprotease TIKI1 OS=Homo sapiens OX=9606 GN=TRABD2A PE=2 SV=3	1	1	1	1	1	1	1	1	0	0	1	1	1	0	1	0	1	1	1	1	0	0	1	1	1	0	1	0	1	1	1	1	0	0	1	1	1	0	1	0	2.4	2.4
Q9Y262	Q9Y262	3	3	3	Eukaryotic translation initiation factor 3 subunit L	EIF3L	sp|Q9Y262|EIF3L_HUMAN Eukaryotic translation initiation factor 3 subunit L OS=Homo sapiens OX=9606 GN=EIF3L PE=1 SV=1	1	3	3	3	3	3	2	2	2	2	0	0	0	3	3	3	3	3	2	2	2	2	0	0	0	3	3	3	3	3	2	2	2	2	0	0	0	3	3	3	5.9	5.9
O00161	O00161	2	2	2	Synaptosomal-associated protein 23	SNAP23	sp|O00161|SNP23_HUMAN Synaptosomal-associated protein 23 OS=Homo sapiens OX=9606 GN=SNAP23 PE=1 SV=1	1	2	2	2	1	1	1	2	2	2	0	0	0	2	2	2	1	1	1	2	2	2	0	0	0	2	2	2	1	1	1	2	2	2	0	0	0	2	2	2	14.2	14.2
O95573	O95573	3	1	1	Long-chain-fatty-acid--CoA ligase 3	ACSL3	sp|O95573|ACSL3_HUMAN Long-chain-fatty-acid--CoA ligase 3 OS=Homo sapiens OX=9606 GN=ACSL3 PE=1 SV=3	1	3	1	1	1	2	1	3	1	3	0	0	0	3	3	3	0	0	0	1	0	1	0	0	0	1	1	1	0	0	0	1	0	1	0	0	0	1	1	1	5.6	1.5
Q01813	Q01813	2	2	2	ATP-dependent 6-phosphofructokinase, platelet type	PFKP	sp|Q01813|PFKAP_HUMAN ATP-dependent 6-phosphofructokinase, platelet type OS=Homo sapiens OX=9606 GN=PFKP PE=1 SV=2	1	2	2	2	2	0	1	1	0	1	1	2	2	1	1	2	2	0	1	1	0	1	1	2	2	1	1	2	2	0	1	1	0	1	1	2	2	1	1	2	2.4	2.4
P36543	P36543	3	3	3	V-type proton ATPase subunit E 1	ATP6V1E1	sp|P36543|VATE1_HUMAN V-type proton ATPase subunit E 1 OS=Homo sapiens OX=9606 GN=ATP6V1E1 PE=1 SV=1	1	3	3	3	1	1	1	3	3	3	0	0	0	3	2	3	1	1	1	3	3	3	0	0	0	3	2	3	1	1	1	3	3	3	0	0	0	3	2	3	13.7	13.7
Q9BT78	Q9BT78	1	1	1	COP9 signalosome complex subunit 4	COPS4	sp|Q9BT78|CSN4_HUMAN COP9 signalosome complex subunit 4 OS=Homo sapiens OX=9606 GN=COPS4 PE=1 SV=1	1	1	1	1	1	1	1	0	1	0	0	0	0	1	1	1	1	1	1	0	1	0	0	0	0	1	1	1	1	1	1	0	1	0	0	0	0	1	1	1	3	3
P07954	P07954	2	2	2	Fumarate hydratase, mitochondrial	FH	sp|P07954|FUMH_HUMAN Fumarate hydratase, mitochondrial OS=Homo sapiens OX=9606 GN=FH PE=1 SV=3	1	2	2	2	1	1	1	2	2	1	0	0	0	2	2	2	1	1	1	2	2	1	0	0	0	2	2	2	1	1	1	2	2	1	0	0	0	2	2	2	4.9	4.9
P07948	P07948	13	13	10	Tyrosine-protein kinase Lyn	LYN	sp|P07948|LYN_HUMAN Tyrosine-protein kinase Lyn OS=Homo sapiens OX=9606 GN=LYN PE=1 SV=3	1	13	13	10	2	1	2	13	11	12	0	0	0	9	10	8	2	1	2	13	11	12	0	0	0	9	10	8	0	0	0	10	8	9	0	0	0	7	8	6	28.1	28.1
Q15738	Q15738	1	1	1	Sterol-4-alpha-carboxylate 3-dehydrogenase, decarboxylating	NSDHL	sp|Q15738|NSDHL_HUMAN Sterol-4-alpha-carboxylate 3-dehydrogenase, decarboxylating OS=Homo sapiens OX=9606 GN=NSDHL PE=1 SV=2	1	1	1	1	1	1	1	1	0	0	1	1	0	1	1	0	1	1	1	1	0	0	1	1	0	1	1	0	1	1	1	1	0	0	1	1	0	1	1	0	2.9	2.9
Q99798	Q99798	4	4	4	Aconitate hydratase, mitochondrial	ACO2	sp|Q99798|ACON_HUMAN Aconitate hydratase, mitochondrial OS=Homo sapiens OX=9606 GN=ACO2 PE=1 SV=2	1	4	4	4	3	3	3	2	2	2	0	0	0	3	3	4	3	3	3	2	2	2	0	0	0	3	3	4	3	3	3	2	2	2	0	0	0	3	3	4	6.9	6.9
Q15717	Q15717	2	2	2	ELAV-like protein 1	ELAVL1	sp|Q15717|ELAV1_HUMAN ELAV-like protein 1 OS=Homo sapiens OX=9606 GN=ELAVL1 PE=1 SV=2	1	2	2	2	1	2	1	2	2	1	1	2	1	2	2	2	1	2	1	2	2	1	1	2	1	2	2	2	1	2	1	2	2	1	1	2	1	2	2	2	8.3	8.3
O14773	O14773	2	2	2	Tripeptidyl-peptidase 1	TPP1	sp|O14773|TPP1_HUMAN Tripeptidyl-peptidase 1 OS=Homo sapiens OX=9606 GN=TPP1 PE=1 SV=2	1	2	2	2	2	2	2	2	2	2	1	2	1	2	2	2	2	2	2	2	2	2	1	2	1	2	2	2	2	2	2	2	2	2	1	2	1	2	2	2	7.3	7.3
Q9Y6N5	Q9Y6N5	4	4	4	Sulfide:quinone oxidoreductase, mitochondrial	SQRDL	sp|Q9Y6N5|SQOR_HUMAN Sulfide:quinone oxidoreductase, mitochondrial OS=Homo sapiens OX=9606 GN=SQOR PE=1 SV=1	1	4	4	4	1	1	1	1	1	1	0	0	0	4	3	3	1	1	1	1	1	1	0	0	0	4	3	3	1	1	1	1	1	1	0	0	0	4	3	3	12	12
Q9NQC3	Q9NQC3	2	2	2	Reticulon-4	RTN4	sp|Q9NQC3|RTN4_HUMAN Reticulon-4 OS=Homo sapiens OX=9606 GN=RTN4 PE=1 SV=2	1	2	2	2	2	2	2	2	2	2	1	1	1	2	2	2	2	2	2	2	2	2	1	1	1	2	2	2	2	2	2	2	2	2	1	1	1	2	2	2	1.8	1.8
P13010	P13010	3	3	3	X-ray repair cross-complementing protein 5	XRCC5	sp|P13010|XRCC5_HUMAN X-ray repair cross-complementing protein 5 OS=Homo sapiens OX=9606 GN=XRCC5 PE=1 SV=3	1	3	3	3	3	3	2	3	3	3	0	0	0	3	2	3	3	3	2	3	3	3	0	0	0	3	2	3	3	3	2	3	3	3	0	0	0	3	2	3	5.7	5.7
P14324	P14324	3	3	3	Farnesyl pyrophosphate synthase	FDPS	sp|P14324|FPPS_HUMAN Farnesyl pyrophosphate synthase OS=Homo sapiens OX=9606 GN=FDPS PE=1 SV=4	1	3	3	3	1	2	2	1	2	0	1	0	0	3	3	3	1	2	2	1	2	0	1	0	0	3	3	3	1	2	2	1	2	0	1	0	0	3	3	3	7.2	7.2
P07741	P07741	2	2	2	Adenine phosphoribosyltransferase	APRT	sp|P07741|APT_HUMAN Adenine phosphoribosyltransferase OS=Homo sapiens OX=9606 GN=APRT PE=1 SV=2	1	2	2	2	1	2	1	2	1	1	1	1	0	1	2	1	1	2	1	2	1	1	1	1	0	1	2	1	1	2	1	2	1	1	1	1	0	1	2	1	11.7	11.7
P50402	P50402	3	3	3	Emerin	EMD	sp|P50402|EMD_HUMAN Emerin OS=Homo sapiens OX=9606 GN=EMD PE=1 SV=1	1	3	3	3	1	1	1	3	2	3	0	1	1	1	3	2	1	1	1	3	2	3	0	1	1	1	3	2	1	1	1	3	2	3	0	1	1	1	3	2	13.8	13.8
Q13148	Q13148	3	3	3	TAR DNA-binding protein 43	TARDBP	sp|Q13148|TADBP_HUMAN TAR DNA-binding protein 43 OS=Homo sapiens OX=9606 GN=TARDBP PE=1 SV=1	1	3	3	3	2	2	2	2	1	2	0	0	0	3	3	3	2	2	2	2	1	2	0	0	0	3	3	3	2	2	2	2	1	2	0	0	0	3	3	3	10.9	10.9
Q8N163	Q8N163	4	4	4	Cell cycle and apoptosis regulator protein 2	CCAR2	sp|Q8N163|CCAR2_HUMAN Cell cycle and apoptosis regulator protein 2 OS=Homo sapiens OX=9606 GN=CCAR2 PE=1 SV=2	1	4	4	4	3	3	2	3	2	2	2	1	1	4	4	4	3	3	2	3	2	2	2	1	1	4	4	4	3	3	2	3	2	2	2	1	1	4	4	4	6.4	6.4
P40121	P40121	1	1	1	Macrophage-capping protein	CAPG	sp|P40121|CAPG_HUMAN Macrophage-capping protein OS=Homo sapiens OX=9606 GN=CAPG PE=1 SV=2	1	1	1	1	1	1	1	1	1	1	0	0	0	1	1	1	1	1	1	1	1	1	0	0	0	1	1	1	1	1	1	1	1	1	0	0	0	1	1	1	3.4	3.4
P49736	P49736	4	4	4	DNA replication licensing factor MCM2	MCM2	sp|P49736|MCM2_HUMAN DNA replication licensing factor MCM2 OS=Homo sapiens OX=9606 GN=MCM2 PE=1 SV=4	1	4	4	4	2	2	2	2	2	3	0	0	0	3	3	4	2	2	2	2	2	3	0	0	0	3	3	4	2	2	2	2	2	3	0	0	0	3	3	4	5.4	5.4
O43143	O43143	2	2	2	Pre-mRNA-splicing factor ATP-dependent RNA helicase DHX15	DHX15	sp|O43143|DHX15_HUMAN Pre-mRNA-splicing factor ATP-dependent RNA helicase DHX15 OS=Homo sapiens OX=9606 GN=DHX15 PE=1 SV=2	1	2	2	2	2	2	1	1	1	1	0	0	0	2	2	2	2	2	1	1	1	1	0	0	0	2	2	2	2	2	1	1	1	1	0	0	0	2	2	2	2.4	2.4
P20700	P20700	10	10	10	Lamin-B1	LMNB1	sp|P20700|LMNB1_HUMAN Lamin-B1 OS=Homo sapiens OX=9606 GN=LMNB1 PE=1 SV=2	1	10	10	10	1	1	1	8	8	7	0	0	1	7	7	6	1	1	1	8	8	7	0	0	1	7	7	6	1	1	1	8	8	7	0	0	1	7	7	6	20.5	20.5
Q96C86	Q96C86	3	3	3	m7GpppX diphosphatase	DCPS	sp|Q96C86|DCPS_HUMAN m7GpppX diphosphatase OS=Homo sapiens OX=9606 GN=DCPS PE=1 SV=2	1	3	3	3	2	2	1	1	0	0	0	0	0	3	3	3	2	2	1	1	0	0	0	0	0	3	3	3	2	2	1	1	0	0	0	0	0	3	3	3	11.9	11.9
Q9UMS4	Q9UMS4	2	2	2	Pre-mRNA-processing factor 19	PRPF19	sp|Q9UMS4|PRP19_HUMAN Pre-mRNA-processing factor 19 OS=Homo sapiens OX=9606 GN=PRPF19 PE=1 SV=1	1	2	2	2	1	2	2	2	2	2	0	0	0	2	2	2	1	2	2	2	2	2	0	0	0	2	2	2	1	2	2	2	2	2	0	0	0	2	2	2	4.8	4.8
Q7KZF4	Q7KZF4	3	3	3	Staphylococcal nuclease domain-containing protein 1	SND1	sp|Q7KZF4|SND1_HUMAN Staphylococcal nuclease domain-containing protein 1 OS=Homo sapiens OX=9606 GN=SND1 PE=1 SV=1	1	3	3	3	2	1	1	1	2	1	1	1	0	3	3	3	2	1	1	1	2	1	1	1	0	3	3	3	2	1	1	1	2	1	1	1	0	3	3	3	3.5	3.5
P06576	P06576	6	6	6	ATP synthase subunit beta, mitochondrial	ATP5B	sp|P06576|ATPB_HUMAN ATP synthase subunit beta, mitochondrial OS=Homo sapiens OX=9606 GN=ATP5F1B PE=1 SV=3	1	6	6	6	2	2	2	5	5	6	1	0	0	4	3	4	2	2	2	5	5	6	1	0	0	4	3	4	2	2	2	5	5	6	1	0	0	4	3	4	15.5	15.5
O60610	O60610	7	7	7	Protein diaphanous homolog 1	DIAPH1	sp|O60610|DIAP1_HUMAN Protein diaphanous homolog 1 OS=Homo sapiens OX=9606 GN=DIAPH1 PE=1 SV=2	1	7	7	7	4	5	6	3	5	4	1	1	2	7	6	7	4	5	6	3	5	4	1	1	2	7	6	7	4	5	6	3	5	4	1	1	2	7	6	7	7.5	7.5
P61106	P61106	4	4	4	Ras-related protein Rab-14	RAB14	sp|P61106|RAB14_HUMAN Ras-related protein Rab-14 OS=Homo sapiens OX=9606 GN=RAB14 PE=1 SV=4	1	4	4	4	1	1	1	3	2	1	0	1	1	0	0	0	1	1	1	3	2	1	0	1	1	0	0	0	1	1	1	3	2	1	0	1	1	0	0	0	21.9	21.9
Q7L2H7	Q7L2H7	2	2	2	Eukaryotic translation initiation factor 3 subunit M	EIF3M	sp|Q7L2H7|EIF3M_HUMAN Eukaryotic translation initiation factor 3 subunit M OS=Homo sapiens OX=9606 GN=EIF3M PE=1 SV=1	1	2	2	2	1	1	1	1	1	1	0	0	0	2	1	2	1	1	1	1	1	1	0	0	0	2	1	2	1	1	1	1	1	1	0	0	0	2	1	2	7.5	7.5
Q9P289	Q9P289	4	4	4	Serine/threonine-protein kinase 26	STK26	sp|Q9P289|STK26_HUMAN Serine/threonine-protein kinase 26 OS=Homo sapiens OX=9606 GN=STK26 PE=1 SV=2	1	4	4	4	1	2	1	2	2	2	0	0	0	4	3	4	1	2	1	2	2	2	0	0	0	4	3	4	1	2	1	2	2	2	0	0	0	4	3	4	10.8	10.8
P13804	P13804	3	3	3	Electron transfer flavoprotein subunit alpha, mitochondrial	ETFA	sp|P13804|ETFA_HUMAN Electron transfer flavoprotein subunit alpha, mitochondrial OS=Homo sapiens OX=9606 GN=ETFA PE=1 SV=1	1	3	3	3	2	3	3	2	3	2	0	0	0	3	3	3	2	3	3	2	3	2	0	0	0	3	3	3	2	3	3	2	3	2	0	0	0	3	3	3	15	15
P11177	P11177	1	1	1	Pyruvate dehydrogenase E1 component subunit beta, mitochondrial	PDHB	sp|P11177|ODPB_HUMAN Pyruvate dehydrogenase E1 component subunit beta, mitochondrial OS=Homo sapiens OX=9606 GN=PDHB PE=1 SV=3	1	1	1	1	1	1	1	1	0	1	1	1	1	1	1	1	1	1	1	1	0	1	1	1	1	1	1	1	1	1	1	1	0	1	1	1	1	1	1	1	3.1	3.1
P43243	P43243	9	9	9	Matrin-3	MATR3	sp|P43243|MATR3_HUMAN Matrin-3 OS=Homo sapiens OX=9606 GN=MATR3 PE=1 SV=2	1	9	9	9	3	5	4	4	3	4	0	1	1	9	7	8	3	5	4	4	3	4	0	1	1	9	7	8	3	5	4	4	3	4	0	1	1	9	7	8	13	13
P33992	P33992	4	4	4	DNA replication licensing factor MCM5	MCM5	sp|P33992|MCM5_HUMAN DNA replication licensing factor MCM5 OS=Homo sapiens OX=9606 GN=MCM5 PE=1 SV=5	1	4	4	4	2	3	3	3	4	3	0	0	0	4	4	4	2	3	3	3	4	3	0	0	0	4	4	4	2	3	3	3	4	3	0	0	0	4	4	4	6.5	6.5
P01889;P10321;P01893	P01889;P10321	4;2;1	4;2;1	2;1;0	HLA class I histocompatibility antigen, B-7 alpha chain;HLA class I histocompatibility antigen, Cw-7 alpha chain	HLA-B;HLA-C	sp|P01889|HLAB_HUMAN HLA class I histocompatibility antigen, B alpha chain OS=Homo sapiens OX=9606 GN=HLA-B PE=1 SV=3;sp|P10321|HLAC_HUMAN HLA class I histocompatibility antigen, C alpha chain OS=Homo sapiens OX=9606 GN=HLA-C PE=1 SV=3	3	4	4	2	2	2	1	4	4	4	1	0	0	4	4	4	2	2	1	4	4	4	1	0	0	4	4	4	1	1	1	2	2	2	0	0	0	2	2	2	13.8	13.8
P37268	P37268	2	2	2	Squalene synthase	FDFT1	sp|P37268|FDFT_HUMAN Squalene synthase OS=Homo sapiens OX=9606 GN=FDFT1 PE=1 SV=1	1	2	2	2	1	1	1	2	2	1	0	0	0	2	2	2	1	1	1	2	2	1	0	0	0	2	2	2	1	1	1	2	2	1	0	0	0	2	2	2	5.3	5.3
Q16610	Q16610	1	1	1	Extracellular matrix protein 1	ECM1	sp|Q16610|ECM1_HUMAN Extracellular matrix protein 1 OS=Homo sapiens OX=9606 GN=ECM1 PE=1 SV=2	1	1	1	1	1	1	1	0	1	1	1	1	1	0	1	1	1	1	1	0	1	1	1	1	1	0	1	1	1	1	1	0	1	1	1	1	1	0	1	1	2.4	2.4
Q99729	Q99729	2	2	2	Heterogeneous nuclear ribonucleoprotein A/B	HNRNPAB	sp|Q99729|ROAA_HUMAN Heterogeneous nuclear ribonucleoprotein A/B OS=Homo sapiens OX=9606 GN=HNRNPAB PE=1 SV=2	1	2	2	2	2	1	1	1	2	1	2	2	1	2	2	2	2	1	1	1	2	1	2	2	1	2	2	2	2	1	1	1	2	1	2	2	1	2	2	2	6.3	6.3
Q9P0L0;O95292	Q9P0L0	4;1	4;1	4;1	Vesicle-associated membrane protein-associated protein A	VAPA	sp|Q9P0L0|VAPA_HUMAN Vesicle-associated membrane protein-associated protein A OS=Homo sapiens OX=9606 GN=VAPA PE=1 SV=3	2	4	4	4	2	4	3	4	4	4	0	0	0	4	4	4	2	4	3	4	4	4	0	0	0	4	4	4	2	4	3	4	4	4	0	0	0	4	4	4	21.7	21.7
P30566	P30566	1	1	1	Adenylosuccinate lyase	ADSL	sp|P30566|PUR8_HUMAN Adenylosuccinate lyase OS=Homo sapiens OX=9606 GN=ADSL PE=1 SV=2	1	1	1	1	1	1	1	1	1	1	0	0	1	1	1	1	1	1	1	1	1	1	0	0	1	1	1	1	1	1	1	1	1	1	0	0	1	1	1	1	2.3	2.3
Q93045;P16949	Q93045;P16949	2;1	2;1	2;1	Stathmin-2;Stathmin	STMN2;STMN1	sp|Q93045|STMN2_HUMAN Stathmin-2 OS=Homo sapiens OX=9606 GN=STMN2 PE=1 SV=3;sp|P16949|STMN1_HUMAN Stathmin OS=Homo sapiens OX=9606 GN=STMN1 PE=1 SV=3	2	2	2	2	1	2	1	2	2	2	1	2	2	2	2	2	1	2	1	2	2	2	1	2	2	2	2	2	1	2	1	2	2	2	1	2	2	2	2	2	10.6	10.6
P11413	P11413	3	3	3	Glucose-6-phosphate 1-dehydrogenase	G6PD	sp|P11413|G6PD_HUMAN Glucose-6-phosphate 1-dehydrogenase OS=Homo sapiens OX=9606 GN=G6PD PE=1 SV=4	1	3	3	3	2	2	2	1	2	1	0	0	0	3	3	2	2	2	2	1	2	1	0	0	0	3	3	2	2	2	2	1	2	1	0	0	0	3	3	2	5.4	5.4
O43447	O43447	1	1	1	Peptidyl-prolyl cis-trans isomerase H	PPIH	sp|O43447|PPIH_HUMAN Peptidyl-prolyl cis-trans isomerase H OS=Homo sapiens OX=9606 GN=PPIH PE=1 SV=1	1	1	1	1	1	1	1	0	0	0	0	0	0	1	1	1	1	1	1	0	0	0	0	0	0	1	1	1	1	1	1	0	0	0	0	0	0	1	1	1	5.6	5.6
Q15631	Q15631	1	1	1	Translin	TSN	sp|Q15631|TSN_HUMAN Translin OS=Homo sapiens OX=9606 GN=TSN PE=1 SV=1	1	1	1	1	1	0	0	1	0	1	0	0	0	1	1	1	1	0	0	1	0	1	0	0	0	1	1	1	1	0	0	1	0	1	0	0	0	1	1	1	8.8	8.8
P24534	P24534	2	1	1	Elongation factor 1-beta	EEF1B2	sp|P24534|EF1B_HUMAN Elongation factor 1-beta OS=Homo sapiens OX=9606 GN=EEF1B2 PE=1 SV=3	1	2	1	1	1	1	1	2	1	1	0	0	0	2	0	2	0	0	0	1	0	0	0	0	0	1	0	1	0	0	0	1	0	0	0	0	0	1	0	1	10.7	5.8
P48444	P48444	2	2	2	Coatomer subunit delta	ARCN1	sp|P48444|COPD_HUMAN Coatomer subunit delta OS=Homo sapiens OX=9606 GN=ARCN1 PE=1 SV=1	1	2	2	2	2	1	2	1	2	0	0	0	0	2	2	2	2	1	2	1	2	0	0	0	0	2	2	2	2	1	2	1	2	0	0	0	0	2	2	2	4.3	4.3
Q9Y490;Q9Y4G6	Q9Y490	18;1	18;1	18;1	Talin-1	TLN1	sp|Q9Y490|TLN1_HUMAN Talin-1 OS=Homo sapiens OX=9606 GN=TLN1 PE=1 SV=3	2	18	18	18	10	9	8	14	10	10	0	0	0	15	18	17	10	9	8	14	10	10	0	0	0	15	18	17	10	9	8	14	10	10	0	0	0	15	18	17	11.6	11.6
Q9UKM9	Q9UKM9	3	3	3	RNA-binding protein Raly	RALY	sp|Q9UKM9|RALY_HUMAN RNA-binding protein Raly OS=Homo sapiens OX=9606 GN=RALY PE=1 SV=1	1	3	3	3	1	0	1	0	1	0	0	0	0	3	1	1	1	0	1	0	1	0	0	0	0	3	1	1	1	0	1	0	1	0	0	0	0	3	1	1	9.8	9.8
P29350	P29350	3	3	3	Tyrosine-protein phosphatase non-receptor type 6	PTPN6	sp|P29350|PTN6_HUMAN Tyrosine-protein phosphatase non-receptor type 6 OS=Homo sapiens OX=9606 GN=PTPN6 PE=1 SV=1	1	3	3	3	3	3	3	2	1	1	0	0	0	3	3	3	3	3	3	2	1	1	0	0	0	3	3	3	3	3	3	2	1	1	0	0	0	3	3	3	8.7	8.7
P54709	P54709	1	1	1	Sodium/potassium-transporting ATPase subunit beta-3	ATP1B3	sp|P54709|AT1B3_HUMAN Sodium/potassium-transporting ATPase subunit beta-3 OS=Homo sapiens OX=9606 GN=ATP1B3 PE=1 SV=1	1	1	1	1	1	1	1	1	1	1	0	0	0	1	1	1	1	1	1	1	1	1	0	0	0	1	1	1	1	1	1	1	1	1	0	0	0	1	1	1	5	5
P17858;P08237	P17858	3;1	3;1	3;1	ATP-dependent 6-phosphofructokinase, liver type	PFKL	sp|P17858|PFKAL_HUMAN ATP-dependent 6-phosphofructokinase, liver type OS=Homo sapiens OX=9606 GN=PFKL PE=1 SV=6	2	3	3	3	2	3	2	2	2	2	1	1	2	3	3	3	2	3	2	2	2	2	1	1	2	3	3	3	2	3	2	2	2	2	1	1	2	3	3	3	4.9	4.9
Q13242	Q13242	1	1	1	Serine/arginine-rich splicing factor 9	SRSF9	sp|Q13242|SRSF9_HUMAN Serine/arginine-rich splicing factor 9 OS=Homo sapiens OX=9606 GN=SRSF9 PE=1 SV=1	1	1	1	1	1	1	1	1	1	1	1	1	0	1	1	1	1	1	1	1	1	1	1	1	0	1	1	1	1	1	1	1	1	1	1	1	0	1	1	1	5.4	5.4
P60900	P60900	1	1	1	Proteasome subunit alpha type-6	PSMA6	sp|P60900|PSA6_HUMAN Proteasome subunit alpha type-6 OS=Homo sapiens OX=9606 GN=PSMA6 PE=1 SV=1	1	1	1	1	1	1	1	1	1	1	1	1	1	1	1	1	1	1	1	1	1	1	1	1	1	1	1	1	1	1	1	1	1	1	1	1	1	1	1	1	5.3	5.3
P00505	P00505	1	1	1	Aspartate aminotransferase, mitochondrial	GOT2	sp|P00505|AATM_HUMAN Aspartate aminotransferase, mitochondrial OS=Homo sapiens OX=9606 GN=GOT2 PE=1 SV=3	1	1	1	1	1	1	1	1	1	1	0	0	0	1	1	1	1	1	1	1	1	1	0	0	0	1	1	1	1	1	1	1	1	1	0	0	0	1	1	1	2.8	2.8
O95990	O95990	1	1	1	Protein FAM107A	FAM107A	sp|O95990|F107A_HUMAN Actin-associated protein FAM107A OS=Homo sapiens OX=9606 GN=FAM107A PE=1 SV=1	1	1	1	1	1	0	0	1	0	0	1	0	0	0	0	0	1	0	0	1	0	0	1	0	0	0	0	0	1	0	0	1	0	0	1	0	0	0	0	0	5.6	5.6
Q07021	Q07021	4	4	4	Complement component 1 Q subcomponent-binding protein, mitochondrial	C1QBP	sp|Q07021|C1QBP_HUMAN Complement component 1 Q subcomponent-binding protein, mitochondrial OS=Homo sapiens OX=9606 GN=C1QBP PE=1 SV=1	1	4	4	4	1	2	1	4	4	4	1	1	1	4	4	4	1	2	1	4	4	4	1	1	1	4	4	4	1	2	1	4	4	4	1	1	1	4	4	4	16.7	16.7
P06737	P06737	8	8	8	Glycogen phosphorylase, liver form	PYGL	sp|P06737|PYGL_HUMAN Glycogen phosphorylase, liver form OS=Homo sapiens OX=9606 GN=PYGL PE=1 SV=4	1	8	8	8	4	3	5	3	2	2	1	0	1	6	7	7	4	3	5	3	2	2	1	0	1	6	7	7	4	3	5	3	2	2	1	0	1	6	7	7	10.9	10.9
Q9NRV9	Q9NRV9	1	1	1	Heme-binding protein 1	HEBP1	sp|Q9NRV9|HEBP1_HUMAN Heme-binding protein 1 OS=Homo sapiens OX=9606 GN=HEBP1 PE=1 SV=1	1	1	1	1	1	1	0	0	1	1	0	0	0	1	1	1	1	1	0	0	1	1	0	0	0	1	1	1	1	1	0	0	1	1	0	0	0	1	1	1	6.3	6.3
P33316	P33316	3	3	3	Deoxyuridine 5-triphosphate nucleotidohydrolase, mitochondrial	DUT	sp|P33316|DUT_HUMAN Deoxyuridine 5-triphosphate nucleotidohydrolase, mitochondrial OS=Homo sapiens OX=9606 GN=DUT PE=1 SV=4	1	3	3	3	1	1	1	3	3	3	0	1	0	3	2	3	1	1	1	3	3	3	0	1	0	3	2	3	1	1	1	3	3	3	0	1	0	3	2	3	14.7	14.7
P11279	P11279	2	2	2	Lysosome-associated membrane glycoprotein 1	LAMP1	sp|P11279|LAMP1_HUMAN Lysosome-associated membrane glycoprotein 1 OS=Homo sapiens OX=9606 GN=LAMP1 PE=1 SV=3	1	2	2	2	2	1	2	2	2	2	2	2	2	2	1	2	2	1	2	2	2	2	2	2	2	2	1	2	2	1	2	2	2	2	2	2	2	2	1	2	4.8	4.8
P49321	P49321	2	2	2	Nuclear autoantigenic sperm protein	NASP	sp|P49321|NASP_HUMAN Nuclear autoantigenic sperm protein OS=Homo sapiens OX=9606 GN=NASP PE=1 SV=2	1	2	2	2	2	2	2	2	2	2	1	2	2	2	2	2	2	2	2	2	2	2	1	2	2	2	2	2	2	2	2	2	2	2	1	2	2	2	2	2	2.3	2.3
Q15008	Q15008	1	1	1	26S proteasome non-ATPase regulatory subunit 6	PSMD6	sp|Q15008|PSMD6_HUMAN 26S proteasome non-ATPase regulatory subunit 6 OS=Homo sapiens OX=9606 GN=PSMD6 PE=1 SV=1	1	1	1	1	1	1	1	1	1	1	0	0	0	1	1	1	1	1	1	1	1	1	0	0	0	1	1	1	1	1	1	1	1	1	0	0	0	1	1	1	3.9	3.9
P23284	P23284	2	2	2	Peptidyl-prolyl cis-trans isomerase B	PPIB	sp|P23284|PPIB_HUMAN Peptidyl-prolyl cis-trans isomerase B OS=Homo sapiens OX=9606 GN=PPIB PE=1 SV=2	1	2	2	2	1	1	1	1	2	1	0	0	0	1	1	1	1	1	1	1	2	1	0	0	0	1	1	1	1	1	1	1	2	1	0	0	0	1	1	1	12	12
Q16181;Q6ZU15	Q16181	3;1	3;1	3;1	Septin-7	2021-09-07	sp|Q16181|SEPT7_HUMAN Septin-7 OS=Homo sapiens OX=9606 GN=SEPTIN7 PE=1 SV=2	2	3	3	3	2	2	3	2	2	1	0	0	0	3	3	3	2	2	3	2	2	1	0	0	0	3	3	3	2	2	3	2	2	1	0	0	0	3	3	3	7.3	7.3
O75533	O75533	7	7	7	Splicing factor 3B subunit 1	SF3B1	sp|O75533|SF3B1_HUMAN Splicing factor 3B subunit 1 OS=Homo sapiens OX=9606 GN=SF3B1 PE=1 SV=3	1	7	7	7	5	6	4	4	4	6	0	0	0	6	7	7	5	6	4	4	4	6	0	0	0	6	7	7	5	6	4	4	4	6	0	0	0	6	7	7	8.2	8.2
Q9GZY6	Q9GZY6	7	7	7	Linker for activation of T-cells family member 2	LAT2	sp|Q9GZY6|NTAL_HUMAN Linker for activation of T-cells family member 2 OS=Homo sapiens OX=9606 GN=LAT2 PE=1 SV=1	1	7	7	7	1	0	0	7	7	7	0	0	0	7	6	6	1	0	0	7	7	7	0	0	0	7	6	6	1	0	0	7	7	7	0	0	0	7	6	6	50.6	50.6
P54920	P54920	3	3	3	Alpha-soluble NSF attachment protein	NAPA	sp|P54920|SNAA_HUMAN Alpha-soluble NSF attachment protein OS=Homo sapiens OX=9606 GN=NAPA PE=1 SV=3	1	3	3	3	1	2	1	2	2	3	0	0	0	1	1	1	1	2	1	2	2	3	0	0	0	1	1	1	1	2	1	2	2	3	0	0	0	1	1	1	10.8	10.8
O00182;Q6DKI2;Q3B8N2	O00182	7;3;3	7;3;3	7;3;3	Galectin-9	LGALS9	sp|O00182|LEG9_HUMAN Galectin-9 OS=Homo sapiens OX=9606 GN=LGALS9 PE=1 SV=2	3	7	7	7	1	3	1	7	7	7	0	0	0	7	7	7	1	3	1	7	7	7	0	0	0	7	7	7	1	3	1	7	7	7	0	0	0	7	7	7	23.9	23.9
P08123	P08123	2	2	2	Collagen alpha-2(I) chain	COL1A2	sp|P08123|CO1A2_HUMAN Collagen alpha-2(I) chain OS=Homo sapiens OX=9606 GN=COL1A2 PE=1 SV=7	1	2	2	2	2	2	2	0	0	0	0	0	0	0	0	0	2	2	2	0	0	0	0	0	0	0	0	0	2	2	2	0	0	0	0	0	0	0	0	0	1.7	1.7
Q86VP6	Q86VP6	7	7	7	Cullin-associated NEDD8-dissociated protein 1	CAND1	sp|Q86VP6|CAND1_HUMAN Cullin-associated NEDD8-dissociated protein 1 OS=Homo sapiens OX=9606 GN=CAND1 PE=1 SV=2	1	7	7	7	4	4	4	4	5	4	3	0	2	6	7	6	4	4	4	4	5	4	3	0	2	6	7	6	4	4	4	4	5	4	3	0	2	6	7	6	7.5	7.5
O75477	O75477	3	1	1	Erlin-1	ERLIN1	sp|O75477|ERLN1_HUMAN Erlin-1 OS=Homo sapiens OX=9606 GN=ERLIN1 PE=1 SV=2	1	3	1	1	2	1	1	3	3	3	0	0	0	3	3	3	1	0	0	1	1	1	0	0	0	1	1	1	1	0	0	1	1	1	0	0	0	1	1	1	10.9	4
Q07960	Q07960	4	4	4	Rho GTPase-activating protein 1	ARHGAP1	sp|Q07960|RHG01_HUMAN Rho GTPase-activating protein 1 OS=Homo sapiens OX=9606 GN=ARHGAP1 PE=1 SV=1	1	4	4	4	3	3	2	1	1	2	1	0	0	4	4	4	3	3	2	1	1	2	1	0	0	4	4	4	3	3	2	1	1	2	1	0	0	4	4	4	11.2	11.2
P33991	P33991	4	4	4	DNA replication licensing factor MCM4	MCM4	sp|P33991|MCM4_HUMAN DNA replication licensing factor MCM4 OS=Homo sapiens OX=9606 GN=MCM4 PE=1 SV=5	1	4	4	4	3	4	3	2	3	3	0	0	0	4	4	4	3	4	3	2	3	3	0	0	0	4	4	4	3	4	3	2	3	3	0	0	0	4	4	4	4.4	4.4
Q12931	Q12931	3	3	3	Heat shock protein 75 kDa, mitochondrial	TRAP1	sp|Q12931|TRAP1_HUMAN Heat shock protein 75 kDa, mitochondrial OS=Homo sapiens OX=9606 GN=TRAP1 PE=1 SV=3	1	3	3	3	2	2	3	2	2	1	1	1	1	3	3	3	2	2	3	2	2	1	1	1	1	3	3	3	2	2	3	2	2	1	1	1	1	3	3	3	4.8	4.8
P35232	P35232	10	10	10	Prohibitin	PHB	sp|P35232|PHB_HUMAN Prohibitin OS=Homo sapiens OX=9606 GN=PHB PE=1 SV=1	1	10	10	10	2	2	2	9	10	9	0	0	0	7	5	5	2	2	2	9	10	9	0	0	0	7	5	5	2	2	2	9	10	9	0	0	0	7	5	5	43.4	43.4
P51659	P51659	5	5	5	Peroxisomal multifunctional enzyme type 2;(3R)-hydroxyacyl-CoA dehydrogenase;Enoyl-CoA hydratase 2	HSD17B4	sp|P51659|DHB4_HUMAN Peroxisomal multifunctional enzyme type 2 OS=Homo sapiens OX=9606 GN=HSD17B4 PE=1 SV=3	1	5	5	5	4	4	3	3	4	2	0	0	0	5	4	4	4	4	3	3	4	2	0	0	0	5	4	4	4	4	3	3	4	2	0	0	0	5	4	4	9.2	9.2
P62195;Q8NB90	P62195	5;1	5;1	5;1	26S protease regulatory subunit 8	PSMC5	sp|P62195|PRS8_HUMAN 26S proteasome regulatory subunit 8 OS=Homo sapiens OX=9606 GN=PSMC5 PE=1 SV=1	2	5	5	5	3	3	3	3	4	3	1	0	0	5	5	4	3	3	3	3	4	3	1	0	0	5	5	4	3	3	3	3	4	3	1	0	0	5	5	4	11.6	11.6
Q13151	Q13151	1	1	1	Heterogeneous nuclear ribonucleoprotein A0	HNRNPA0	sp|Q13151|ROA0_HUMAN Heterogeneous nuclear ribonucleoprotein A0 OS=Homo sapiens OX=9606 GN=HNRNPA0 PE=1 SV=1	1	1	1	1	1	1	1	1	1	1	1	0	0	1	1	1	1	1	1	1	1	1	1	0	0	1	1	1	1	1	1	1	1	1	1	0	0	1	1	1	6.6	6.6
P27708	P27708	9	9	9	CAD protein;Glutamine-dependent carbamoyl-phosphate synthase;Aspartate carbamoyltransferase;Dihydroorotase	CAD	sp|P27708|PYR1_HUMAN CAD protein OS=Homo sapiens OX=9606 GN=CAD PE=1 SV=3	1	9	9	9	7	8	8	8	7	8	1	0	0	8	7	8	7	8	8	8	7	8	1	0	0	8	7	8	7	8	8	8	7	8	1	0	0	8	7	8	4.3	4.3
P61604	P61604	3	3	3	10 kDa heat shock protein, mitochondrial	HSPE1	sp|P61604|CH10_HUMAN 10 kDa heat shock protein, mitochondrial OS=Homo sapiens OX=9606 GN=HSPE1 PE=1 SV=2	1	3	3	3	1	0	0	3	3	3	0	1	0	2	1	1	1	0	0	3	3	3	0	1	0	2	1	1	1	0	0	3	3	3	0	1	0	2	1	1	35.3	35.3
Q9Y2W1	Q9Y2W1	2	2	2	Thyroid hormone receptor-associated protein 3	THRAP3	sp|Q9Y2W1|TR150_HUMAN Thyroid hormone receptor-associated protein 3 OS=Homo sapiens OX=9606 GN=THRAP3 PE=1 SV=2	1	2	2	2	2	2	1	1	2	2	2	2	1	2	2	2	2	2	1	1	2	2	2	2	1	2	2	2	2	2	1	1	2	2	2	2	1	2	2	2	2	2
O00487	O00487	2	2	2	26S proteasome non-ATPase regulatory subunit 14	PSMD14	sp|O00487|PSDE_HUMAN 26S proteasome non-ATPase regulatory subunit 14 OS=Homo sapiens OX=9606 GN=PSMD14 PE=1 SV=1	1	2	2	2	1	1	1	1	1	1	0	0	0	2	2	2	1	1	1	1	1	1	0	0	0	2	2	2	1	1	1	1	1	1	0	0	0	2	2	2	6.5	6.5
O14683	O14683	1	1	1	Tumor protein p53-inducible protein 11	TP53I11	sp|O14683|P5I11_HUMAN Tumor protein p53-inducible protein 11 OS=Homo sapiens OX=9606 GN=TP53I11 PE=1 SV=2	1	1	1	1	1	1	1	1	1	1	0	0	0	0	0	0	1	1	1	1	1	1	0	0	0	0	0	0	1	1	1	1	1	1	0	0	0	0	0	0	5.3	5.3
Q9ULZ3	Q9ULZ3	2	2	2	Apoptosis-associated speck-like protein containing a CARD	PYCARD	sp|Q9ULZ3|ASC_HUMAN Apoptosis-associated speck-like protein containing a CARD OS=Homo sapiens OX=9606 GN=PYCARD PE=1 SV=2	1	2	2	2	1	1	0	1	1	1	0	0	0	2	2	2	1	1	0	1	1	1	0	0	0	2	2	2	1	1	0	1	1	1	0	0	0	2	2	2	14.4	14.4
O60664	O60664	4	4	4	Perilipin-3	PLIN3	sp|O60664|PLIN3_HUMAN Perilipin-3 OS=Homo sapiens OX=9606 GN=PLIN3 PE=1 SV=3	1	4	4	4	1	2	3	1	2	2	1	1	2	2	3	4	1	2	3	1	2	2	1	1	2	2	3	4	1	2	3	1	2	2	1	1	2	2	3	4	11.8	11.8
O15260	O15260	2	2	2	Surfeit locus protein 4	SURF4	sp|O15260|SURF4_HUMAN Surfeit locus protein 4 OS=Homo sapiens OX=9606 GN=SURF4 PE=1 SV=3	1	2	2	2	2	2	2	2	2	2	0	0	0	2	2	2	2	2	2	2	2	2	0	0	0	2	2	2	2	2	2	2	2	2	0	0	0	2	2	2	10.8	10.8
Q13200	Q13200	5	5	5	26S proteasome non-ATPase regulatory subunit 2	PSMD2	sp|Q13200|PSMD2_HUMAN 26S proteasome non-ATPase regulatory subunit 2 OS=Homo sapiens OX=9606 GN=PSMD2 PE=1 SV=3	1	5	5	5	4	3	4	5	5	3	0	1	0	5	5	5	4	3	4	5	5	3	0	1	0	5	5	5	4	3	4	5	5	3	0	1	0	5	5	5	5.6	5.6
Q9Y265	Q9Y265	4	4	4	RuvB-like 1	RUVBL1	sp|Q9Y265|RUVB1_HUMAN RuvB-like 1 OS=Homo sapiens OX=9606 GN=RUVBL1 PE=1 SV=1	1	4	4	4	2	3	1	3	3	4	1	0	1	3	1	2	2	3	1	3	3	4	1	0	1	3	1	2	2	3	1	3	3	4	1	0	1	3	1	2	11.8	11.8
Q13263	Q13263	2	2	2	Transcription intermediary factor 1-beta	TRIM28	sp|Q13263|TIF1B_HUMAN Transcription intermediary factor 1-beta OS=Homo sapiens OX=9606 GN=TRIM28 PE=1 SV=5	1	2	2	2	2	2	2	2	1	2	0	0	0	1	2	2	2	2	2	2	1	2	0	0	0	1	2	2	2	2	2	2	1	2	0	0	0	1	2	2	3.1	3.1
O60488	O60488	4	4	2	Long-chain-fatty-acid--CoA ligase 4	ACSL4	sp|O60488|ACSL4_HUMAN Long-chain-fatty-acid--CoA ligase 4 OS=Homo sapiens OX=9606 GN=ACSL4 PE=1 SV=2	1	4	4	2	3	4	1	3	2	2	0	0	0	3	4	4	3	4	1	3	2	2	0	0	0	3	4	4	2	2	0	1	1	0	0	0	0	1	2	2	6.8	6.8
O00410;O60518	O00410	6;1	6;1	6;1	Importin-5	IPO5	sp|O00410|IPO5_HUMAN Importin-5 OS=Homo sapiens OX=9606 GN=IPO5 PE=1 SV=4	2	6	6	6	4	2	2	3	4	2	2	1	1	6	6	6	4	2	2	3	4	2	2	1	1	6	6	6	4	2	2	3	4	2	2	1	1	6	6	6	8.5	8.5
P14678;P63162	P14678;P63162	1;1	1;1	1;1	Small nuclear ribonucleoprotein-associated proteins B and B;Small nuclear ribonucleoprotein-associated protein N	SNRPB;SNRPN	sp|P14678|RSMB_HUMAN Small nuclear ribonucleoprotein-associated proteins B and B OS=Homo sapiens OX=9606 GN=SNRPB PE=1 SV=2;sp|P63162|RSMN_HUMAN Small nuclear ribonucleoprotein-associated protein N OS=Homo sapiens OX=9606 GN=SNRPN PE=1 SV=1	2	1	1	1	1	1	1	1	1	1	0	1	1	1	1	1	1	1	1	1	1	1	0	1	1	1	1	1	1	1	1	1	1	1	0	1	1	1	1	1	3.3	3.3
Q12907	Q12907	3	3	3	Vesicular integral-membrane protein VIP36	LMAN2	sp|Q12907|LMAN2_HUMAN Vesicular integral-membrane protein VIP36 OS=Homo sapiens OX=9606 GN=LMAN2 PE=1 SV=1	1	3	3	3	1	1	1	3	3	3	0	0	0	2	2	3	1	1	1	3	3	3	0	0	0	2	2	3	1	1	1	3	3	3	0	0	0	2	2	3	8.1	8.1
Q9NX63	Q9NX63	3	3	3	MICOS complex subunit MIC19	CHCHD3	sp|Q9NX63|MIC19_HUMAN MICOS complex subunit MIC19 OS=Homo sapiens OX=9606 GN=CHCHD3 PE=1 SV=1	1	3	3	3	1	1	1	2	2	2	0	0	0	2	2	1	1	1	1	2	2	2	0	0	0	2	2	1	1	1	1	2	2	2	0	0	0	2	2	1	17.2	17.2
Q14152	Q14152	5	5	5	Eukaryotic translation initiation factor 3 subunit A	EIF3A	sp|Q14152|EIF3A_HUMAN Eukaryotic translation initiation factor 3 subunit A OS=Homo sapiens OX=9606 GN=EIF3A PE=1 SV=1	1	5	5	5	5	5	5	3	4	3	0	0	0	5	5	5	5	5	5	3	4	3	0	0	0	5	5	5	5	5	5	3	4	3	0	0	0	5	5	5	4.3	4.3
P67809	P67809	2	2	2	Nuclease-sensitive element-binding protein 1	YBX1	sp|P67809|YBOX1_HUMAN Y-box-binding protein 1 OS=Homo sapiens OX=9606 GN=YBX1 PE=1 SV=3	1	2	2	2	2	2	2	2	2	2	0	1	1	2	2	2	2	2	2	2	2	2	0	1	1	2	2	2	2	2	2	2	2	2	0	1	1	2	2	2	10.2	10.2
P08865	P08865	5	5	5	40S ribosomal protein SA	RPSA	sp|P08865|RSSA_HUMAN 40S ribosomal protein SA OS=Homo sapiens OX=9606 GN=RPSA PE=1 SV=4	1	5	5	5	1	1	2	4	4	5	0	1	0	5	5	3	1	1	2	4	4	5	0	1	0	5	5	3	1	1	2	4	4	5	0	1	0	5	5	3	22.4	22.4
Q9NZ45	Q9NZ45	1	1	1	CDGSH iron-sulfur domain-containing protein 1	CISD1	sp|Q9NZ45|CISD1_HUMAN CDGSH iron-sulfur domain-containing protein 1 OS=Homo sapiens OX=9606 GN=CISD1 PE=1 SV=1	1	1	1	1	1	0	0	1	1	1	0	0	0	0	1	1	1	0	0	1	1	1	0	0	0	0	1	1	1	0	0	1	1	1	0	0	0	0	1	1	8.3	8.3
O43592	O43592	6	6	6	Exportin-T	XPOT	sp|O43592|XPOT_HUMAN Exportin-T OS=Homo sapiens OX=9606 GN=XPOT PE=1 SV=2	1	6	6	6	3	4	4	5	4	4	0	0	0	5	6	5	3	4	4	5	4	4	0	0	0	5	6	5	3	4	4	5	4	4	0	0	0	5	6	5	8.8	8.8
P06748	P06748	2	2	2	Nucleophosmin	NPM1	sp|P06748|NPM_HUMAN Nucleophosmin OS=Homo sapiens OX=9606 GN=NPM1 PE=1 SV=2	1	2	2	2	1	2	1	2	2	2	1	1	1	2	2	2	1	2	1	2	2	2	1	1	1	2	2	2	1	2	1	2	2	2	1	1	1	2	2	2	5.4	5.4
P28066	P28066	3	3	3	Proteasome subunit alpha type-5	PSMA5	sp|P28066|PSA5_HUMAN Proteasome subunit alpha type-5 OS=Homo sapiens OX=9606 GN=PSMA5 PE=1 SV=3	1	3	3	3	2	1	1	3	3	2	1	1	1	2	2	2	2	1	1	3	3	2	1	1	1	2	2	2	2	1	1	3	3	2	1	1	1	2	2	2	14.9	14.9
P34932	P34932	3	3	3	Heat shock 70 kDa protein 4	HSPA4	sp|P34932|HSP74_HUMAN Heat shock 70 kDa protein 4 OS=Homo sapiens OX=9606 GN=HSPA4 PE=1 SV=4	1	3	3	3	3	2	3	3	2	3	0	1	0	3	3	3	3	2	3	3	2	3	0	1	0	3	3	3	3	2	3	3	2	3	0	1	0	3	3	3	4.5	4.5
Q9UHX1	Q9UHX1	2	2	2	Poly(U)-binding-splicing factor PUF60	PUF60	sp|Q9UHX1|PUF60_HUMAN Poly(U)-binding-splicing factor PUF60 OS=Homo sapiens OX=9606 GN=PUF60 PE=1 SV=1	1	2	2	2	2	1	2	2	2	1	1	1	1	1	2	2	2	1	2	2	2	1	1	1	1	1	2	2	2	1	2	2	2	1	1	1	1	1	2	2	3.4	3.4
P54136	P54136	7	7	7	Arginine--tRNA ligase, cytoplasmic	RARS	sp|P54136|SYRC_HUMAN Arginine--tRNA ligase, cytoplasmic OS=Homo sapiens OX=9606 GN=RARS1 PE=1 SV=2	1	7	7	7	2	2	4	2	2	4	1	1	1	5	7	5	2	2	4	2	2	4	1	1	1	5	7	5	2	2	4	2	2	4	1	1	1	5	7	5	11.8	11.8
O75821	O75821	2	2	2	Eukaryotic translation initiation factor 3 subunit G	EIF3G	sp|O75821|EIF3G_HUMAN Eukaryotic translation initiation factor 3 subunit G OS=Homo sapiens OX=9606 GN=EIF3G PE=1 SV=2	1	2	2	2	2	0	0	0	0	0	0	0	1	2	1	2	2	0	0	0	0	0	0	0	1	2	1	2	2	0	0	0	0	0	0	0	1	2	1	2	8.4	8.4
Q9Y5S1	Q9Y5S1	1	1	1	Transient receptor potential cation channel subfamily V member 2	TRPV2	sp|Q9Y5S1|TRPV2_HUMAN Transient receptor potential cation channel subfamily V member 2 OS=Homo sapiens OX=9606 GN=TRPV2 PE=1 SV=1	1	1	1	1	1	1	1	1	1	1	1	1	1	1	1	1	1	1	1	1	1	1	1	1	1	1	1	1	1	1	1	1	1	1	1	1	1	1	1	1	2.4	2.4
P40616	P40616	1	1	1	ADP-ribosylation factor-like protein 1	ARL1	sp|P40616|ARL1_HUMAN ADP-ribosylation factor-like protein 1 OS=Homo sapiens OX=9606 GN=ARL1 PE=1 SV=1	1	1	1	1	1	1	1	1	1	1	1	0	0	1	1	1	1	1	1	1	1	1	1	0	0	1	1	1	1	1	1	1	1	1	1	0	0	1	1	1	6.1	6.1
P24752	P24752	3	3	3	Acetyl-CoA acetyltransferase, mitochondrial	ACAT1	sp|P24752|THIL_HUMAN Acetyl-CoA acetyltransferase, mitochondrial OS=Homo sapiens OX=9606 GN=ACAT1 PE=1 SV=1	1	3	3	3	2	3	3	2	3	3	0	0	1	3	3	3	2	3	3	2	3	3	0	0	1	3	3	3	2	3	3	2	3	3	0	0	1	3	3	3	9.8	9.8
Q02790	Q02790	3	3	3	Peptidyl-prolyl cis-trans isomerase FKBP4;Peptidyl-prolyl cis-trans isomerase FKBP4, N-terminally processed	FKBP4	sp|Q02790|FKBP4_HUMAN Peptidyl-prolyl cis-trans isomerase FKBP4 OS=Homo sapiens OX=9606 GN=FKBP4 PE=1 SV=3	1	3	3	3	3	2	2	3	3	3	0	1	0	3	3	2	3	2	2	3	3	3	0	1	0	3	3	2	3	2	2	3	3	3	0	1	0	3	3	2	6.8	6.8
P55957	P55957	2	2	2	BH3-interacting domain death agonist;BH3-interacting domain death agonist p15;BH3-interacting domain death agonist p13;BH3-interacting domain death agonist p11	BID	sp|P55957|BID_HUMAN BH3-interacting domain death agonist OS=Homo sapiens OX=9606 GN=BID PE=1 SV=1	1	2	2	2	2	2	2	2	2	1	2	1	2	2	2	2	2	2	2	2	2	1	2	1	2	2	2	2	2	2	2	2	2	1	2	1	2	2	2	2	14.4	14.4
P41252	P41252	4	4	4	Isoleucine--tRNA ligase, cytoplasmic	IARS	sp|P41252|SYIC_HUMAN Isoleucine--tRNA ligase, cytoplasmic OS=Homo sapiens OX=9606 GN=IARS1 PE=1 SV=2	1	4	4	4	4	4	3	4	4	2	0	0	0	4	3	3	4	4	3	4	4	2	0	0	0	4	3	3	4	4	3	4	4	2	0	0	0	4	3	3	3.7	3.7
O14745	O14745	3	3	3	Na(+)/H(+) exchange regulatory cofactor NHE-RF1	SLC9A3R1	sp|O14745|NHRF1_HUMAN Na(+)/H(+) exchange regulatory cofactor NHE-RF1 OS=Homo sapiens OX=9606 GN=SLC9A3R1 PE=1 SV=4	1	3	3	3	3	3	2	3	2	3	0	0	0	3	3	3	3	3	2	3	2	3	0	0	0	3	3	3	3	3	2	3	2	3	0	0	0	3	3	3	9.2	9.2
P02795;P80297;Q8N339;P13640;P04732;CON__P67983	P02795;P80297;Q8N339;P13640;P04732;CON__P67983	1;1;1;1;1;1	1;1;1;1;1;1	1;1;1;1;1;1	Metallothionein-2;Metallothionein-1X;Metallothionein-1M;Metallothionein-1G;Metallothionein-1E	MT2A;MT1X;MT1M;MT1G;MT1E	sp|P02795|MT2_HUMAN Metallothionein-2 OS=Homo sapiens OX=9606 GN=MT2A PE=1 SV=1;sp|P80297|MT1X_HUMAN Metallothionein-1X OS=Homo sapiens OX=9606 GN=MT1X PE=1 SV=1;sp|Q8N339|MT1M_HUMAN Metallothionein-1M OS=Homo sapiens OX=9606 GN=MT1M PE=1 SV=2;sp|P13640|MT	6	1	1	1	1	1	1	1	1	1	1	1	1	1	1	1	1	1	1	1	1	1	1	1	1	1	1	1	1	1	1	1	1	1	1	1	1	1	1	1	19.7	19.7
Q9UNM6	Q9UNM6	2	2	2	26S proteasome non-ATPase regulatory subunit 13	PSMD13	sp|Q9UNM6|PSD13_HUMAN 26S proteasome non-ATPase regulatory subunit 13 OS=Homo sapiens OX=9606 GN=PSMD13 PE=1 SV=2	1	2	2	2	2	2	2	1	1	1	0	0	0	2	2	2	2	2	2	1	1	1	0	0	0	2	2	2	2	2	2	1	1	1	0	0	0	2	2	2	5.1	5.1
P58546	P58546	1	1	1	Myotrophin	MTPN	sp|P58546|MTPN_HUMAN Myotrophin OS=Homo sapiens OX=9606 GN=MTPN PE=1 SV=2	1	1	1	1	1	0	0	1	1	1	0	0	0	1	1	1	1	0	0	1	1	1	0	0	0	1	1	1	1	0	0	1	1	1	0	0	0	1	1	1	14.4	14.4
Q8NBS9	Q8NBS9	2	2	2	Thioredoxin domain-containing protein 5	TXNDC5	sp|Q8NBS9|TXND5_HUMAN Thioredoxin domain-containing protein 5 OS=Homo sapiens OX=9606 GN=TXNDC5 PE=1 SV=2	1	2	2	2	2	1	2	2	2	2	0	0	1	2	2	2	2	1	2	2	2	2	0	0	1	2	2	2	2	1	2	2	2	2	0	0	1	2	2	2	6.7	6.7
P28072	P28072	2	2	2	Proteasome subunit beta type-6	PSMB6	sp|P28072|PSB6_HUMAN Proteasome subunit beta type-6 OS=Homo sapiens OX=9606 GN=PSMB6 PE=1 SV=4	1	2	2	2	1	1	1	2	2	1	1	1	1	1	2	2	1	1	1	2	2	1	1	1	1	1	2	2	1	1	1	2	2	1	1	1	1	1	2	2	8.8	8.8
Q9NTK5	Q9NTK5	3	3	3	Obg-like ATPase 1	OLA1	sp|Q9NTK5|OLA1_HUMAN Obg-like ATPase 1 OS=Homo sapiens OX=9606 GN=OLA1 PE=1 SV=2	1	3	3	3	3	3	3	3	1	3	0	1	0	2	2	3	3	3	3	3	1	3	0	1	0	2	2	3	3	3	3	3	1	3	0	1	0	2	2	3	8.8	8.8
Q7L014	Q7L014	8	8	8	Probable ATP-dependent RNA helicase DDX46	DDX46	sp|Q7L014|DDX46_HUMAN Probable ATP-dependent RNA helicase DDX46 OS=Homo sapiens OX=9606 GN=DDX46 PE=1 SV=2	1	8	8	8	6	6	6	6	6	5	7	6	7	6	4	5	6	6	6	6	6	5	7	6	7	6	4	5	6	6	6	6	6	5	7	6	7	6	4	5	7.7	7.7
Q00534	Q00534	2	2	2	Cyclin-dependent kinase 6	CDK6	sp|Q00534|CDK6_HUMAN Cyclin-dependent kinase 6 OS=Homo sapiens OX=9606 GN=CDK6 PE=1 SV=1	1	2	2	2	1	0	1	0	0	0	0	0	0	2	2	1	1	0	1	0	0	0	0	0	0	2	2	1	1	0	1	0	0	0	0	0	0	2	2	1	7.7	7.7
P62847	P62847	2	2	2	40S ribosomal protein S24	RPS24	sp|P62847|RS24_HUMAN 40S ribosomal protein S24 OS=Homo sapiens OX=9606 GN=RPS24 PE=1 SV=1	1	2	2	2	1	1	1	2	1	1	1	0	1	1	1	1	1	1	1	2	1	1	1	0	1	1	1	1	1	1	1	2	1	1	1	0	1	1	1	1	14.3	14.3
P49006	P49006	2	2	2	MARCKS-related protein	MARCKSL1	sp|P49006|MRP_HUMAN MARCKS-related protein OS=Homo sapiens OX=9606 GN=MARCKSL1 PE=1 SV=2	1	2	2	2	1	0	2	2	2	2	0	0	0	1	1	1	1	0	2	2	2	2	0	0	0	1	1	1	1	0	2	2	2	2	0	0	0	1	1	1	14.4	14.4
Q9BSJ8	Q9BSJ8	6	6	6	Extended synaptotagmin-1	ESYT1	sp|Q9BSJ8|ESYT1_HUMAN Extended synaptotagmin-1 OS=Homo sapiens OX=9606 GN=ESYT1 PE=1 SV=1	1	6	6	6	4	4	4	4	4	4	0	0	1	5	5	6	4	4	4	4	4	4	0	0	1	5	5	6	4	4	4	4	4	4	0	0	1	5	5	6	6.6	6.6
P30040	P30040	1	1	1	Endoplasmic reticulum resident protein 29	ERP29	sp|P30040|ERP29_HUMAN Endoplasmic reticulum resident protein 29 OS=Homo sapiens OX=9606 GN=ERP29 PE=1 SV=4	1	1	1	1	1	1	1	1	1	1	0	0	0	1	1	1	1	1	1	1	1	1	0	0	0	1	1	1	1	1	1	1	1	1	0	0	0	1	1	1	4.6	4.6
Q99613;B5ME19	Q99613;B5ME19	5;5	5;5	5;5	Eukaryotic translation initiation factor 3 subunit C;Eukaryotic translation initiation factor 3 subunit C-like protein	EIF3C;EIF3CL	sp|Q99613|EIF3C_HUMAN Eukaryotic translation initiation factor 3 subunit C OS=Homo sapiens OX=9606 GN=EIF3C PE=1 SV=1;sp|B5ME19|EIFCL_HUMAN Eukaryotic translation initiation factor 3 subunit C-like protein OS=Homo sapiens OX=9606 GN=EIF3CL PE=1 SV=1	2	5	5	5	4	3	3	3	3	3	0	0	0	4	3	3	4	3	3	3	3	3	0	0	0	4	3	3	4	3	3	3	3	3	0	0	0	4	3	3	5.8	5.8
Q9UL25	Q9UL25	2	2	2	Ras-related protein Rab-21	RAB21	sp|Q9UL25|RAB21_HUMAN Ras-related protein Rab-21 OS=Homo sapiens OX=9606 GN=RAB21 PE=1 SV=3	1	2	2	2	1	2	2	2	2	2	2	1	2	2	1	2	1	2	2	2	2	2	2	1	2	2	1	2	1	2	2	2	2	2	2	1	2	2	1	2	12.4	12.4
Q96D96	Q96D96	1	1	1	Voltage-gated hydrogen channel 1	HVCN1	sp|Q96D96|HVCN1_HUMAN Voltage-gated hydrogen channel 1 OS=Homo sapiens OX=9606 GN=HVCN1 PE=1 SV=1	1	1	1	1	1	0	1	1	1	1	1	1	1	0	0	0	1	0	1	1	1	1	1	1	1	0	0	0	1	0	1	1	1	1	1	1	1	0	0	0	5.5	5.5
Q9NTJ5	Q9NTJ5	6	6	6	Phosphatidylinositide phosphatase SAC1	SACM1L	sp|Q9NTJ5|SAC1_HUMAN Phosphatidylinositol-3-phosphatase SAC1 OS=Homo sapiens OX=9606 GN=SACM1L PE=1 SV=2	1	6	6	6	4	4	4	4	4	4	1	1	0	6	5	6	4	4	4	4	4	4	1	1	0	6	5	6	4	4	4	4	4	4	1	1	0	6	5	6	10.1	10.1
P17812	P17812	5	5	5	CTP synthase 1	CTPS1	sp|P17812|PYRG1_HUMAN CTP synthase 1 OS=Homo sapiens OX=9606 GN=CTPS1 PE=1 SV=2	1	5	5	5	3	4	4	4	4	4	0	0	0	3	4	5	3	4	4	4	4	4	0	0	0	3	4	5	3	4	4	4	4	4	0	0	0	3	4	5	9.5	9.5
Q16658	Q16658	2	2	2	Fascin	FSCN1	sp|Q16658|FSCN1_HUMAN Fascin OS=Homo sapiens OX=9606 GN=FSCN1 PE=1 SV=3	1	2	2	2	2	2	2	1	2	1	0	0	0	0	0	0	2	2	2	1	2	1	0	0	0	0	0	0	2	2	2	1	2	1	0	0	0	0	0	0	5.1	5.1
P09651;Q32P51	P09651;Q32P51	6;4	6;4	6;4	Heterogeneous nuclear ribonucleoprotein A1;Heterogeneous nuclear ribonucleoprotein A1, N-terminally processed;Heterogeneous nuclear ribonucleoprotein A1-like 2	HNRNPA1;HNRNPA1L2	sp|P09651|ROA1_HUMAN Heterogeneous nuclear ribonucleoprotein A1 OS=Homo sapiens OX=9606 GN=HNRNPA1 PE=1 SV=5;sp|Q32P51|RA1L2_HUMAN Heterogeneous nuclear ribonucleoprotein A1-like 2 OS=Homo sapiens OX=9606 GN=HNRNPA1L2 PE=2 SV=2	2	6	6	6	3	3	3	5	4	4	3	3	2	5	6	6	3	3	3	5	4	4	3	3	2	5	6	6	3	3	3	5	4	4	3	3	2	5	6	6	22.3	22.3
P51570	P51570	1	1	1	Galactokinase	GALK1	sp|P51570|GALK1_HUMAN Galactokinase OS=Homo sapiens OX=9606 GN=GALK1 PE=1 SV=1	1	1	1	1	1	0	0	1	1	1	0	0	0	0	1	1	1	0	0	1	1	1	0	0	0	0	1	1	1	0	0	1	1	1	0	0	0	0	1	1	2.8	2.8
Q9BVP2	Q9BVP2	5	5	5	Guanine nucleotide-binding protein-like 3	GNL3	sp|Q9BVP2|GNL3_HUMAN Guanine nucleotide-binding protein-like 3 OS=Homo sapiens OX=9606 GN=GNL3 PE=1 SV=2	1	5	5	5	3	4	3	4	5	4	3	4	3	5	5	4	3	4	3	4	5	4	3	4	3	5	5	4	3	4	3	4	5	4	3	4	3	5	5	4	10	10
Q9NUQ9	Q9NUQ9	6	6	6	Protein FAM49B	FAM49B	sp|Q9NUQ9|CYRIB_HUMAN CYFIP-related Rac1 interactor B OS=Homo sapiens OX=9606 GN=CYRIB PE=1 SV=1	1	6	6	6	3	3	4	2	2	1	0	0	0	6	6	6	3	3	4	2	2	1	0	0	0	6	6	6	3	3	4	2	2	1	0	0	0	6	6	6	23.5	23.5
Q96HS1	Q96HS1	3	3	3	Serine/threonine-protein phosphatase PGAM5, mitochondrial	PGAM5	sp|Q96HS1|PGAM5_HUMAN Serine/threonine-protein phosphatase PGAM5, mitochondrial OS=Homo sapiens OX=9606 GN=PGAM5 PE=1 SV=2	1	3	3	3	2	1	2	2	2	3	1	0	0	2	2	2	2	1	2	2	2	3	1	0	0	2	2	2	2	1	2	2	2	3	1	0	0	2	2	2	9	9
P31512	P31512	1	1	1	Dimethylaniline monooxygenase [N-oxide-forming] 4	FMO4	sp|P31512|FMO4_HUMAN Dimethylaniline monooxygenase [N-oxide-forming] 4 OS=Homo sapiens OX=9606 GN=FMO4 PE=1 SV=3	1	1	1	1	1	1	1	1	1	1	1	1	1	1	1	1	1	1	1	1	1	1	1	1	1	1	1	1	1	1	1	1	1	1	1	1	1	1	1	1	2.5	2.5
P69892;P68871;P69891;P02100;P02042;CON__P02070;CON__Q3SX09	P69892;P68871;P69891;P02100;P02042;CON__P02070;CON__Q3SX09	1;1;1;1;1;1;1	1;1;1;1;1;1;1	1;1;1;1;1;1;1	Hemoglobin subunit gamma-2;Hemoglobin subunit beta;LVV-hemorphin-7;Spinorphin;Hemoglobin subunit gamma-1;Hemoglobin subunit epsilon;Hemoglobin subunit delta	HBG2;HBB;HBG1;HBE1;HBD	sp|P69892|HBG2_HUMAN Hemoglobin subunit gamma-2 OS=Homo sapiens OX=9606 GN=HBG2 PE=1 SV=2;sp|P68871|HBB_HUMAN Hemoglobin subunit beta OS=Homo sapiens OX=9606 GN=HBB PE=1 SV=2;sp|P69891|HBG1_HUMAN Hemoglobin subunit gamma-1 OS=Homo sapiens OX=9606 GN=HBG1 P	7	1	1	1	1	1	1	1	1	1	1	1	1	1	1	1	1	1	1	1	1	1	1	1	1	1	1	1	1	1	1	1	1	1	1	1	1	1	1	1	6.8	6.8
O43776	O43776	2	2	2	Asparagine--tRNA ligase, cytoplasmic	NARS	sp|O43776|SYNC_HUMAN Asparagine--tRNA ligase, cytoplasmic OS=Homo sapiens OX=9606 GN=NARS1 PE=1 SV=1	1	2	2	2	1	2	2	1	1	1	0	0	0	2	2	2	1	2	2	1	1	1	0	0	0	2	2	2	1	2	2	1	1	1	0	0	0	2	2	2	5.5	5.5
P35998	P35998	4	4	4	26S protease regulatory subunit 7	PSMC2	sp|P35998|PRS7_HUMAN 26S proteasome regulatory subunit 7 OS=Homo sapiens OX=9606 GN=PSMC2 PE=1 SV=3	1	4	4	4	4	4	4	4	4	4	0	1	0	4	4	4	4	4	4	4	4	4	0	1	0	4	4	4	4	4	4	4	4	4	0	1	0	4	4	4	10.6	10.6
O75396	O75396	1	1	1	Vesicle-trafficking protein SEC22b	SEC22B	sp|O75396|SC22B_HUMAN Vesicle-trafficking protein SEC22b OS=Homo sapiens OX=9606 GN=SEC22B PE=1 SV=4	1	1	1	1	1	1	1	1	1	1	1	1	1	1	1	1	1	1	1	1	1	1	1	1	1	1	1	1	1	1	1	1	1	1	1	1	1	1	1	1	4.7	4.7
Q9P2J5	Q9P2J5	10	10	10	Leucine--tRNA ligase, cytoplasmic	LARS	sp|Q9P2J5|SYLC_HUMAN Leucine--tRNA ligase, cytoplasmic OS=Homo sapiens OX=9606 GN=LARS1 PE=1 SV=2	1	10	10	10	7	6	7	6	5	6	0	1	1	9	10	9	7	6	7	6	5	6	0	1	1	9	10	9	7	6	7	6	5	6	0	1	1	9	10	9	12.1	12.1
Q8WUM4	Q8WUM4	10	10	10	Programmed cell death 6-interacting protein	PDCD6IP	sp|Q8WUM4|PDC6I_HUMAN Programmed cell death 6-interacting protein OS=Homo sapiens OX=9606 GN=PDCD6IP PE=1 SV=1	1	10	10	10	7	7	7	5	4	2	2	2	2	10	10	10	7	7	7	5	4	2	2	2	2	10	10	10	7	7	7	5	4	2	2	2	2	10	10	10	13.6	13.6
Q01650;Q92536;Q9UM01	Q01650	3;1;1	3;1;1	3;1;1	Large neutral amino acids transporter small subunit 1	SLC7A5	sp|Q01650|LAT1_HUMAN Large neutral amino acids transporter small subunit 1 OS=Homo sapiens OX=9606 GN=SLC7A5 PE=1 SV=2	3	3	3	3	2	2	2	3	2	3	0	0	0	2	2	2	2	2	2	3	2	3	0	0	0	2	2	2	2	2	2	3	2	3	0	0	0	2	2	2	7.7	7.7
P56134	P56134	2	2	2	ATP synthase subunit f, mitochondrial	ATP5J2	sp|P56134|ATPK_HUMAN ATP synthase subunit f, mitochondrial OS=Homo sapiens OX=9606 GN=ATP5MF PE=1 SV=3	1	2	2	2	1	2	1	2	2	2	0	0	0	2	2	1	1	2	1	2	2	2	0	0	0	2	2	1	1	2	1	2	2	2	0	0	0	2	2	1	27.7	27.7
P60174	P60174	2	2	2	Triosephosphate isomerase	TPI1	sp|P60174|TPIS_HUMAN Triosephosphate isomerase OS=Homo sapiens OX=9606 GN=TPI1 PE=1 SV=4	1	2	2	2	2	1	2	2	2	2	1	1	1	1	1	2	2	1	2	2	2	2	1	1	1	1	1	2	2	1	2	2	2	2	1	1	1	1	1	2	10	10
Q01105;P0DME0	Q01105;P0DME0	4;3	4;3	4;3	Protein SET;Protein SETSIP	SET;SETSIP	sp|Q01105|SET_HUMAN Protein SET OS=Homo sapiens OX=9606 GN=SET PE=1 SV=3;sp|P0DME0|SETLP_HUMAN Protein SETSIP OS=Homo sapiens OX=9606 GN=SETSIP PE=1 SV=1	2	4	4	4	2	1	2	4	4	4	2	1	3	3	4	3	2	1	2	4	4	4	2	1	3	3	4	3	2	1	2	4	4	4	2	1	3	3	4	3	16.6	16.6
CON__P02666	CON__P02666	2	2	2				1	2	2	2	1	2	1	2	1	1	2	1	2	1	2	2	1	2	1	2	1	1	2	1	2	1	2	2	1	2	1	2	1	1	2	1	2	1	2	2	12.9	12.9
P61619;Q9H9S3	P61619;Q9H9S3	2;1	2;1	2;1	Protein transport protein Sec61 subunit alpha isoform 1;Protein transport protein Sec61 subunit alpha isoform 2	SEC61A1;SEC61A2	sp|P61619|S61A1_HUMAN Protein transport protein Sec61 subunit alpha isoform 1 OS=Homo sapiens OX=9606 GN=SEC61A1 PE=1 SV=2;sp|Q9H9S3|S61A2_HUMAN Protein transport protein Sec61 subunit alpha isoform 2 OS=Homo sapiens OX=9606 GN=SEC61A2 PE=2 SV=3	2	2	2	2	2	2	2	2	2	2	0	1	0	2	2	2	2	2	2	2	2	2	0	1	0	2	2	2	2	2	2	2	2	2	0	1	0	2	2	2	4.2	4.2
P51159	P51159	4	4	3	Ras-related protein Rab-27A	RAB27A	sp|P51159|RB27A_HUMAN Ras-related protein Rab-27A OS=Homo sapiens OX=9606 GN=RAB27A PE=1 SV=3	1	4	4	3	2	2	2	3	3	2	1	2	1	3	4	3	2	2	2	3	3	2	1	2	1	3	4	3	1	1	1	2	2	1	1	1	1	2	3	2	17.6	17.6
O95433	O95433	3	3	3	Activator of 90 kDa heat shock protein ATPase homolog 1	AHSA1	sp|O95433|AHSA1_HUMAN Activator of 90 kDa heat shock protein ATPase homolog 1 OS=Homo sapiens OX=9606 GN=AHSA1 PE=1 SV=1	1	3	3	3	1	2	1	2	2	2	1	1	1	3	3	3	1	2	1	2	2	2	1	1	1	3	3	3	1	2	1	2	2	2	1	1	1	3	3	3	13.6	13.6
Q8IUC1	Q8IUC1	1	1	1	Keratin-associated protein 11-1	KRTAP11-1	sp|Q8IUC1|KR111_HUMAN Keratin-associated protein 11-1 OS=Homo sapiens OX=9606 GN=KRTAP11-1 PE=1 SV=1	1	1	1	1	1	1	1	0	0	0	0	0	0	0	0	0	1	1	1	0	0	0	0	0	0	0	0	0	1	1	1	0	0	0	0	0	0	0	0	0	6.7	6.7
P26640	P26640	15	15	15	Valine--tRNA ligase	VARS	sp|P26640|SYVC_HUMAN Valine--tRNA ligase OS=Homo sapiens OX=9606 GN=VARS1 PE=1 SV=4	1	15	15	15	7	8	10	9	9	7	3	1	2	15	14	14	7	8	10	9	9	7	3	1	2	15	14	14	7	8	10	9	9	7	3	1	2	15	14	14	18.6	18.6
P07203	P07203	2	2	2	Glutathione peroxidase 1	GPX1	sp|P07203|GPX1_HUMAN Glutathione peroxidase 1 OS=Homo sapiens OX=9606 GN=GPX1 PE=1 SV=4	1	2	2	2	1	1	1	1	2	1	0	0	0	1	2	2	1	1	1	1	2	1	0	0	0	1	2	2	1	1	1	1	2	1	0	0	0	1	2	2	11.3	11.3
Q9P035	Q9P035	4	4	4	Very-long-chain (3R)-3-hydroxyacyl-CoA dehydratase 3	HACD3	sp|Q9P035|HACD3_HUMAN Very-long-chain (3R)-3-hydroxyacyl-CoA dehydratase 3 OS=Homo sapiens OX=9606 GN=HACD3 PE=1 SV=2	1	4	4	4	3	4	3	3	4	4	0	0	0	4	3	3	3	4	3	3	4	4	0	0	0	4	3	3	3	4	3	3	4	4	0	0	0	4	3	3	15.5	15.5
P47897	P47897	9	9	9	Glutamine--tRNA ligase	QARS	sp|P47897|SYQ_HUMAN Glutamine--tRNA ligase OS=Homo sapiens OX=9606 GN=QARS1 PE=1 SV=1	1	9	9	9	7	7	8	6	6	6	0	0	1	9	9	8	7	7	8	6	6	6	0	0	1	9	9	8	7	7	8	6	6	6	0	0	1	9	9	8	15.6	15.6
O00264	O00264	2	2	2	Membrane-associated progesterone receptor component 1	PGRMC1	sp|O00264|PGRC1_HUMAN Membrane-associated progesterone receptor component 1 OS=Homo sapiens OX=9606 GN=PGRMC1 PE=1 SV=3	1	2	2	2	1	1	2	2	2	2	0	0	0	2	2	2	1	1	2	2	2	2	0	0	0	2	2	2	1	1	2	2	2	2	0	0	0	2	2	2	8.7	8.7
P25311	P25311	1	1	1	Zinc-alpha-2-glycoprotein	AZGP1	sp|P25311|ZA2G_HUMAN Zinc-alpha-2-glycoprotein OS=Homo sapiens OX=9606 GN=AZGP1 PE=1 SV=2	1	1	1	1	1	1	1	1	1	1	1	1	1	1	1	1	1	1	1	1	1	1	1	1	1	1	1	1	1	1	1	1	1	1	1	1	1	1	1	1	3.4	3.4
O60234;P60983	O60234;P60983	1;1	1;1	1;1	Glia maturation factor gamma;Glia maturation factor beta	GMFG;GMFB	sp|O60234|GMFG_HUMAN Glia maturation factor gamma OS=Homo sapiens OX=9606 GN=GMFG PE=1 SV=1;sp|P60983|GMFB_HUMAN Glia maturation factor beta OS=Homo sapiens OX=9606 GN=GMFB PE=1 SV=2	2	1	1	1	1	1	1	1	1	1	1	1	1	1	1	1	1	1	1	1	1	1	1	1	1	1	1	1	1	1	1	1	1	1	1	1	1	1	1	1	6.3	6.3
P62191	P62191	3	3	3	26S protease regulatory subunit 4	PSMC1	sp|P62191|PRS4_HUMAN 26S proteasome regulatory subunit 4 OS=Homo sapiens OX=9606 GN=PSMC1 PE=1 SV=1	1	3	3	3	2	2	2	3	2	3	0	0	1	3	3	3	2	2	2	3	2	3	0	0	1	3	3	3	2	2	2	3	2	3	0	0	1	3	3	3	8.6	8.6
P38606	P38606	4	4	4	V-type proton ATPase catalytic subunit A	ATP6V1A	sp|P38606|VATA_HUMAN V-type proton ATPase catalytic subunit A OS=Homo sapiens OX=9606 GN=ATP6V1A PE=1 SV=2	1	4	4	4	3	4	4	4	4	4	2	1	1	4	4	4	3	4	4	4	4	4	2	1	1	4	4	4	3	4	4	4	4	4	2	1	1	4	4	4	9.7	9.7
P05089	P05089	3	3	3	Arginase-1	ARG1	sp|P05089|ARGI1_HUMAN Arginase-1 OS=Homo sapiens OX=9606 GN=ARG1 PE=1 SV=2	1	3	3	3	3	2	3	2	3	3	2	1	3	1	1	2	3	2	3	2	3	3	2	1	3	1	1	2	3	2	3	2	3	3	2	1	3	1	1	2	12.4	12.4
P51991	P51991	3	3	3	Heterogeneous nuclear ribonucleoprotein A3	HNRNPA3	sp|P51991|ROA3_HUMAN Heterogeneous nuclear ribonucleoprotein A3 OS=Homo sapiens OX=9606 GN=HNRNPA3 PE=1 SV=2	1	3	3	3	3	2	2	2	1	1	2	2	2	3	3	3	3	2	2	2	1	1	2	2	2	3	3	3	3	2	2	2	1	1	2	2	2	3	3	3	13.5	13.5
Q13838;O00148	Q13838;O00148	3;2	3;2	3;2	Spliceosome RNA helicase DDX39B;ATP-dependent RNA helicase DDX39A	DDX39B;DDX39A	sp|Q13838|DX39B_HUMAN Spliceosome RNA helicase DDX39B OS=Homo sapiens OX=9606 GN=DDX39B PE=1 SV=1;sp|O00148|DX39A_HUMAN ATP-dependent RNA helicase DDX39A OS=Homo sapiens OX=9606 GN=DDX39A PE=1 SV=2	2	3	3	3	2	2	2	2	2	2	0	0	0	2	2	3	2	2	2	2	2	2	0	0	0	2	2	3	2	2	2	2	2	2	0	0	0	2	2	3	6.3	6.3
O43242	O43242	6	6	6	26S proteasome non-ATPase regulatory subunit 3	PSMD3	sp|O43242|PSMD3_HUMAN 26S proteasome non-ATPase regulatory subunit 3 OS=Homo sapiens OX=9606 GN=PSMD3 PE=1 SV=2	1	6	6	6	4	3	3	3	2	3	0	1	0	6	5	5	4	3	3	3	2	3	0	1	0	6	5	5	4	3	3	3	2	3	0	1	0	6	5	5	12.4	12.4
P05455	P05455	4	4	4	Lupus La protein	SSB	sp|P05455|LA_HUMAN Lupus La protein OS=Homo sapiens OX=9606 GN=SSB PE=1 SV=2	1	4	4	4	3	3	3	3	4	4	1	0	1	3	4	3	3	3	3	3	4	4	1	0	1	3	4	3	3	3	3	3	4	4	1	0	1	3	4	3	11.3	11.3
Q8IYT4	Q8IYT4	1	1	1	Katanin p60 ATPase-containing subunit A-like 2	KATNAL2	sp|Q8IYT4|KATL2_HUMAN Katanin p60 ATPase-containing subunit A-like 2 OS=Homo sapiens OX=9606 GN=KATNAL2 PE=1 SV=3	1	1	1	1	1	1	1	0	0	1	0	1	0	1	1	1	1	1	1	0	0	1	0	1	0	1	1	1	1	1	1	0	0	1	0	1	0	1	1	1	2.2	2.2
P10768	P10768	5	5	5	S-formylglutathione hydrolase	ESD	sp|P10768|ESTD_HUMAN S-formylglutathione hydrolase OS=Homo sapiens OX=9606 GN=ESD PE=1 SV=2	1	5	5	5	2	4	2	2	2	3	1	0	1	5	4	4	2	4	2	2	2	3	1	0	1	5	4	4	2	4	2	2	2	3	1	0	1	5	4	4	27	27
P07814	P07814	15	15	15	Bifunctional glutamate/proline--tRNA ligase;Glutamate--tRNA ligase;Proline--tRNA ligase	EPRS	sp|P07814|SYEP_HUMAN Bifunctional glutamate/proline--tRNA ligase OS=Homo sapiens OX=9606 GN=EPRS1 PE=1 SV=5	1	15	15	15	12	12	10	8	9	11	3	3	2	15	15	15	12	12	10	8	9	11	3	3	2	15	15	15	12	12	10	8	9	11	3	3	2	15	15	15	12.8	12.8
P55084	P55084	3	3	3	Trifunctional enzyme subunit beta, mitochondrial;3-ketoacyl-CoA thiolase	HADHB	sp|P55084|ECHB_HUMAN Trifunctional enzyme subunit beta, mitochondrial OS=Homo sapiens OX=9606 GN=HADHB PE=1 SV=3	1	3	3	3	3	3	3	3	3	3	1	1	1	3	3	3	3	3	3	3	3	3	1	1	1	3	3	3	3	3	3	3	3	3	1	1	1	3	3	3	7	7
P31939	P31939	5	5	5	Bifunctional purine biosynthesis protein PURH;Phosphoribosylaminoimidazolecarboxamide formyltransferase;IMP cyclohydrolase	ATIC	sp|P31939|PUR9_HUMAN Bifunctional purine biosynthesis protein ATIC OS=Homo sapiens OX=9606 GN=ATIC PE=1 SV=3	1	5	5	5	4	5	3	3	4	3	0	0	0	5	5	5	4	5	3	3	4	3	0	0	0	5	5	5	4	5	3	3	4	3	0	0	0	5	5	5	11	11
P06703	P06703	1	1	1	Protein S100-A6	S100A6	sp|P06703|S10A6_HUMAN Protein S100-A6 OS=Homo sapiens OX=9606 GN=S100A6 PE=1 SV=1	1	1	1	1	1	1	1	1	1	1	0	0	0	1	1	1	1	1	1	1	1	1	0	0	0	1	1	1	1	1	1	1	1	1	0	0	0	1	1	1	8.9	8.9
P0DP72	P0DP72	1	1	1			sp|P0DP72|VSXL2_HUMAN V-set and immunoglobulin domain-containing protein 10-like 2 OS=Homo sapiens OX=9606 GN=VSIG10L2 PE=3 SV=1	1	1	1	1	1	1	1	1	1	1	1	1	1	1	0	1	1	1	1	1	1	1	1	1	1	1	0	1	1	1	1	1	1	1	1	1	1	1	0	1	1.4	1.4
P01876	P01876	1	1	1	Ig alpha-1 chain C region	IGHA1	sp|P01876|IGHA1_HUMAN Immunoglobulin heavy constant alpha 1 OS=Homo sapiens OX=9606 GN=IGHA1 PE=1 SV=2	1	1	1	1	1	1	1	0	0	1	1	1	1	1	0	1	1	1	1	0	0	1	1	1	1	1	0	1	1	1	1	0	0	1	1	1	1	1	0	1	2.5	2.5
P08133	P08133	13	13	13	Annexin A6	ANXA6	sp|P08133|ANXA6_HUMAN Annexin A6 OS=Homo sapiens OX=9606 GN=ANXA6 PE=1 SV=3	1	13	13	13	6	5	7	12	11	11	5	6	4	12	9	11	6	5	7	12	11	11	5	6	4	12	9	11	6	5	7	12	11	11	5	6	4	12	9	11	21.7	21.7
P59998	P59998	2	2	2	Actin-related protein 2/3 complex subunit 4	ARPC4	sp|P59998|ARPC4_HUMAN Actin-related protein 2/3 complex subunit 4 OS=Homo sapiens OX=9606 GN=ARPC4 PE=1 SV=3	1	2	2	2	1	1	2	2	1	2	0	0	0	1	1	2	1	1	2	2	1	2	0	0	0	1	1	2	1	1	2	2	1	2	0	0	0	1	1	2	11.3	11.3
P12956	P12956	4	4	4	X-ray repair cross-complementing protein 6	XRCC6	sp|P12956|XRCC6_HUMAN X-ray repair cross-complementing protein 6 OS=Homo sapiens OX=9606 GN=XRCC6 PE=1 SV=2	1	4	4	4	3	4	4	3	4	3	0	0	0	4	3	3	3	4	4	3	4	3	0	0	0	4	3	3	3	4	4	3	4	3	0	0	0	4	3	3	7.7	7.7
P36542	P36542	3	3	3	ATP synthase subunit gamma, mitochondrial	ATP5C1	sp|P36542|ATPG_HUMAN ATP synthase subunit gamma, mitochondrial OS=Homo sapiens OX=9606 GN=ATP5F1C PE=1 SV=1	1	3	3	3	2	2	2	3	2	3	0	0	0	3	3	3	2	2	2	3	2	3	0	0	0	3	3	3	2	2	2	3	2	3	0	0	0	3	3	3	10.1	10.1
P48556	P48556	3	3	3	26S proteasome non-ATPase regulatory subunit 8	PSMD8	sp|P48556|PSMD8_HUMAN 26S proteasome non-ATPase regulatory subunit 8 OS=Homo sapiens OX=9606 GN=PSMD8 PE=1 SV=2	1	3	3	3	2	3	3	1	1	2	0	0	0	2	2	2	2	3	3	1	1	2	0	0	0	2	2	2	2	3	3	1	1	2	0	0	0	2	2	2	8.9	8.9
P07237	P07237	11	11	11	Protein disulfide-isomerase	P4HB	sp|P07237|PDIA1_HUMAN Protein disulfide-isomerase OS=Homo sapiens OX=9606 GN=P4HB PE=1 SV=3	1	11	11	11	7	6	6	11	10	9	5	4	3	6	7	7	7	6	6	11	10	9	5	4	3	6	7	7	7	6	6	11	10	9	5	4	3	6	7	7	26.4	26.4
Q8TAD7	Q8TAD7	2	2	2	Overexpressed in colon carcinoma 1 protein	OCC1	sp|Q8TAD7|OCC1_HUMAN Overexpressed in colon carcinoma 1 protein OS=Homo sapiens OX=9606 GN=OCC1 PE=1 SV=2	1	2	2	2	1	1	1	2	2	2	1	1	1	1	1	1	1	1	1	2	2	2	1	1	1	1	1	1	1	1	1	2	2	2	1	1	1	1	1	1	20.6	20.6
P25205	P25205	8	8	8	DNA replication licensing factor MCM3	MCM3	sp|P25205|MCM3_HUMAN DNA replication licensing factor MCM3 OS=Homo sapiens OX=9606 GN=MCM3 PE=1 SV=3	1	8	8	8	7	6	7	4	6	4	1	2	2	8	8	7	7	6	7	4	6	4	1	2	2	8	8	7	7	6	7	4	6	4	1	2	2	8	8	7	11.6	11.6
P39687;O95626;O43423	P39687	7;2;2	7;2;2	5;2;2	Acidic leucine-rich nuclear phosphoprotein 32 family member A	ANP32A	sp|P39687|AN32A_HUMAN Acidic leucine-rich nuclear phosphoprotein 32 family member A OS=Homo sapiens OX=9606 GN=ANP32A PE=1 SV=1	3	7	7	5	2	2	2	7	7	7	2	3	1	5	3	4	2	2	2	7	7	7	2	3	1	5	3	4	2	1	1	5	5	5	1	3	1	3	3	3	24.5	24.5
O00232	O00232	4	4	4	26S proteasome non-ATPase regulatory subunit 12	PSMD12	sp|O00232|PSD12_HUMAN 26S proteasome non-ATPase regulatory subunit 12 OS=Homo sapiens OX=9606 GN=PSMD12 PE=1 SV=3	1	4	4	4	3	4	4	1	3	1	0	0	0	4	4	4	3	4	4	1	3	1	0	0	0	4	4	4	3	4	4	1	3	1	0	0	0	4	4	4	9.9	9.9
P43686	P43686	4	4	4	26S protease regulatory subunit 6B	PSMC4	sp|P43686|PRS6B_HUMAN 26S proteasome regulatory subunit 6B OS=Homo sapiens OX=9606 GN=PSMC4 PE=1 SV=2	1	4	4	4	4	3	3	3	2	3	0	0	0	4	4	4	4	3	3	3	2	3	0	0	0	4	4	4	4	3	3	3	2	3	0	0	0	4	4	4	12.9	12.9
Q96QA5	Q96QA5	2	2	2	Gasdermin-A	GSDMA	sp|Q96QA5|GSDMA_HUMAN Gasdermin-A OS=Homo sapiens OX=9606 GN=GSDMA PE=1 SV=4	1	2	2	2	2	2	2	2	2	2	1	2	1	2	1	2	2	2	2	2	2	2	1	2	1	2	1	2	2	2	2	2	2	2	1	2	1	2	1	2	4.9	4.9
P42704	P42704	18	18	18	Leucine-rich PPR motif-containing protein, mitochondrial	LRPPRC	sp|P42704|LPPRC_HUMAN Leucine-rich PPR motif-containing protein, mitochondrial OS=Homo sapiens OX=9606 GN=LRPPRC PE=1 SV=3	1	18	18	18	13	13	13	9	9	11	0	2	1	17	15	17	13	13	13	9	9	11	0	2	1	17	15	17	13	13	13	9	9	11	0	2	1	17	15	17	14.3	14.3
Q9H3N1	Q9H3N1	2	2	2	Thioredoxin-related transmembrane protein 1	TMX1	sp|Q9H3N1|TMX1_HUMAN Thioredoxin-related transmembrane protein 1 OS=Homo sapiens OX=9606 GN=TMX1 PE=1 SV=1	1	2	2	2	2	1	1	2	2	2	0	0	0	2	2	1	2	1	1	2	2	2	0	0	0	2	2	1	2	1	1	2	2	2	0	0	0	2	2	1	7.5	7.5
P18077	P18077	2	2	2	60S ribosomal protein L35a	RPL35A	sp|P18077|RL35A_HUMAN 60S ribosomal protein L35a OS=Homo sapiens OX=9606 GN=RPL35A PE=1 SV=2	1	2	2	2	1	2	2	2	2	2	1	1	1	2	2	2	1	2	2	2	2	2	1	1	1	2	2	2	1	2	2	2	2	2	1	1	1	2	2	2	14.5	14.5
Q9Y6E2	Q9Y6E2	4	4	3	Basic leucine zipper and W2 domain-containing protein 2	BZW2	sp|Q9Y6E2|BZW2_HUMAN Basic leucine zipper and W2 domain-containing protein 2 OS=Homo sapiens OX=9606 GN=BZW2 PE=1 SV=1	1	4	4	3	4	3	2	3	4	2	1	2	1	4	4	4	4	3	2	3	4	2	1	2	1	4	4	4	3	2	2	2	3	2	1	2	1	3	3	3	11	11
Q96FW1	Q96FW1	4	4	4	Ubiquitin thioesterase OTUB1	OTUB1	sp|Q96FW1|OTUB1_HUMAN Ubiquitin thioesterase OTUB1 OS=Homo sapiens OX=9606 GN=OTUB1 PE=1 SV=2	1	4	4	4	2	2	2	2	3	3	1	0	0	4	3	4	2	2	2	2	3	3	1	0	0	4	3	4	2	2	2	2	3	3	1	0	0	4	3	4	18.1	18.1
O75874	O75874	5	4	4	Isocitrate dehydrogenase [NADP] cytoplasmic	IDH1	sp|O75874|IDHC_HUMAN Isocitrate dehydrogenase [NADP] cytoplasmic OS=Homo sapiens OX=9606 GN=IDH1 PE=1 SV=2	1	5	4	4	3	3	3	3	3	2	0	1	0	5	5	5	2	2	2	2	2	2	0	1	0	4	4	4	2	2	2	2	2	2	0	1	0	4	4	4	13.3	11.1
O15427	O15427	3	3	3	Monocarboxylate transporter 4	SLC16A3	sp|O15427|MOT4_HUMAN Monocarboxylate transporter 4 OS=Homo sapiens OX=9606 GN=SLC16A3 PE=1 SV=1	1	3	3	3	3	3	3	3	3	3	1	0	0	3	3	3	3	3	3	3	3	3	1	0	0	3	3	3	3	3	3	3	3	3	1	0	0	3	3	3	7.3	7.3
Q13835	Q13835	5	5	5	Plakophilin-1	PKP1	sp|Q13835|PKP1_HUMAN Plakophilin-1 OS=Homo sapiens OX=9606 GN=PKP1 PE=1 SV=2	1	5	5	5	4	5	4	2	4	4	4	3	3	4	3	4	4	5	4	2	4	4	4	3	3	4	3	4	4	5	4	2	4	4	4	3	3	4	3	4	7.5	7.5
Q9P258	Q9P258	6	6	6	Protein RCC2	RCC2	sp|Q9P258|RCC2_HUMAN Protein RCC2 OS=Homo sapiens OX=9606 GN=RCC2 PE=1 SV=2	1	6	6	6	4	4	4	4	3	2	2	1	4	6	6	5	4	4	4	4	3	2	2	1	4	6	6	5	4	4	4	4	3	2	2	1	4	6	6	5	15.7	15.7
Q15286	Q15286	2	2	2	Ras-related protein Rab-35	RAB35	sp|Q15286|RAB35_HUMAN Ras-related protein Rab-35 OS=Homo sapiens OX=9606 GN=RAB35 PE=1 SV=1	1	2	2	2	1	1	1	2	1	2	1	0	1	2	1	0	1	1	1	2	1	2	1	0	1	2	1	0	1	1	1	2	1	2	1	0	1	2	1	0	12.9	12.9
Q14566	Q14566	8	8	8	DNA replication licensing factor MCM6	MCM6	sp|Q14566|MCM6_HUMAN DNA replication licensing factor MCM6 OS=Homo sapiens OX=9606 GN=MCM6 PE=1 SV=1	1	8	8	8	5	7	5	3	5	4	1	1	1	8	8	7	5	7	5	3	5	4	1	1	1	8	8	7	5	7	5	3	5	4	1	1	1	8	8	7	11.1	11.1
P25098;P35626	P25098;P35626	5;3	5;3	5;3	Beta-adrenergic receptor kinase 1;Beta-adrenergic receptor kinase 2	ADRBK1;ADRBK2	sp|P25098|ARBK1_HUMAN Beta-adrenergic receptor kinase 1 OS=Homo sapiens OX=9606 GN=GRK2 PE=1 SV=2;sp|P35626|ARBK2_HUMAN Beta-adrenergic receptor kinase 2 OS=Homo sapiens OX=9606 GN=GRK3 PE=1 SV=2	2	5	5	5	3	5	2	3	4	2	0	0	0	4	5	5	3	5	2	3	4	2	0	0	0	4	5	5	3	5	2	3	4	2	0	0	0	4	5	5	7	7
P04844	P04844	6	6	6	Dolichyl-diphosphooligosaccharide--protein glycosyltransferase subunit 2	RPN2	sp|P04844|RPN2_HUMAN Dolichyl-diphosphooligosaccharide--protein glycosyltransferase subunit 2 OS=Homo sapiens OX=9606 GN=RPN2 PE=1 SV=3	1	6	6	6	3	4	4	6	4	5	0	1	1	3	3	4	3	4	4	6	4	5	0	1	1	3	3	4	3	4	4	6	4	5	0	1	1	3	3	4	15.4	15.4
P02786	P02786	10	10	10	Transferrin receptor protein 1;Transferrin receptor protein 1, serum form	TFRC	sp|P02786|TFR1_HUMAN Transferrin receptor protein 1 OS=Homo sapiens OX=9606 GN=TFRC PE=1 SV=2	1	10	10	10	5	5	4	7	8	6	0	0	0	10	10	10	5	5	4	7	8	6	0	0	0	10	10	10	5	5	4	7	8	6	0	0	0	10	10	10	15.7	15.7
Q15005	Q15005	3	3	3	Signal peptidase complex subunit 2	SPCS2	sp|Q15005|SPCS2_HUMAN Signal peptidase complex subunit 2 OS=Homo sapiens OX=9606 GN=SPCS2 PE=1 SV=3	1	3	3	3	3	3	3	3	3	3	0	0	0	2	3	3	3	3	3	3	3	3	0	0	0	2	3	3	3	3	3	3	3	3	0	0	0	2	3	3	12.8	12.8
P55209	P55209	2	2	2	Nucleosome assembly protein 1-like 1	NAP1L1	sp|P55209|NP1L1_HUMAN Nucleosome assembly protein 1-like 1 OS=Homo sapiens OX=9606 GN=NAP1L1 PE=1 SV=1	1	2	2	2	1	1	1	1	1	1	0	0	0	2	2	2	1	1	1	1	1	1	0	0	0	2	2	2	1	1	1	1	1	1	0	0	0	2	2	2	7.2	7.2
P50502;Q8IZP2;Q8NFI4	P50502;Q8IZP2;Q8NFI4	2;2;1	2;2;1	2;2;1	Hsc70-interacting protein;Putative protein FAM10A4;Putative protein FAM10A5	ST13;ST13P4;ST13P5	sp|P50502|F10A1_HUMAN Hsc70-interacting protein OS=Homo sapiens OX=9606 GN=ST13 PE=1 SV=2;sp|Q8IZP2|ST134_HUMAN Putative protein FAM10A4 OS=Homo sapiens OX=9606 GN=ST13P4 PE=5 SV=1;sp|Q8NFI4|F10A5_HUMAN Putative protein FAM10A5 OS=Homo sapiens OX=9606 GN=S	3	2	2	2	1	2	1	2	2	2	0	0	0	2	2	2	1	2	1	2	2	2	0	0	0	2	2	2	1	2	1	2	2	2	0	0	0	2	2	2	6.5	6.5
Q04941	Q04941	1	1	1	Proteolipid protein 2	PLP2	sp|Q04941|PLP2_HUMAN Proteolipid protein 2 OS=Homo sapiens OX=9606 GN=PLP2 PE=1 SV=1	1	1	1	1	1	1	1	1	1	1	1	1	1	1	1	1	1	1	1	1	1	1	1	1	1	1	1	1	1	1	1	1	1	1	1	1	1	1	1	1	8.6	8.6
B0I1T2	B0I1T2	10	10	10	Unconventional myosin-Ig;Minor histocompatibility antigen HA-2	MYO1G	sp|B0I1T2|MYO1G_HUMAN Unconventional myosin-Ig OS=Homo sapiens OX=9606 GN=MYO1G PE=1 SV=2	1	10	10	10	7	5	8	7	7	6	1	1	1	10	9	10	7	5	8	7	7	6	1	1	1	10	9	10	7	5	8	7	7	6	1	1	1	10	9	10	12.9	12.9
Q16891	Q16891	15	15	15	MICOS complex subunit MIC60	IMMT	sp|Q16891|MIC60_HUMAN MICOS complex subunit MIC60 OS=Homo sapiens OX=9606 GN=IMMT PE=1 SV=1	1	15	15	15	8	8	6	15	15	15	0	0	1	11	11	11	8	8	6	15	15	15	0	0	1	11	11	11	8	8	6	15	15	15	0	0	1	11	11	11	25.5	25.5
P55060	P55060	10	10	10	Exportin-2	CSE1L	sp|P55060|XPO2_HUMAN Exportin-2 OS=Homo sapiens OX=9606 GN=CSE1L PE=1 SV=3	1	10	10	10	8	9	6	7	8	7	1	3	3	9	9	10	8	9	6	7	8	7	1	3	3	9	9	10	8	9	6	7	8	7	1	3	3	9	9	10	13	13
Q08188	Q08188	4	4	4	Protein-glutamine gamma-glutamyltransferase E;Protein-glutamine gamma-glutamyltransferase E 50 kDa catalytic chain;Protein-glutamine gamma-glutamyltransferase E 27 kDa non-catalytic chain	TGM3	sp|Q08188|TGM3_HUMAN Protein-glutamine gamma-glutamyltransferase E OS=Homo sapiens OX=9606 GN=TGM3 PE=1 SV=4	1	4	4	4	3	4	4	3	4	3	4	3	3	4	3	3	3	4	4	3	4	3	4	3	3	4	3	3	3	4	4	3	4	3	4	3	3	4	3	3	7.2	7.2
[truncated: 588 more rows]
[truncated: 71 more columns]
